# Supplementary material for: Integrating multiplexing into confineable gene drives effectively overrides resistance in Anopheles stephensi
Source: Nat Commun. 2026 May 7;17:6844. doi: 10.1038/s41467-026-72835-5 (PMC13388953; doi:10.1038/s41467-026-72835-5)
Supplement: Supplementary file 3 — Supplementary Data 1 [file 41467_2026_72835_MOESM3_ESM.xlsx]

## Sheet: Supplementary Table 1
Supplementary Data 1. Summary of crosses and expected genotypes, fluorescent markers and eye phenotypes
F0 cross	F1 cross	F2 possible genotypes	Fluorescent marker	Eye phenotype
zpg3’Cas9 ♀ x cdg384_del ♂	zpg+/+;cd+/+ ♀ x zpg3’Cas9/+;cdg384_del/+ ♂	zpg+/+;cd+/+	None	Wild-type
(Figure 1, right)		zpg3’Cas9/+;cdg384_del/+	mCherry;ZsGreen	Wild-type
		zpg3’Cas9/+ ;cd+/+	mCherry	Wild-type
		zpg+/+;cdg384_del	ZsGreen	Wild-type
	zpg+/+;cd384R/384R ♀ x zpg3’Cas9/+;cdg384_del/+ ♂	zpg+/+;cd384R/+	None	Wild-type
		zpg3’Cas9/+;cdg384_del/384R	mCherry;ZsGreen	Pink eye
		zpg3’Cas9/+ ;cd384R/+	mCherry	Wild-type
		zpg+/+;cd384R/g384_del	ZsGreen	Pink eye
zpg3’Cas9 ♀ x cdg338-384 ♂	zpg+/+;cd+/+ ♀ x zpg3’Cas9/+;cdg338-384/+♂	zpg+/+;cd+/+	None	Wild-type
(Figure 1B, left)		zpg3’Cas9/+;cdg338-384/+	mCherry;ZsGreen	Wild-type
		zpg3’Cas9/+ ;cd+/+	mCherry	Wild-type
		zpg+/+;cdg338-384/+	ZsGreen	Wild-type
	zpg+/+;cd384R/384R ♀ x zpg3’Cas9/+;cdg338-384/+♂	zpg+/+;cd384R/+	None	Wild-type
		zpg3’Cas9/+;cdg338-384/384R	mCherry;ZsGreen	Pink eye
		zpg3’Cas9/+ ;cd384R/+	mCherry	Wild-type
		zpg+/+;cd384R/g338-384	ZsGreen	Pink eye
cdg338-384 ♀ x zpg3’Cas9;AGG1928 ♂	zpg+/+;cd384R/384R ♀ x zpg3’Cas9/+;AGG1928;cdg338-384/+♂	zpg+/+;cd+/+	None	Wild-type
(meiotic drive test)		zpg3’Cas9/+;cdg338-384/+	mCherry;ZsGreen	Wild-type
		zpg3’Cas9/+;cdg338-384/+ ;AGG1928	mCherry;ZsGreen;ZsYellow	Wild-type
		zpg3’Cas9/+ ;cd+/+	mCherry	Wild-type
		zpg+/+;cdg338-384/+	ZsGreen	Wild-type
		zpg+/+;cdg338-384/+ ;AGG1928	ZsGreen;ZsYellow	Wild-type
		zpg3’Cas9/+ ;cd+/+ ;AGG1928	mCherry;ZsYellow	Wild-type
		zpg+/+;cd+/+;AGG1928	ZsYellow	Wild-type
cdg384 ♀ x zpg3’Cas9;AGG1928 ♂	zpg+/+;cd384R/384R ♀ x zpg3’Cas9/+;AGG1928;cdg384/+♂	zpg+/+;cd+/+	None	Wild-type
(meiotic drive test)		zpg3’Cas9/+;cdg384/+	mCherry;AmCyan	Wild-type
		zpg3’Cas9/+;cdg384/+ ;AGG1928	mCherry;AmCyan;ZsYellow	Wild-type
		zpg3’Cas9/+ ;cd+/+	mCherry	Wild-type
		zpg+/+;cdg384/+	AmCyan	Wild-type
		zpg+/+;cdg384/+ ;AGG1928	AmCyan;ZsYellow	Wild-type
		zpg3’Cas9/+ ;cd+/+ ;AGG1928	mCherry;ZsYellow	Wild-type
		zpg+/+;cd+/+;AGG1928	ZsYellow	Wild-type
zpg3’Cas9;cd384R/384R ♀ x cdg338-384 ♂	zpg+/+;cd384R/384R ♀ x zpg3’Cas9/+;cdg338-384/384R ♂	zpg+/+;cd384R/384R	None	Pink eye
(Figure 2B, left)		zpg3’Cas9/+;cdg338-384/384R	mCherry;ZsGreen	Pink eye
		zpg3’Cas9/+ ;cd384R/384R	mCherry	Pink eye
		zpg+/+;cd384R/g338-384	ZsGreen	Pink eye
zpg3’Cas9;cd384R/384R ♀ x cdg384 ♂	zpg+/+;cd384R/384R ♀ x zpg3’Cas9/+;cdg384/384R ♂	zpg+/+;cd384R/384R	None	Pink eye
(Figure 2, right)		zpg3’Cas9/+;cdg384/384R	mCherry;AmCyan	Pink eye
		zpg3’Cas9/+ ;cd384R/384R	mCherry	Pink eye
		zpg+/+;cd384R/g384	AmCyan	Pink eye
zpg3’Cas9 ♀ x cdg225♂	zpg+/+;cd+/+ ♀ x zpg3’Cas9/+;cdg225/+ ♂	zpg+/+;cd+/+	None	Wild-type
(Figure 3B, left)		zpg3’Cas9/+;cdg225/+	mCherry;ZsGreen	Wild-type
		zpg3’Cas9/+ ;cd+/+	mCherry	Wild-type
		zpg+/+;cdg225	ZsGreen	Wild-type
zpg3’Cas9 ♀ x cdg225♂	zpg+/+;cd384R/384R ♀ x zpg3’Cas9/+;cdg225/+ ♂	zpg+/+;cd384R/+	None	Wild-type
(Figure 3B, right)		zpg3’Cas9/+;cdg225/384R	mCherry;ZsGreen	Pink eye
		zpg3’Cas9/+ ;cd384R/+	mCherry	Wild-type
		zpg+/+;cd384R/g225	ZsGreen	Pink eye
zpg3’Cas9 ♀ x cdg384♂	zpg+/+;cd+/+ ♀ x zpg3’Cas9/+;cdg384/+ ♂	zpg+/+;cd+/+	None	Wild-type
(Figure 3D, left)		zpg3’Cas9/+;cdg384/+	mCherry;AmCyan	Wild-type
		zpg3’Cas9/+ ;cd+/+	mCherry	Wild-type
		zpg+/+;cdg384	AmCyan	Wild-type
zpg3’Cas9 ♀ x cdg384♂	zpg+/+;cd225R/225R ♀ x zpg3’Cas9/+;cdg384/+ ♂	zpg+/+;cd225R/+	None	Wild-type
(Figure 3D, right)		zpg3’Cas9/+;cdg384/225R	mCherry;AmCyan	Pink eye
		zpg3’Cas9/+ ;cd225R/+	mCherry	Wild-type
		zpg+/+;cd225R/g384	AmCyan	Pink eye
