# Supplementary material for: Integrating multiplexing into confineable gene drives effectively overrides resistance in Anopheles stephensi
Source: Nat Commun. 2026 May 7;17:6844. doi: 10.1038/s41467-026-72835-5 (PMC13388953; doi:10.1038/s41467-026-72835-5)
Supplement: Supplementary file 4 — Supplementary Data 2 [file 41467_2026_72835_MOESM4_ESM.xlsx]

## Sheet: Sheet1
Supplementary Data 2. Pairwise contrasts (with tukey adjusted P-values) for all sgRNA lines and genetic backgrounds derived from a fitted generalized binomial mixed-effects model (see Supplementary Table 1).
contrast	odds.ratio	SE		z.ratio	p.value
(cdg225 wild-type) / (cdg338-384 wild-type)	0.05	0.07		-2.1	0.04
(cdg225 wild-type) / (cdg384_del wild-type)	0.42	0.51		-0.71	0.48
(cdg225 wild-type) / (cdg384 wild-type)	0.07	0.07		-2.44	0.01
(cdg225 wild-type) / (cdg384 cd225R)	0.05	0.06		-2.49	0.01
(cdg225 wild-type) / (cdg225 cd384R)	1.22	1.7		0.14	0.89
(cdg225 wild-type) / (cdg338-384 cd384R)	0.48	0.66		-0.54	0.59
(cdg225 wild-type) / (cdg384 cd384R)	11	15.09		1.75	0.08
(cdg338-384 wild-type) / (cdg384_del wild-type)	8.04	9.77		1.72	0.09
(cdg338-384 wild-type) / (cdg384 wild-type)	1.26	1.42		0.21	0.84
(cdg338-384 wild-type) / (cdg384 cd225R)	0.9	1.11		-0.08	0.93
(cdg338-384 wild-type) / (cdg225 cd384R)	23.12	32.51		2.23	0.03
(cdg338-384 wild-type) / (cdg338-384 cd384R)	9.03	12.56		1.58	0.11
(cdg338-384 wild-type) / (cdg384 cd384R)	208.5	289.56		3.84	0
(cdg384_del wild-type) / (cdg384 wild-type)	0.16	0.14		-2.13	0.03
(cdg384_del wild-type) / (cdg384 cd225R)	0.11	0.11		-2.17	0.03
(cdg384_del wild-type) / (cdg225 cd384R)	2.87	3.47		0.87	0.38
(cdg384_del wild-type) / (cdg338-384 cd384R)	1.12	1.34		0.1	0.92
(cdg384_del wild-type) / (cdg384 cd384R)	25.92	30.79		2.74	0.01
(cdg384 wild-type) / (cdg384 cd225R)	0.72	0.64		-0.37	0.71
(cdg384 wild-type) / (cdg225 cd384R)	18.33	20.52		2.6	0.01
(cdg384 wild-type) / (cdg338-384 cd384R)	7.15	7.89		1.78	0.07
(cdg384 wild-type) / (cdg384 cd384R)	165.25	181.37		4.65	0
(cdg384 cd225R) / (cdg225 cd384R)	25.58	31.43		2.64	0.01
(cdg384 cd225R) / (cdg338-384 cd384R)	9.99	12.11		1.9	0.06
(cdg384 cd225R) / (cdg384 cd384R)	230.68	278.78		4.5	0
(cdg225 cd384R) / (cdg338-384 cd384R)	0.39	0.54		-0.68	0.5
(cdg225 cd384R) / (cdg384 cd384R)	9.02	12.44		1.59	0.11
(cdg338-384 cd384R) / (cdg384 cd384R)	23.1	31.59		2.3	0.02
