# Supplementary material for: Integrating multiplexing into confineable gene drives effectively overrides resistance in Anopheles stephensi
Source: Nat Commun. 2026 May 7;17:6844. doi: 10.1038/s41467-026-72835-5 (PMC13388953; doi:10.1038/s41467-026-72835-5)
Supplement: Supplementary file 7 — Source Data [file 41467_2026_72835_MOESM7_ESM.xlsx]

## Sheet: Figure 1
		Genotype count/percentage												Mosaic count				Mosaic/PE percentage					Total cut	Cut rate
	Additional info	A	AB	B	WT	All A	A %	All B	B %	B+WT	Total			A	AB	B	WT	B+WT	A	AB	B	WT		Overall	B+WT
	dead larvae	3	5	0	0	8	100	5	62.5	0	8			3	5				100	100			8	100
	No eggs
		49	44	0	0	93	100	44	47.3118	0	93			49	44				100	100			93	100
		19	20	0	0	39	100	20	51.2821	0	39			19	20				100	100			39	100
		16	14	0	0	30	100	14	46.6667	0	30			16	14				100	100			30	100
		36	27	0	0	63	100	27	42.8571	0	63			36	27				100	100			63	100
		25	40	0	0	65	100	40	61.5385	0	65			25	40				100	100			65	100
		31	28	0	0	59	100	28	47.4576	0	59			31	28				100	100			59	100
		36	24	0	0	60	100	24	40	0	60			36	24				100	100			60	100
		29	14	0	0	43	100	14	32.5581	0	43			29	14				100	100			43	100
	dead larvae	3	0	0	0	3	100	0	0	0	3			3					100				3	100
	No eggs
		54	53	0	0	107	100	53	49.5327	0	107			54	53				100	100			107	100
	No eggs
	No eggs
		8	4	0	0	12	100	4	33.3333	0	12			8	4				100	100			12	100
	Eggs, no larvae
	dead larvae
		2	4	0	0	6	100	4	66.6667	0	6			2	4				100	100			6	100
		54	39	8	1	93	91.1765	47	46.0784	9	102			54	39	8	1	9	100	100	100	100	102	100	100
		7	3	0	0	10	100	3	30	0	10			7	3				100	100			10	100
		32	27	0	4	59	93.6508	27	42.8571	4	63			32	27		4	4	100	100		100	63	100	100
		17	21	1	1	38	95	22	55	2	40			17	21	1	1	2	100	100	100	100	40	100	100
	No eggs
		17	20	0	0	37	100	20	54.0541	0	37			17	20				100	100			37	100
		36	39	7	2	75	89.2857	46	54.7619	9	84			36	39	7	2	9	100	100	100	100	84	100	100
		42	38	0	0	80	100	38	47.5	0	80			42	38				100	100			80	100
		33	43	0	0	76	100	43	56.5789	0	76			33	43				100	100			76	100
		46	43	0	0	89	100	43	48.3146	0	89			46	43				100	100			89	100
		7	8	0	0	15	100	8	53.3333	0	15			7	8				100	100			15	100
		62	43	0	0	105	100	43	40.9524	0	105			62	43				100	100			105	100
		52	38	7	2	90	90.9091	45	45.4545	9	99			52	38	7	2	9	100	100	100	100	99	100	100
		15	11	0	0	26	100	11	42.3077	0	26			15	11				100	100			26	100
		51	36	0	0	87	100	36	41.3793	0	87			51	36				100	100			87	100
		30	44	0	0	74	100	44	59.4595	0	74			30	44				100	100			74	100
		21	14	0	0	35	100	14	40	0	35			21	14				100	100			35	100
		30	23	0	0	53	100	23	43.3962	0	53			30	23				100	100			53	100
		30	29	0	0	59	100	29	49.1525	0	59			30	29				100	100			59	100
	No eggs
	No eggs
		13	17	0	0	30	100	17	56.6667	0	30			13	17				100	100			30	100
		53	55	0	0	108	100	55	50.9259	0	108			53	55				100	100			108	100
	No eggs
		57	51	3	4	108	93.913	54	46.9565	7	115			57	51	3	4	7	100	100	100	100	115	100	100
	No eggs
		25	18	0	0	43	100	18	41.8605	0	43			25	18				100	100			43	100
		24	26	0	0	50	100	26	52	0	50			24	26				100	100			50	100
		50	41	0	0	91	100	41	45.0549	0	91			50	41				100	100			91	100
		17	15	0	0	32	100	15	46.875	0	32			17	15				100	100			32	100
	No eggs
		40	39	0	0	79	100	39	49.3671	0	79			40	39				100	100			79	100
		45	35	0	0	80	100	35	43.75	0	80			45	35				100	100			80	100
A=cdg338-384
AB=cdg338-384:zpg3'Cas9
B=zpg3'Cas9
WT=non-transgenic
			Genotype count/percentage												Mosaic/KO count					Total cut	Cut rate
	Female no.	No. of embryos	A	AB	B	WT	All A	A %	All B	B %	B + WT	Total			A	AB	B	WT	B + WT		Overall	B + WT
Cd KO x (1590:2072)	1	107	4	4	0	0	8	100	4	50	0	8			4	4				8	100
	2	92
	3	111	20	25	10	8	45	71.4286	35	55.5556	18	63			20	25	10	8	18	63	100	100
	4	72	18	22	0	0	40	100	22	55	0	40			18	22				40	100	-
	5	60	7	12	3	2	19	79.1667	15	62.5	5	24			7	12	3	2	5	24	100	100
	6	90	10	9	1	1	19	90.4762	10	47.619	2	21			10	9	1	1	2	21	100	100
	7	103	7	7	0	0	14	100	7	50	0	14			7	7				14	100
	8	94	7	9	2	2	16	80	11	55	4	20			7	9	2	2	4	20	100	100
	9	0
	10	118	26	26	5	1	52	89.6552	31	53.4483	6	58			26	26	5	1	6	58	100	100
	11	116	19	15	0	0	34	100	15	44.1176	0	34			19	15				34	100
	12	92	41	42	0	0	83	100	42	50.6024	0	83			41	42				83	100
	13	1
	14	74	15	16	2	2	31	88.5714	18	51.4286	4	35			15	16	2	2	4	35	100	100
	15	0
	16	80
	17	60	10	8	0	1	18	94.7368	8	42.1053	1	19			10	8		0	0	18	94.7368	0
	18	112	26	30	1	1	56	96.5517	31	53.4483	2	58			26	30	1	0	1	57	98.2759	50
	19	102	36	39	3	0	75	96.1538	42	53.8462	3	78			36	39	3		3	78	100	100
	20	0
	21	86	10	15	0	1	25	96.1538	15	57.6923	1	26			10	15		0	0	25	96.1538	0
	22	110
	23	90	38	58	8	6	96	87.2727	66	60	14	110			38	58	8	6	14	110	100	100
	24	0
	25	0
	26	0
	27	115
	28	105	37	38	7	3	75	88.2353	45	52.9412	10	85			37	38	7	3	10	85	100	100
	29	110	6	3	0	0	9	100	3	33.3333	0	9			6	3				9	100
	30	90
	31	104	36	39	0	0	75	100	39	52	0	75			36	39				75	100
	32	45	4	4	0	2	8	80	4	40	2	10			4	4		2	2	10	100	100
	33	0
	34	129	46	34	0	0	80	100	34	42.5	0	80			46	34				80	100
	35	0
	36	70	1	8	0	0	9	100	8	88.8889	0	9			1	8				9	100
	37	0
	38	82	16	4	3	3	20	76.9231	7	26.9231	6	26			16	4	3	3	6	26	100	100
	39	83	0	1	0	0	1	100	1	100	0	1			0	1				1	100
	40	0
	41	50	6	11	1	2	17	85	12	60	3	20			6	11	1	2	3	20	100	100
	42	0
	43	0
	44	0
	46	85	33	43	0	0	76	100	43	56.5789	0	76			33	43				76	100
A=cdg384
AB=cdg384:zpg3'Cas9
B=zpg3'Cas9
WT=non-transgenic

## Sheet: Figure 2
F1 cross
QA383P X[(1590:QA383P):2301D)		(num of embryos not counted)	Genotype count/percentage												Mosaic count					Mosaic percentage				Total cut	Cut rate
Female no.	Additional info	A	AB	B	WT	All A	A %	All B	B %	B+WT	Total			A	AB	B	WT	B+WT	A	AB	B	WT		Overall	B+WT
1		22	24	0	2	46	95.8333	24	50	2	48			22	24		2	2	100	100		100	48	100	100
2		40	32	4	3	72	91.1392	36	45.5696	7	79			40	32	4	3	7	100	100	100	100	79	100	100
3		25	27	0	0	52	100	27	51.9231	0	52			25	27				100	100			52	100
4		53	39	3	5	92	92	42	42	8	100			53	39	3	5	8	100	100	100	100	100	100	100
5		43	41	1	2	84	96.5517	42	48.2759	3	87			43	41	1	2	3	100	100	100	100	87	100	100
6	no eggs
7	no eggs
8	no eggs
9		42	33	2	0	75	97.4026	35	45.4545	2	77			42	33	2		2	100	100	100		77	100	100
10		46	29	2	1	75	96.1538	31	39.7436	3	78			46	29	2	1	3	100	100	100	100	78	100	100
11	no eggs
12		12	12	0	5	24	82.7586	12	41.3793	5	29			12	12		5	5	100	100		100	29	100	100
13		27	36	3	3	63	91.3043	39	56.5217	6	69			27	36	3	3	6	100	100	100	100	69	100	100
14	no eggs
15		18	15	0	0	33	100	15	45.4545	0	33			18	15				100	100			33	100
16		29	43	0	0	72	100	43	59.7222	0	72			29	43				100	100			72	100
17		44	28	11	10	72	77.4194	39	41.9355	21	93			44	28	11	10	21	100	100	100	100	93	100	100
18		34	28	0	0	62	100	28	45.1613	0	62			34	28				100	100			62	100
19		37	43	2	2	80	95.2381	45	53.5714	4	84			37	43	2	2	4	100	100	100	100	84	100	100
20	no eggs
21		54	44	9	7	98	85.9649	53	46.4912	16	114			54	44	9	7	16	100	100	100	100	114	100	100
22		9	10	0	2	19	90.4762	10	47.619	2	21			9	10		2	2	100	100		100	21	100	100
23		43	35	2	2	78	95.122	37	45.122	4	82			43	35	2	2	4	100	100	100	100	82	100	100
24	no eggs
25	no eggs
26		34	48	2	1	82	96.4706	50	58.8235	3	85			34	48	2	1	3	100	100	100	100	85	100	100
27	no eggs
28		4	4	0	0	8	100	4	50	0	8			4	4				100	100			8	100
29		43	35	0	5	78	93.9759	35	42.1687	5	83			43	35		5	5	100	100		100	83	100	100
30		56	36	1	1	92	97.8723	37	39.3617	2	94			56	36	1	1	2	100	100	100	100	94	100	100
31	no eggs
32		43	45	13	9	88	80	58	52.7273	22	110			43	45	13	9	22	100	100	100	100	110	100	100
33		46	29	2	1	75	96.1538	31	39.7436	3	78			46	29	2	1	3	100	100	100	100	78	100	100
34		39	51	1	0	90	98.9011	52	57.1429	1	91			39	51	1		1	100	100	100		91	100	100
35	no eggs
36	no eggs
37		34	39	0	0	73	100	39	53.4247	0	73			34	39				100	100			73	100	#DIV/0!
38		17	22	4	5	39	81.25	26	54.1667	9	48			17	22	4	5	9	100	100	100	100	48	100	100
39	no eggs
40		25	17	2	2	42	91.3043	19	41.3043	4	46			25	17	2	2	4	100	100	100	100	46	100	100
41	no eggs
42		25	22	0	0	47	100	22	46.8085	0	47			25	22				100	100			47	100
43	no eggs
44	no eggs
45	no eggs
46	no eggs
47	no eggs
48	not bloodfed
49	not bloodfed
50	not bloodfed
A=cdg338-384
AB=cdg338-384:zpg3'Cas9
B=zpg3'Cas9
WT=non-transgenic
			Genotype count/percentage												Mosaic count					Mosaic percentage				Total cut	Cut rate
F1 cross	Female no.	No. of embryos	A	AB	B	WT	All A	A %	All B	B %	B+WT	Total			A	AB	B	WT	B+WT	A	AB	B	WT		Overall	B+WT
QA383P X [(1590:QA383P)X1759]	1		13	13	15	15	26	46.4286	28	50	30	56			13	13	15	15	30	100	100	100	100	56	100	100
	2		7	10	4	12	17	51.5152	14	42.4242	16	33			7	10	4	12	16	100	100	100	100	33	100	100
	3		21	25	23	19	46	52.2727	48	54.5455	42	88			21	25	23	19	42	100	100	100	100	88	100	100
	4		10	8	11	13	18	42.8571	19	45.2381	24	42			10	8	11	13	24	100	100	100	100	42	100	100
	5	0
	6		18	10	13	9	28	56	23	46	22	50			18	10	13	9	22	100	100	100	100	50	100	100
	7		13	8	8	22	21	41.1765	16	31.3725	30	51			13	8	8	22	30	100	100	100	100	51	100	100
	8	0
	9		30	28	28	25	58	52.2523	56	50.4505	53	111			30	28	28	25	53	100	100	100	100	111	100	100
	10	0
	11		15	6	16	8	21	46.6667	22	48.8889	24	45			15	6	16	8	24	100	100	100	100	45	100	100
	12		18	16	13	19	34	51.5152	29	43.9394	32	66			18	16	13	19	32	100	100	100	100	66	100	100
	13	0
	14		28	29	17	21	57	60	46	48.4211	38	95			28	29	17	21	38	100	100	100	100	95	100	100
	15		16	18	14	21	34	49.2754	32	46.3768	35	69			16	18	14	21	35	100	100	100	100	69	100	100
	16	0
	17
	18	0
	19	0
	20	0
	21	0
	22		21	23	27	22	44	47.3118	50	53.7634	49	93			21	23	27	22	49	100	100	100	100	93	100	100
	23		3	9	7	6	12	48	16	64	13	25			3	9	7	6	13	100	100	100	100	25	100	100
	24		25	24	20	25	49	52.1277	44	46.8085	45	94			25	24	20	25	45	100	100	100	100	94	100	100
	25		29	18	21	19	47	54.023	39	44.8276	40	87			29	18	21	19	40	100	100	100	100	87	100	100
	26	0
	27		29	33	25	24	62	55.8559	58	52.2523	49	111			29	33	25	24	49	100	100	100	100	111	100	100
	28	0
Died (no eggs)	29		13	11	9	8	24	58.5366	20	48.7805	17	41			13	11	9	8	17	100	100	100	100	41	100	100
Died (no eggs)	30
Died (no eggs)	31		42	22	18	19	64	63.3663	40	39.604	37	101			42	22	18	19	37	100	100	100	100	101	100	100
Died (no eggs)	32		17	16	5	9	33	70.2128	21	44.6809	14	47			17	16	5	9	14	100	100	100	100	47	100	100
Died (no eggs)	33		10	10	13	8	20	48.7805	23	56.0976	21	41			10	10	13	8	21	100	100	100	100	41	100	100
Died (no eggs)	34		29	35	26	20	64	58.1818	61	55.4545	46	110			29	35	26	20	46	100	100	100	100	110	100	100
Survived (Produced no eggs)	35		14	24	18	14	38	54.2857	42	60	32	70			14	24	18	14	32	100	100	100	100	70	100	100
Survived (Produced no eggs)	36
Survived (Produced no eggs)	37		26	14	23	29	40	43.4783	37	40.2174	52	92			26	14	23	29	52	100	100	100	100	92	100	100
Survived (Produced no eggs)	38		22	27	20	26	49	51.5789	47	49.4737	46	95			22	27	20	26	46	100	100	100	100	95	100	100
Survived (Produced no eggs)	39
Survived (Produced no eggs)	40		10	20	19	13	30	48.3871	39	62.9032	32	62			10	20	19	13	32	100	100	100	100	62	100	100
Survived (Produced no eggs)	41		31	26	37	33	57	44.8819	63	49.6063	70	127			31	26	37	33	70	100	100	100	100	127	100	100
Survived (Produced no eggs)	42		25	19	27	21	44	47.8261	46	50	48	92			25	19	27	21	48	100	100	100	100	92	100	100
Survived (Produced no eggs)	43	0
Laid eggs, were not fed seramicron (no evidence of hatching)	44	0
Laid, were fed seramicron but didn't hatch.	46	0
Laid, were fed seramicron but didn't hatch.	49		8	5	10	10	13	39.3939	15	45.4545	20	33			8	5	10	10	20	100	100	100	100	33	100	100
Laid, were fed seramicron but didn't hatch.	50	0
A=cdg384
AB=cdg384:zpg3'Cas9
B=zpg3'Cas9
WT=non-transgenic

## Sheet: Figure 3
																All mosaics were pink eyed
			Genotype count/percentage												Mosaic count					Mosaic percentage				Total cut	Cut rate
F1 cross	Female no.	No. of embryos	A	AB	B	WT	All A	A %	All B	B %	B+WT	Total			A	AB	B	WT	B+WT	A	AB	B	WT		Overall	B + WT
QA383P X (1590 B:2273B2 A)	4		34	48	5	4	82	90.1099	53	58.2418	9	91			0	0	0	0	0	0	0	0	0	0	0	0
	7		42	41	5	2	83	92.2222	46	51.1111	7	90			0	0	0	0	0	0	0	0	0	0	0	0
	8		8	11	3	8	19	63.3333	14	46.6667	11	30			0	0	1	4	5	0	0	33.3333	50	5	16.6667	45.4545
	9		34	20	10	8	54	75	30	41.6667	18	72			0	0	2	3	5	0	0	20	37.5	5	6.94444	27.7778
	10		16	20	1	2	36	92.3077	21	53.8462	3	39			0	0	0	0	0	0	0	0	0	0	0	0
	11		29	41	6	12	70	79.5455	47	53.4091	18	88			0	0	2	7	9	0	0	33.3333	58.3333	9	10.2273	50
	12		22	32	2	1	54	94.7368	34	59.6491	3	57			0	0	0	0	0	0	0	0	0	0	0	0
	15		53	51	1	3	104	96.2963	52	48.1481	4	108			0	0	0	0	0	0	0	0	0	0	0	0
	17		71	80	4	5	151	94.375	84	52.5	9	160			0	0	2	5	7	0	0	50	100	7	4.375	77.7778
	18		57	62	5	5	119	92.2481	67	51.938	10	129			0	0	0	0	0	0	0	0	0	0	0	0
	19		72	79	2	2	151	97.4194	81	52.2581	4	155			0	0	0	0	0	0	0	0	0	0	0	0
	20		53	54	6	2	107	93.0435	60	52.1739	8	115			0	0	0	0	0	0	0	0	0	0	0	0
	21		49	50	4	3	99	93.3962	54	50.9434	7	106			0	0	0	0	0	0	0	0	0	0	0	0
	22		35	38	3	10	73	84.8837	41	47.6744	13	86			0	0	0	3	3	0	0	0	30	3	3.48837	23.0769
	23		42	35	10	14	77	76.2376	45	44.5545	24	101			0	0	4	10	14	0	0	40	71.4286	14	13.8614	58.3333
	25		20	29	3	1	49	92.4528	32	60.3774	4	53			0	0	0	0	0	0	0	0	0	0	0	0
	26		39	68	1	0	107	99.0741	69	63.8889	1	108			0	0	0		0	0	0	0		0	0	0
	29		45	52	0	2	97	97.9798	52	52.5253	2	99			0	0		0	0	0	0		0	0	0	0
	33		23	29	6	5	52	82.5397	35	55.5556	11	63			0	0	1	2	3	0	0	16.6667	40	3	4.7619	27.2727
	35		4	5	0	0	9	100	5	55.5556	0	9			0	0				0	0			0	0
	36		10	9	2	1	19	86.3636	11	50	3	22			0	0	0	0	0	0	0	0	0	0	0	0
A=cdg225
AB=cdg225:zpg3'Cas9
B=zpg3'Cas9
WT=non-transgenic
			Genotype count/percentage												Mosaic count					Mosaic percentage				Total cut	Cut rate
F1 cross	Female no.	Observations (No. embryos not counted)	A	AB	B	WT	All A	A %	All B	B %	B+WT	Total			A	AB	B	WT	B+WT	A	AB	B	WT		Overall	B + WT
Cd KO X (1590B CDKO:2273B2)	1	female dead
	2	female dead
	3		5	6	1	1	11	84.6154	7	53.8462	2	13			0	0	1	1	2	0	0	100	100	2	15.3846	100
	4		40	45	9	7	85	84.1584	54	53.4653	16	101			0	0	9	7	16	0	0	100	100	16	15.8416	100
	5	female dead
	6		69	83	1	3	152	97.4359	84	53.8462	4	156			0	0	0	3	3	0	0	0	100	3	1.92308	75
	7	female dead
	8		58	69	28	23	127	71.3483	97	54.4944	51	178			0	0	28	23	51	0	0	100	100	51	28.6517	100
	10		70	62	4	4	132	94.2857	66	47.1429	8	140			0	0	4	3	7	0	0	100	75	7	5	87.5
	11		57	53	12	16	110	79.7101	65	47.1014	28	138			0	0	12	16	28	0	0	100	100	28	20.2899	100
	12		7	14	1	0	21	95.4545	15	68.1818	1	22			0	0	1		1	0	0	100		1	4.54545	100
	13		50	50	2	2	100	96.1538	52	50	4	104			0	0	2	2	4	0	0	100	100	4	3.84615	100
	14	no eggs
	15	female dead
	16	female dead
	17	female dead
	18	female dead
	19		50	42	2	2	92	95.8333	44	45.8333	4	96			0	0	2	2	4	0	0	100	100	4	4.16667	100
	20		82	60	6	10	142	89.8734	66	41.7722	16	158			0	0	6	10	16	0	0	100	100	16	10.1266	100
	21	female dead
	22		50	42	6	2	92	92	48	48	8	100			0	0	5	2	7	0	0	83.3333	100	7	7	87.5
	26		35	20	3	1	55	93.2203	23	38.9831	4	59			0	0	0	1	1	0	0	0	100	1	1.69492	25
	28		4	1	2	0	5	71.4286	3	42.8571	2	7			0	0	2		2	0	0	100		2	28.5714	100
	29		19	20	9	6	39	72.2222	29	53.7037	15	54			0	0	8	4	12	0	0	88.8889	66.6667	12	22.2222	80
	30		44	66	5	5	110	91.6667	71	59.1667	10	120			0	0	3	5	8	0	0	60	100	8	6.66667	80
	32		42	43	11	14	85	77.2727	54	49.0909	25	110			0	0	8	9	17	0	0	72.7273	64.2857	17	15.4545	68
	38		21	33	2	0	54	96.4286	35	62.5	2	56			0	0	2		2	0	0	100		2	3.57143	100
A=cdg225
AB=cdg225:zpg3'Cas9
B=zpg3'Cas9
WT=non-transgenic
			Genotype count/percentage												Mosaic count					Mosaic percentage				Total cut	Cut rate
Cd KO x (1590B:1759A)	Female no.	No. of embryos	A	AB	B	WT	All A	A %	All B	B %	B+WT	Total			A	AB	B	WT	B+WT	A	AB	B	WT		Overall	B+WT
	1		25	14	1	2	39	92.8571	15	35.7143	3	42			25	14	1	2	3	100	100	100	100	42	100	100
	2		63	65	1	2	128	97.7099	66	50.3817	3	131			63	65	1	2	3	100	100	100	100	131	100	100
	3		25	33	2	1	58	95.082	35	57.377	3	61			25	33	2	1	3	100	100	100	100	61	100	100
	4	0
	5		19	21	4	8	40	76.9231	25	48.0769	12	52			19	21	4	8	12	100	100	100	100	52	100	100
	6		52	53	0	0	105	100	53	50.4762	0	105			52	53				100	100			105	100
	7		40	55	5	4	95	91.3462	60	57.6923	9	104			40	55	5	4	9	100	100	100	100	104	100	100
	8		66	64	0	0	130	100	64	49.2308	0	130			66	64				100	100			130	100
	9	0
	10		49	56	0	0	105	100	56	53.3333	0	105			49	56				100	100			105	100
	11		6	5	2	1	11	78.5714	7	50	3	14			6	5	2	1	3	100	100	100	100	14	100	100
	12	0
	13		21	23	2	2	44	91.6667	25	52.0833	4	48			21	23	2	2	4	100	100	100	100	48	100	100
	14		14	23	0	0	37	100	23	62.1622	0	37			14	23				100	100			37	100
	15	0
	16		34	34	9	11	68	77.2727	43	48.8636	20	88			34	34	9	11	20	100	100	100	100	88	100	100
	17		44	50	1	0	94	98.9474	51	53.6842	1	95			44	50	1		1	100	100	100		95	100	100
	18		37	36	15	9	73	75.2577	51	52.5773	24	97			37	36	15	9	24	100	100	100	100	97	100	100
	19		5	4	0	0	9	100	4	44.4444	0	9			5	4				100	100			9	100
	20	0
	21	0
	22
	23		5	2	0	1	7	87.5	2	25	1	8			5	2		1		100	100		100	8	100
	24
	25		70	71	0	0	141	100	71	50.3546	0	141			70	71				100	100			141	100
	26
	27
	28		59	58	0	1	117	99.1525	58	49.1525	1	118			59	58		1		100	100		100	118	100
	29		33	38	7	7	71	83.5294	45	52.9412	14	85			33	38	7	7	14	100	100	100	100	85	100	100
	30
	31
	32
	33
	34		26	31	1	0	57	98.2759	32	55.1724	1	58			26	31	1			100	100	100		58	100
	35
	36		25	28	3	1	53	92.9825	31	54.386	4	57			25	28	3	1	4	100	100	100	100	57	100	100
	37
	38
	39
	40		20	12	7	4	32	74.4186	19	44.186	11	43			20	12	7	4	11	100	100	100	100	43	100	100
	41
	42		39	37	16	21	76	67.2566	53	46.9027	37	113			39	37	16	21	37	100	100	100	100	113	100	100
	43		18	23	4	1	41	89.1304	27	58.6957	5	46			18	23	4	1	5	100	100	100	100	46	100	100
	44
	45
	46		45	58	2	6	103	92.7928	60	54.0541	8	111			45	58	2	6	8	100	100	100	100	111	100	100
A=cdg384
AB=cdg384:zpg3'Cas9
B=zpg3'Cas9
WT=non-transgenic
			Genotype count/percentage												Mosaic count					Mosaic percentage				Total cut	Cut rate
F1 cross	Female no.	No. of embryos	A	AB	B	WT	All A	A %	All B	B %	B+WT	Total			A	AB	B	WT	B+WT	A	AB	B	WT		Overall	B+WT
QA383P X [(1590:QA383P)X1759]	1		13	13	15	15	26	46.4286	28	50	30	56			13	13	15	15	30	100	100	100	100	56	100	100
	2		7	10	4	12	17	51.5152	14	42.4242	16	33			7	10	4	12	16	100	100	100	100	33	100	100
	3		21	25	23	19	46	52.2727	48	54.5455	42	88			21	25	23	19	42	100	100	100	100	88	100	100
	4		10	8	11	13	18	42.8571	19	45.2381	24	42			10	8	11	13	24	100	100	100	100	42	100	100
	5	0
	6		18	10	13	9	28	56	23	46	22	50			18	10	13	9	22	100	100	100	100	50	100	100
	7		13	8	8	22	21	41.1765	16	31.3725	30	51			13	8	8	22	30	100	100	100	100	51	100	100
	8	0
	9		30	28	28	25	58	52.2523	56	50.4505	53	111			30	28	28	25	53	100	100	100	100	111	100	100
	10	0
	11		15	6	16	8	21	46.6667	22	48.8889	24	45			15	6	16	8	24	100	100	100	100	45	100	100
	12		18	16	13	19	34	51.5152	29	43.9394	32	66			18	16	13	19	32	100	100	100	100	66	100	100
	13	0
	14		28	29	17	21	57	60	46	48.4211	38	95			28	29	17	21	38	100	100	100	100	95	100	100
	15		16	18	14	21	34	49.2754	32	46.3768	35	69			16	18	14	21	35	100	100	100	100	69	100	100
	16	0
	17
	18	0
	19	0
	20	0
	21	0
	22		21	23	27	22	44	47.3118	50	53.7634	49	93			21	23	27	22	49	100	100	100	100	93	100	100
	23		3	9	7	6	12	48	16	64	13	25			3	9	7	6	13	100	100	100	100	25	100	100
	24		25	24	20	25	49	52.1277	44	46.8085	45	94			25	24	20	25	45	100	100	100	100	94	100	100
	25		29	18	21	19	47	54.023	39	44.8276	40	87			29	18	21	19	40	100	100	100	100	87	100	100
	26	0
	27		29	33	25	24	62	55.8559	58	52.2523	49	111			29	33	25	24	49	100	100	100	100	111	100	100
	28	0
	29		13	11	9	8	24	58.5366	20	48.7805	17	41			13	11	9	8	17	100	100	100	100	41	100	100
	30
	31		42	22	18	19	64	63.3663	40	39.604	37	101			42	22	18	19	37	100	100	100	100	101	100	100
	32		17	16	5	9	33	70.2128	21	44.6809	14	47			17	16	5	9	14	100	100	100	100	47	100	100
	33		10	10	13	8	20	48.7805	23	56.0976	21	41			10	10	13	8	21	100	100	100	100	41	100	100
	34		29	35	26	20	64	58.1818	61	55.4545	46	110			29	35	26	20	46	100	100	100	100	110	100	100
	35		14	24	18	14	38	54.2857	42	60	32	70			14	24	18	14	32	100	100	100	100	70	100	100
	36
	37		26	14	23	29	40	43.4783	37	40.2174	52	92			26	14	23	29	52	100	100	100	100	92	100	100
	38		22	27	20	26	49	51.5789	47	49.4737	46	95			22	27	20	26	46	100	100	100	100	95	100	100
	39
	40		10	20	19	13	30	48.3871	39	62.9032	32	62			10	20	19	13	32	100	100	100	100	62	100	100
	41		31	26	37	33	57	44.8819	63	49.6063	70	127			31	26	37	33	70	100	100	100	100	127	100	100
	42		25	19	27	21	44	47.8261	46	50	48	92			25	19	27	21	48	100	100	100	100	92	100	100
	43	0
	44	0
	46	0
	49		8	5	10	10	13	39.3939	15	45.4545	20	33			8	5	10	10	20	100	100	100	100	33	100	100
	50	0
A=cdg384
AB=cdg384:zpg3'Cas9
B=zpg3'Cas9
WT=non-transgenic

## Sheet: Figure 4
Figure 4A				Figure 4B				Figure 4C
relative_amp_pos_2301	percent_deletion_2301	percent_insertion_2301		relative_amp_pos_1759	percent_deletion_1759	percent_insertion_1759		relative_amp_pos_2360	percent_deletion_2360	percent_insertion_2360
1	0	0		1	0	0		1	0	0
2	0	0		2	0	0		2	0	0
3	0	0		3	0	0		3	0	0
4	0	0		4	0	0		4	0	0
5	0	0		5	0	0		5	0	0
6	0	0		6	0	0		6	0	0
7	0	0		7	0	0		7	0	0
8	0	0		8	0	0		8	0	0
9	0	0		9	0	0		9	0	0
10	0	0		10	0	0		10	0	0
11	0	0		11	0	0		11	0	0
12	0	0		12	0	0		12	0	0
13	0	0		13	0	0		13	0	0
14	0	0		14	0	0		14	0	0
15	0	0		15	0	0		15	0	0
16	0	0		16	0	0		16	0	0
17	0	0		17	0	0		17	0	0
18	0	0		18	0	0		18	0	0
19	0	0		19	0	0		19	0	0
20	0	0		20	0	0		20	0	0
21	0	0		21	0	0		21	0	0
22	0	0		22	0	0		22	0	0
23	0	0		23	0	0		23	0	0
24	0	0		24	0	0		24	0	0
25	0	0		25	0	0		25	0	0
26	0	0		26	0	0		26	0	0
27	0	0		27	0	0		27	0	0
28	0	0		28	0	0		28	0	0
29	0	0		29	0	0		29	0	0
30	0	0		30	0	0		30	0	0
31	0	0		31	0	0		31	0	0
32	0	0		32	0	0		32	0	0
33	0	0		33	0	0		33	0	0
34	0	0		34	0	0		34	0	0
35	0	0		35	0	0		35	0	0
36	0	0		36	0	0		36	0	0
37	0	0		37	0	0		37	0	0
38	0	0		38	0	0		38	0	0
39	0	0		39	0	0		39	0	0
40	0	0		40	0	0		40	0	0
41	0	0		41	0	0		41	0	0
42	0	0		42	0	0		42	0	0
43	0	0		43	0	0		43	0	0
44	0	0		44	0	0		44	0	0
45	0	0		45	0	0		45	0	0
46	0	0		46	0	0		46	0	0
47	0	0		47	0	0		47	0	0
48	0	0		48	0	0		48	0	0
49	0	0		49	0	0		49	0	0
50	0	0		50	0	0		50	0	0
51	0	0		51	0	0		51	0	0
52	0	0		52	0	0		52	0	0
53	0	0		53	0	0		53	0	0
54	0	0		54	0	0		54	0	0
55	0	0		55	0	0		55	0	0
56	0	0		56	0	0		56	0	0
57	0.0115821	0		57	0	0		57	0	0
58	0.0115821	0		58	0	0		58	0	0
59	0.0215096	0		59	0	0		59	0	0
60	0.0215096	0		60	0	0		60	0	0
61	0.0215096	0		61	0	0		61	0	0
62	0.0215096	0		62	0	0		62	0	0
63	0.0231642	0		63	0	0		63	0	0
64	0.0264734	0		64	0	0		64	0	0
65	0.0264734	0		65	0	0		65	0	0
66	0.0264734	0		66	0	0		66	0	0
67	0.0264734	0		67	0	0		67	0	0
68	0.0264734	0		68	0	0		68	0	0
69	0.0264734	0		69	0	0		69	0	0
70	0.0264734	0		70	0	0		70	0	0
71	0.0264734	0		71	0	0		71	0	0
72	0.0264734	0		72	0	0		72	0	0
73	0.0264734	0		73	0	0		73	0	0
74	0.0264734	0		74	0	0		74	0.0246332	0
75	0.0264734	0		75	0	0		75	0.0246332	0
76	0.0264734	0		76	0	0		76	0.0246332	0
77	0.0264734	0		77	0	0		77	0.0246332	0
78	0.0264734	0		78	0	0		78	0.0246332	0
79	0.0264734	0		79	0	0		79	0.0355813	0
80	0.0264734	0		80	0	0		80	0.0355813	0
81	0.0264734	0		81	0	0		81	0.0355813	0
82	0.0264734	0		82	0	0		82	0.0355813	0
83	0.0264734	0		83	0	0		83	0.0355813	0
84	0.0264734	0		84	0	0		84	0.0355813	0
85	0.0264734	0		85	0	0		85	0.0355813	0
86	0.0264734	0		86	0	0		86	0.0355813	0
87	0.0264734	0		87	0	0		87	0.0355813	0
88	0.0264734	0		88	0	0		88	0.0355813	0
89	0.0264734	0		89	0	0		89	0.0355813	0
90	0.0264734	0		90	0	0		90	0.0355813	0
91	0.0264734	0		91	0	0		91	0.0355813	0
92	0.0264734	0		92	0	0		92	0.0410554	0
93	0.0264734	0		93	0	0		93	0.0410554	0
94	0.0264734	0		94	0	0		94	0.0410554	0
95	0.0264734	0		95	0	0		95	0.0766367	0
96	0.028128	0		96	0	0		96	0.0821108	0
97	0.028128	0		97	0	0		97	0.0821108	0
98	0.028128	0		98	0	0		98	0.134114	0
99	0.0479831	0		99	0	0		99	0.134114	0
100	0.0479831	0		100	0	0		100	0.134114	0
101	0.0479831	0		101	0	0		101	0.197066	0
102	0.0479831	0		102	0	0		102	0.20254	0
103	0.0479831	0		103	0	0		103	0.20254	0
104	0.0479831	0		104	0	0		104	0.20254	0
105	0.0479831	0		105	0	0		105	0.347602	0
106	0.0479831	0		106	0	0		106	0.347602	0
107	0.0479831	0		107	0	0		107	0.347602	0
108	0.0479831	0		108	0	0		108	0.380447	0
109	0.0479831	0		109	0	0		109	0.383184	0
110	0.0479831	0		110	0	0		110	0.391395	0
111	0.0479831	0		111	0	0		111	0.424239	0
112	0.0479831	0		112	0	0		112	0.457083	0
113	0.0479831	0		113	0	0		113	0.470769	0
114	0.0479831	0		114	0	0		114	0.484454	0
115	0.0479831	0		115	0	0		115	0.484454	0
116	0.0479831	0		116	0	0		116	0.525509	0
117	0.0479831	0		117	0	0		117	0.536457	0
118	0.0479831	0		118	0	0		118	0.738997	0
119	0.0479831	0		119	0	0		119	0.758156	0
120	0.0479831	0		120	0	0		120	0.777316	0
121	0.0479831	0		121	0	0		121	0.777316	0
122	0.0479831	0		122	0	0		122	0.96617	0
123	0.0479831	0		123	0	0		123	1.3822	0
124	0.0496376	0		124	0	0		124	1.46978	0
125	0.0496376	0		125	0	0		125	1.78454	0
126	0.0496376	0		126	0	0		126	2.36479	0
127	0.0512922	0		127	0	0		127	2.75345	0
128	0.0512922	0		128	0	0		128	2.8903	0
129	0.0512922	0		129	0	0		129	5.95303	0
130	0.0512922	0		130	0	0		130	8.82417	0
131	0.0512922	0		131	0	0		131	10.4199	4.31903
132	0.0512922	0		132	0	0		132	21.253	4.31903
133	0.0529468	0		133	0	0		133	19.5369	0
134	0.0529468	0		134	0	0		134	14.3201	0
135	0.0529468	0		135	0	0		135	13.0419	0
136	0.0529468	0		136	0	0		136	10.8605	0
137	0.0529468	0		137	0	0		137	10.064	0
138	0.0529468	0		138	0	0		138	9.37158	0
139	0.0529468	0		139	0	0		139	8.85702	0
140	0.0546014	0		140	0	0		140	8.39446	0
141	0.056256	0		141	0	0		141	7.35165	0
142	0.056256	0		142	0	0		142	6.41833	0
143	0.056256	0		143	0	0		143	5.56164	0
144	0.056256	0		144	0	0		144	4.28345	0
145	0.056256	0		145	0	0		145	3.84826	0
146	0.056256	0		146	0	0		146	2.38121	0
147	0.056256	0		147	0	0		147	2.12667	0
148	0.056256	0		148	0	0		148	1.6778	0
149	0.0579106	0		149	0	0		149	1.34388	0
150	0.0579106	0		150	0	0		150	1.03186	0
151	0.0579106	0		151	0	0		151	1.02638	0
152	0.0579106	0		152	0	0		152	0.952485	0
153	0.0579106	0		153	0	0		153	0.889534	0
154	0.0579106	0		154	0	0		154	0.878586	0
155	0.0579106	0		155	0	0		155	0.760893	0
156	0.0595652	0		156	0	0		156	0.632253	0
157	0.0595652	0		157	0	0		157	0.591198	0
158	0.0595652	0		158	0	0		158	0.56109	0
159	0.0595652	0		159	0	0		159	0.528246	0
160	0.0761111	0		160	0	0		160	0.525509	0
161	0.10093	0		161	0	0		161	0.470769	0
162	0.10093	0		162	0	0		162	0.45982	0
163	0.10093	0		163	0	0		163	0.402343	0
164	0.10093	0		164	0	0		164	0.322969	0
165	0.105894	0		165	0	0		165	0.322969	0
166	0.105894	0		166	0	0		166	0.322969	0
167	0.105894	0		167	0	0		167	0.322969	0
168	0.105894	0		168	0	0		168	0.322969	0
169	0.105894	0		169	0	0		169	0.322969	0
170	0.105894	0		170	0	0		170	0.314758	0
171	0.120785	0		171	0	0		171	0.309284	0
172	0.130712	0		172	0	0		172	0.281914	0
173	0.130712	0		173	0	0		173	0.281914	0
174	0.150568	0		174	0	0		174	0.251806	0
175	0.152222	0		175	0	0		175	0.249069	0
176	0.157186	0		176	0	0		176	0.249069	0
177	0.157186	0		177	0	0		177	0.249069	0
178	0.157186	0		178	0	0		178	0.238121	0
179	0.157186	0		179	0	0		179	0.238121	0
180	0.175386	0		180	0	0		180	0.235384	0
181	0.183659	0		181	0	0		181	0.172433	0
182	0.294517	0		182	0	0		182	0.142325	0
183	0.294517	0		183	0	0		183	0.125903	0
184	0.304444	0		184	0	0		184	0.125903	0
185	0.304444	0		185	0	0		185	0.0848478	0
186	0.324299	0		186	0	0		186	0.0629516	0
187	0.327608	0		187	0	0		187	0.0547405	0
188	0.327608	0		188	0	0		188	0.0492665	0
189	0.327608	0		189	0	0		189	0.0492665	0
190	0.327608	0		190	0	0		190	0.0410554	0
191	0.335881	0		191	0	0		191	0.0136851	0
192	0.3607	0		192	0	0		192	0.00821108	0
193	0.368973	0		193	0	0		193	0.00821108	0
194	0.531123	0		194	0	0		194	0	0
195	0.613852	0		195	0.0095511	0		195	0	0
196	0.632053	0		196	0.0095511	0		196	0	0
197	0.646944	0		197	0.0095511	0		197	0	0
198	0.787584	0		198	0.0095511	0		198	0	0
199	0.845495	0		199	0.0095511	0		199	0	0
200	1.18138	0		200	0.0095511	0		200	0	0
201	1.24425	0		201	0.0095511	0		201	0	0
202	1.26411	0		202	0.0095511	0		202	0	0
203	1.31043	0		203	0.0191022	0		203	0	0
204	1.69595	0		204	0.0191022	0		204	0	0
205	1.90112	0		205	0.0382044	0		205	0	0
206	2.10464	0		206	0.0382044	0		206	0	0
207	2.33628	0		207	0.0382044	0		207	0	0
208	3.51435	0		208	0.0382044	0		208	0	0
209	4.40948	0		209	0.0382044	0		209	0	0
210	4.89924	0		210	0.0382044	0		210	0	0
211	6.04256	0		211	0.0477555	0		211	0	0
212	6.89467	0		212	0.0477555	0		212	0	0
213	7.68225	0		213	0.0477555	0		213	0	0
214	9.53374	0		214	0.0477555	0		214	0	0
215	10.5844	1.90278	Predicted cleavage position between 215 and 216	215	0.0477555	0		215	0	0
216	18.4453	1.90278	GGGAAACATTCCGGGTGTTG	216	0.0477555	0		216	0	0
217	17.5204	0		217	0.0477555	0		217	0	0
218	16.4416	0		218	0.0477555	0		218	0	0
219	15.9734	0		219	0.0477555	0		219	0	0
220	15.2652	0		220	0.0477555	0		220	0	0
221	13.7844	0		221	0.0477555	0		221	0	0
222	13.4369	0		222	0.0477555	0		222	0	0
223	13.0315	0		223	0.0477555	0		223	0	0
224	12.4673	0		224	0.0477555	0		224	0	0
225	10.7548	0		225	0.0477555	0		225	0	0
226	10.28	0		226	0.0477555	0		226	0	0
227	9.97055	0		227	0.0573066	0		227	0	0
228	9.86796	0		228	0.0668577	0		228	0	0
229	9.69258	0		229	0.0668577	0		229	0	0
230	9.48244	0		230	0.0668577	0		230	0	0
231	9.13167	0		231	0.0668577	0		231	0	0
232	8.95298	0		232	0.0668577	0		232	0	0
233	9.39144	0		233	0.095511	0		233	0	0
234	9.38648	0		234	0.095511	0		234	0	0
235	9.46755	0		235	0.143266	0		235	0	0
236	10.1294	0		236	0.143266	0		236	0	0
237	10.1658	0		237	0.143266	0		237	0	0
238	10.3643	0		238	0.143266	0		238	0	0
239	11.2562	0		239	0.152818	0		239	0	0
240	12.8892	0		240	0.152818	0		240	0	0
241	13.3443	0		241	0.191022	0		241	0	0
242	14.0491	1.48086	Predicted cleavage position between 242 and 243	242	0.191022	0		242	0	0
243	18.0085	1.48086	TACGGATCACCTGGACCCAG	243	0.191022	0		243	0	0
244	16.8884	0		244	0.191022	0		244	0	0
245	16.3209	0		245	0.191022	0		245	0	0
246	15.7517	0		246	0.191022	0		246	0	0
247	15.7169	0		247	0.191022	0		247	0	0
248	15.5879	0		248	0.191022	0		248	0	0
249	14.8532	0		249	0.191022	0		249	0	0
250	14.2013	0		250	0.25788	0		250	0	0
251	13.8836	0		251	0.25788	0		251	0	0
252	13.5759	0		252	0.25788	0		252	0	0
253	12.7569	0		253	0.25788	0		253	0	0
254	12.6841	0		254	0.25788	0		254	0	0
255	12.5815	0		255	0.25788	0		255	0	0
256	12.3945	0		256	0.25788	0		256	0	0
257	12.421	0		257	0.25788	0		257	0	0
258	12.287	0		258	0.25788	0		258	0	0
259	12.3449	0		259	0.25788	0		259	0	0
260	12.335	0		260	0.25788	0		260	0	0
261	12.3929	0		261	0.305635	0		261	0	0
262	12.2638	0		262	0.305635	0		262	0	0
263	12.2158	0		263	0.305635	0		263	0	0
264	12.1827	0		264	0.305635	0		264	0	0
265	12.1513	0		265	0.305635	0		265	0	0
266	12.1629	0		266	0.305635	0		266	0	0
267	12.0934	0		267	0.305635	0		267	0	0
268	12.0355	0		268	0.305635	0		268	0	0
269	11.9627	0		269	0.305635	0		269	0	0
270	11.8799	0		270	0.305635	0		270	0	0
271	11.7062	0		271	0.305635	0		271	0	0
272	11.6764	0		272	0.305635	0		272	0	0
273	11.6483	0		273	0.305635	0		273	0	0
274	11.9097	0		274	0.401146	0		274	0	0
275	11.918	0		275	0.401146	0		275	0	0
276	11.9379	0		276	0.401146	0		276	0	0
277	12.1976	0		277	0.410697	0		277	0	0
278	12.234	0		278	0.420248	0		278	0	0
279	12.426	0		279	0.420248	0		279	0	0
280	12.4127	0		280	0.420248	0		280	0	0
281	12.8909	0		281	0.420248	0
282	13.3079	0		282	0.420248	0
283	13.5445	0		283	0.420248	0
284	13.9962	0		284	0.420248	0
285	14.1997	0.537741	Predicted cleavage position between 285 and 286	285	0.420248	0
286	16.0776	0.537741	GGAGCGTACAAAGTTCATGC	286	0.420248	0
287	15.6425	0		287	0.420248	0
288	15.0981	0		288	0.420248	0
289	14.6779	0		289	0.420248	0
290	14.4412	0		290	0.420248	0
291	14.0673	0		291	0.420248	0
292	13.7744	0		292	0.420248	0
293	13.5726	0		293	0.448902	0
294	13.3575	0		294	0.448902	0
295	13.3079	0		295	0.458453	0
296	12.9505	0		296	0.458453	0
297	12.6377	0		297	0.458453	0
298	12.5269	0		298	0.468004	0
299	12.5037	0		299	0.477555	0
300	12.3747	0		300	0.487106	0
301	12.1579	0		301	0.534862	0
302	12.0421	0		302	0.534862	0
303	11.9759	0		303	0.620821	0
304	11.8584	0		304	0.620821	0
305	11.7956	0		305	0.630372	0
306	11.784	0		306	0.639924	0
307	11.7956	0		307	0.993314	0
308	11.8402	0		308	1.00287	0
309	11.5805	0		309	1.01242	0
310	11.597	0		310	1.01242	0
311	11.6152	0		311	1.04107	0
312	11.5672	0		312	1.04107	0
313	11.5573	0		313	1.07927	0
314	11.5391	0		314	1.07927	0
315	11.5805	0		315	1.07927	0
316	11.559	0		316	1.07927	0
317	11.784	0		317	1.13658	0
318	11.784	0		318	1.13658	0
319	11.8551	0		319	1.22254	0
320	11.8551	0		320	1.24164	0
321	11.8303	0		321	1.2703	0
322	11.8187	0		322	1.31805	0
323	11.9329	0		323	1.3276	0
324	11.9925	0		324	1.37536	0
325	12.1728	0		325	1.51862	0
326	12.2721	0		326	1.55683	0
327	12.2853	0		327	1.55683	0
328	12.325	0		328	1.64279	0
329	12.6394	0		329	1.98663	0
330	12.8942	0		330	2.31137	0
331	13.1209	0		331	2.71251	0
332	14.0954	0		332	4.26934	0
333	14.4148	0		333	4.7469	0
334	14.6199	0		334	5.18625	0
335	15.1444	0		335	6.42789	0
336	15.3	0		336	6.5616	0
337	16.7113	0		337	8.85387	0
338	16.9976	0		338	9.40783	0
339	17.0936	0		339	9.99045	0
340	18.6042	0		340	12.2636	0
341	19.3173	0		341	13.362	0
342	19.3719	0		342	13.7536	0
343	22.9706	0		343	20.4776	0
344	23.8575	0		344	22.3878	0
345	25.2705	0		345	25.7307	0
346	26.4122	0		346	30.7068	0
347	29.0264	0		347	37.2875	0
348	29.2415	0		348	38.405	0
349	32.0974	0		349	44.3935	0
350	33.8694	0		350	48.0134	0
351	36.1577	2.81115	Predicted cleavage position between 351 and 352	351	53.5339	6.13181
352	27.8914	2.81115	gcagcaacttaatcaagcca	352	46.9628	6.13181
353	23.0451	0		353	40.9265	0
354	18.6522	0		354	34.6036	0
355	13.2053	0		355	23.1328	0
356	9.68265	0		356	14.7851	0
357	7.64585	0		357	12.1012	0
358	6.64814	0		358	10.85	0
359	3.62189	0		359	6.19866	0
360	2.57785	0		360	4.58453	0
361	2.04507	0		361	4.12607	0
362	1.75883	0		362	3.34288	0
363	1.43784	0		363	2.75072	0
364	1.1731	0		364	2.29226	0
365	1.11685	0		365	1.94842	0
366	0.976207	0		366	1.20344	0
367	0.871968	0		367	1.17479	0
368	0.792548	0		368	1.09838	0
369	0.762765	0		369	1.07927	0
370	0.744565	0		370	1.03152	0
371	0.719746	0		371	0.993314	0
372	0.585724	0		372	0.936008	0
373	0.570833	0		373	0.897803	0
374	0.536087	0		374	0.850048	0
375	0.532777	0		375	0.840497	0
376	0.524504	0		376	0.830946	0
377	0.521195	0		377	0.830946	0
378	0.466594	0		378	0.744986	0
379	0.458321	0		379	0.744986	0
380	0.450048	0		380	0.744986	0
381	0.44012	0		381	0.735435	0
382	0.430193	0		382	0.735435	0
383	0.388828	0		383	0.725883	0
384	0.352427	0		384	0.69723	0
385	0.352427	0		385	0.668577	0
386	0.352427	0		386	0.659026	0
387	0.350773	0		387	0.659026	0
388	0.340845	0		388	0.659026	0
389	0.322645	0		389	0.659026	0
390	0.322645	0		390	0.61127	0
391	0.246534	0		391	0.601719	0
392	0.246534	0		392	0.506208	0
393	0.243224	0		393	0.496657	0
394	0.239915	0		394	0.496657	0
395	0.233297	0		395	0.496657	0
396	0.233297	0		396	0.496657	0
397	0.223369	0		397	0.487106	0
398	0.218406	0		398	0.477555	0
399	0.216751	0		399	0.477555	0
400	0.210133	0		400	0.468004	0
401	0.210133	0		401	0.468004	0
402	0.186968	0		402	0.468004	0
403	0.185314	0		403	0.468004	0
404	0.185314	0		404	0.468004	0
405	0.107548	0		405	0.468004	0
406	0.107548	0		406	0.468004	0
407	0.107548	0		407	0.468004	0
408	0.107548	0		408	0.468004	0
409	0.107548	0		409	0.439351	0
410	0.105894	0		410	0.439351	0
411	0.105894	0		411	0.439351	0
412	0.10093	0		412	0.429799	0
413	0.0992753	0		413	0.429799	0
414	0.0976207	0		414	0.429799	0
415	0.0943115	0		415	0.420248	0
416	0.0943115	0		416	0.420248	0
417	0.0943115	0		417	0.420248	0
418	0.0926569	0		418	0.420248	0
419	0.0926569	0		419	0.420248	0
420	0.0926569	0		420	0.420248	0
421	0.0926569	0		421	0.410697	0
422	0.0926569	0		422	0.410697	0
423	0.0926569	0		423	0.410697	0
424	0.0926569	0		424	0.410697	0
425	0.0910023	0		425	0.410697	0
426	0.0910023	0		426	0.401146	0
427	0.0910023	0		427	0.401146	0
428	0.0910023	0		428	0.401146	0
429	0.0910023	0		429	0.401146	0
430	0.0910023	0		430	0.391595	0
431	0.0910023	0		431	0.391595	0
432	0.0910023	0		432	0.391595	0
433	0.0910023	0		433	0.391595	0
434	0.0910023	0		434	0.391595	0
435	0.0910023	0		435	0.391595	0
436	0.0910023	0		436	0.362942	0
437	0.0910023	0		437	0.362942	0
438	0.0910023	0		438	0.362942	0
439	0.0910023	0		439	0.17192	0
440	0.0910023	0		440	0.17192	0
441	0.0910023	0		441	0.17192	0
442	0.0910023	0		442	0.17192	0
443	0.0910023	0		443	0.17192	0
444	0.0910023	0		444	0.17192	0
445	0.0910023	0		445	0.17192	0
446	0.0910023	0		446	0.17192	0
447	0.0910023	0		447	0.17192	0
448	0.0910023	0		448	0.17192	0
449	0.0893478	0		449	0.17192	0
450	0.0893478	0		450	0.17192	0
451	0.0893478	0		451	0.17192	0
452	0.0893478	0		452	0.17192	0
453	0.0893478	0		453	0.124164	0
454	0.0893478	0		454	0.124164	0
455	0.0893478	0		455	0.124164	0
456	0.0893478	0		456	0.124164	0
457	0.0876932	0		457	0.124164	0
458	0.0876932	0		458	0.124164	0
459	0.0876932	0		459	0.124164	0
460	0.0876932	0		460	0.124164	0
461	0.0876932	0		461	0.124164	0
462	0.0876932	0		462	0.124164	0
463	0.0876932	0		463	0.124164	0
464	0.0876932	0		464	0.124164	0
465	0.0876932	0		465	0.124164	0
466	0.0876932	0		466	0.124164	0
467	0.0876932	0		467	0.124164	0
468	0.0876932	0		468	0.124164	0
469	0.0876932	0		469	0.124164	0
470	0.0876932	0		470	0.124164	0
471	0	0		471	0	0

## Sheet: Figure 5
Aligned_Sequence	Reference_Sequence	Reference_Name	Read_Status	n_deleted	n_inserted	n_mutated	#Reads	%Reads	Align lack 1,2,3,3m,4,4m	reads lack 1,2,3,3m,4,4m	align lack 1	reads lack 1	align lack 1,2	reads lack 1,2	align lack 1,3,3m	read lack 1,3,3m	align lack 1,4,4m	read lack 1,4,4m	align lack1,2,3,3m	read lack 1,2,3,3m	align lack 1,3,3m,4,4m	read lack 1,3,3m,4,4m	align lack 1,2,4,4m	read lack 1,2,4,4m	align lack 2	read lack 2	align lack 2,3,3m	read lack 2,3,3m	align lack 2,4,4m	read lack 2,4,4m	algin lack 2,3,3m,4,4m	read lack 2,3,3m,4,4m	align lack 3,3m	read lack 3,3m	align lack 3,3m,4,4m	read lack 3,3m,4,4m	align lack 4,4m	read lack 4,4m	Any lacking sgRNA (0=no, 1=yes)
TTTCGGCGCCACGTGCTTCCGTCGACGGTACCGAGCTGCCCAGTGCCCGCCAAGTTTCGCTGGACATTCACCGCCCGTCGTACCACAGTGATCCGAACTTTAGCGTAATGCTAGCGGTGTGGGGACAGTTTCTCGATCATGACATTACTTCAACGGCACTGAACCAGGGCGTCGATGGGAAACCTATTGAGTGCTGTGATCCGGGGCAGCCCCAACACCCGGAATGTTTCCCCGTTCCGCTGGGTCCGGGTGATCCGTACTATCATCAGTACAATGTAACCTGCATGAACTTTGTACGCTCCGTACCGGCACCGACGGGTCATTTTGGTCCGCGGCAGCAACTTAATCAAGCCACGGCGTACATTGACGGCTCGGTTGTGTATGGTTCGGACGAGGAAC…	TTTCGGCGCCACGTGCTTCCGTCGACGGTACCGAGCTGCCCAGTGCCCGCCAAGTTTCGCTGGACATTCACCGCCCGTCGTACCACAGTGATCCGAACTTTAGCGTAATGCTGGCGGTGTGGGGACAGTTTCTCGATCATGACATTACTTCAACGGCACTGAACCAGGGCGTCGATGGGAAACCTATTGAGTGCTGTGATCCGGGGCAGCCCCAACACCCGGAATGTTTCCCAGTTCCGCTGGGTCCAGGTGATCCGTACTATCATCAGTACAATGTAACCTGCATGAACTTTGTACGCTCCGTACCGGCACCGACGGGTCATTTTGGTCCGCGGCAGCAACTTAATCAAGCCACGGCGTACATTGACGGCTCGGTTGTGTATGGTTCGGACGAGGAAC…	Reference	UNMODIFIED	0	0	0	7651	12.6593	0	0	0	0	0	0	0	0	0	0	0	0	0	0	0	0	0	0	0	0	0	0	0	0	0	0	0	0	0	0	0
TTTCGGCGCCACGTGCTTCCGTCGACGGTACCGAGCTGCCCAGTGCCCGCCAAGTTTCGCTGGACATTCACCGCCCGTCGTACCACAGTGATCCGAACTTTAGCGTAATGCTAGCGGTGTGGGGACAGTTTCTCGATCATGACATTACTTCAACGGCACTGAACCAGGGCGTCGATGGGAAACCTATTGAGTGCTGTGATCCGGGGCAGCCCCAACACCCGGAATGTTTCCCCGTTCCGCTGGGTCCAGGTGATCCGTACTATCATCAGTACAATGTAACCTGCATGAACTTTGTACGCTCCGTACCGGCACCGACGGGTCATTTTGGTCCGCGGCAGCAACTTAATCAAGCCACGGCGTACATTGACGGCTCGGTCGTGTATGGTTCGGACGAGGAAC…	TTTCGGCGCCACGTGCTTCCGTCGACGGTACCGAGCTGCCCAGTGCCCGCCAAGTTTCGCTGGACATTCACCGCCCGTCGTACCACAGTGATCCGAACTTTAGCGTAATGCTGGCGGTGTGGGGACAGTTTCTCGATCATGACATTACTTCAACGGCACTGAACCAGGGCGTCGATGGGAAACCTATTGAGTGCTGTGATCCGGGGCAGCCCCAACACCCGGAATGTTTCCCAGTTCCGCTGGGTCCAGGTGATCCGTACTATCATCAGTACAATGTAACCTGCATGAACTTTGTACGCTCCGTACCGGCACCGACGGGTCATTTTGGTCCGCGGCAGCAACTTAATCAAGCCACGGCGTACATTGACGGCTCGGTTGTGTATGGTTCGGACGAGGAAC…	Reference	UNMODIFIED	0	0	0	1742	2.88229	0	0	0	0	0	0	0	0	0	0	0	0	0	0	0	0	0	0	0	0	0	0	0	0	0	0	0	0	0	0	0
TTTCGGCGCCACGTGCTTCCGTCGACGGTACCGAGCTGCCCAGTGCCCGCCAAGTTTCGCTGGACATTCACCGCCCGTCGTACCACAGTGATCCGAACTTTAGCGTAATGCTAGCGGTGTGGGGACAGTTTCTCGATCATGACATTACTTCAACGGCACTGAACCAGGGCGTCGATGGGAAACCTATTGAGTGCTGTGATCCGGGGCAGCCCCAACACCCGGAATGTTTCCCCGTTCCGCTGGGTCCGGGTGATCCGTACTATCATCAGTACAATGTAACCTGCATGAACTTTGTACGCTCCGTACCGGCACCGACGGGTCATTTTGGTCCGCGGCAGCAACTTAATCAAGCCACGGCGTACATTGACGGCTCGGTCGTGTATGGTTCGGACGAGGAAC…	TTTCGGCGCCACGTGCTTCCGTCGACGGTACCGAGCTGCCCAGTGCCCGCCAAGTTTCGCTGGACATTCACCGCCCGTCGTACCACAGTGATCCGAACTTTAGCGTAATGCTGGCGGTGTGGGGACAGTTTCTCGATCATGACATTACTTCAACGGCACTGAACCAGGGCGTCGATGGGAAACCTATTGAGTGCTGTGATCCGGGGCAGCCCCAACACCCGGAATGTTTCCCAGTTCCGCTGGGTCCAGGTGATCCGTACTATCATCAGTACAATGTAACCTGCATGAACTTTGTACGCTCCGTACCGGCACCGACGGGTCATTTTGGTCCGCGGCAGCAACTTAATCAAGCCACGGCGTACATTGACGGCTCGGTTGTGTATGGTTCGGACGAGGAAC…	Reference	UNMODIFIED	0	0	0	1129	1.86803	0	0	0	0	0	0	0	0	0	0	0	0	0	0	0	0	0	0	0	0	0	0	0	0	0	0	0	0	0	0	0
TTTCGGCGCCACGTGCTTCCGTCGACGGTACCGAGCTGCCCAGTGCCCGCCAAGTTTCGCTGGACATTCACCGCCCGTCGTACCACAGTGATCCGAACTTTAGCGTAATGCTAGCGGTGTGGGGACAGTTTCTCGATCATGACATTACTTCAACGGCACTGAACCAGGGCGTCGATGGGAAACCTATTGAGTGCTGTGATCCGGGGCAGCCCCAACACCCGGAATGTTTCCCCGTTCCGCTGGGTCCGGGTGATCCGTACTATCATCAGTACAATGTAACCTGCATGAACTTTGTACGCTCCGTACCGGCACCGACGGGTCATTTTGGTCCGCGGCAGCAACTTAATCAAGCCACGGCGTACATTGACGGCTCGGTCGTGTATGGTTCGGACGAGGAAC…	TTTCGGCGCCACGTGCTTCCGTCGACGGTACCGAGCTGCCCAGTGCCCGCCAAGTTTCGCTGGACATTCACCGCCCGTCGTACCACAGTGATCCGAACTTTAGCGTAATGCTGGCGGTGTGGGGACAGTTTCTCGATCATGACATTACTTCAACGGCACTGAACCAGGGCGTCGATGGGAAACCTATTGAGTGCTGTGATCCGGGGCAGCCCCAACACCCGGAATGTTTCCCAGTTCCGCTGGGTCCAGGTGATCCGTACTATCATCAGTACAATGTAACCTGCATGAACTTTGTACGCTCCGTACCGGCACCGACGGGTCATTTTGGTCCGCGGCAGCAACTTAATCAAGCCACGGCGTACATTGACGGCTCGGTTGTGTATGGTTCGGACGAGGAAC…	Reference	UNMODIFIED	0	0	0	374	0.618816	0	0	0	0	0	0	0	0	0	0	0	0	0	0	0	0	0	0	0	0	0	0	0	0	0	0	0	0	0	0	0
TTTCGGCGCCACGTGCTTCCGTCGACGGTACCGAGCTGCCCAGTGCCCGCCAAGTTTCGCTGGACATTCACCGCCCGTCGTACCACAGTGATCCGAACTTTAGCGTAATGCTAGCGGTGTGGGGACAGTTTCTCGATCATGACATTACTTCAACGGCACTGAACCAGGGCGTCGATGGGAAACCTATTGAGTGCTGTGATCCGGGGCAGCCCCAACACCCGGAATGTTTCCCAGTTCCGCTGGGTCCAGGTGATCCGTACTATCATCAGTACAATGTAACCTGCATGAACTTTGTACGCTCCGTACCGGCACCGACGGGTCATTTTGGTCCGCGGCAGCAACTTAATCAAGCCACGGCGTACATTGACGGCTCGGTCGTGTATGGTTCGGACGAGGAAC…	TTTCGGCGCCACGTGCTTCCGTCGACGGTACCGAGCTGCCCAGTGCCCGCCAAGTTTCGCTGGACATTCACCGCCCGTCGTACCACAGTGATCCGAACTTTAGCGTAATGCTGGCGGTGTGGGGACAGTTTCTCGATCATGACATTACTTCAACGGCACTGAACCAGGGCGTCGATGGGAAACCTATTGAGTGCTGTGATCCGGGGCAGCCCCAACACCCGGAATGTTTCCCAGTTCCGCTGGGTCCAGGTGATCCGTACTATCATCAGTACAATGTAACCTGCATGAACTTTGTACGCTCCGTACCGGCACCGACGGGTCATTTTGGTCCGCGGCAGCAACTTAATCAAGCCACGGCGTACATTGACGGCTCGGTTGTGTATGGTTCGGACGAGGAAC…	Reference	UNMODIFIED	0	0	0	335	0.554287	0	0	0	0	0	0	0	0	0	0	0	0	0	0	0	0	0	0	0	0	0	0	0	0	0	0	0	0	0	0	0
TTTCGGCGCCACGTGCTTCCGTCGACGGTACCGAGCTGCCCAGTGCCCGCCAAGTTTCGCTGGACATTCACCGCCCGTCGTACCACAGTGATCCGAACTTTAGCGTAATGCTAGCGGTGTGGGGACAGTTTCTCGATCATGACATTACTTCAACGGCACTGAACCAGGGC--------------------------------------------------------------------------------------------------------------------------------------------------------------------------------------CACGGCGTACATTGACGGCTCGGTTGTGTATGGTTCGGACGAGGAAC…	TTTCGGCGCCACGTGCTTCCGTCGACGGTACCGAGCTGCCCAGTGCCCGCCAAGTTTCGCTGGACATTCACCGCCCGTCGTACCACAGTGATCCGAACTTTAGCGTAATGCTGGCGGTGTGGGGACAGTTTCTCGATCATGACATTACTTCAACGGCACTGAACCAGGGCGTCGATGGGAAACCTATTGAGTGCTGTGATCCGGGGCAGCCCCAACACCCGGAATGTTTCCCAGTTCCGCTGGGTCCAGGTGATCCGTACTATCATCAGTACAATGTAACCTGCATGAACTTTGTACGCTCCGTACCGGCACCGACGGGTCATTTTGGTCCGCGGCAGCAACTTAATCAAGCCACGGCGTACATTGACGGCTCGGTTGTGTATGGTTCGGACGAGGAAC…	Reference	MODIFIED	182	0	0	6	0.00992753	1	6	0	0	0	0	0	0	0	0	0	0	0	0	0	0	0	0	0	0	0	0	0	0	0	0	0	0	0	0	1
TTTCGGCGCCACGTGCTTCCGTCGACGGTACCGAGCTGCCCAGTGCCCGCCAAGTTTCGCTGGACATTCACCGCCCGTCGTACCACAGTGATCCGAACTTTAGCGTAATGCTAGCGGTGTGGGGACAGTTTCTCGATCATGACATTACTTCAACGGCACTGAACCAGGGCGTCGATGGGAAACCTATTGAGTGCTGTGATCCGGGGCAGCCCCAACACCCGGAATGTTTCCCCGTTCCGCTGGGTCCGGGTGATCCGTACTATCATCAGTACAATGTAACCTGCATGAACTTTGTACGCTCCGTACCGGCACCGACGGGTCATTTTGGTCCGCGGCAGCAAC----------CACGGCGTACATTGACGGCTCGGTTGTGTATGGTTCGGACGAGGAAC…	TTTCGGCGCCACGTGCTTCCGTCGACGGTACCGAGCTGCCCAGTGCCCGCCAAGTTTCGCTGGACATTCACCGCCCGTCGTACCACAGTGATCCGAACTTTAGCGTAATGCTGGCGGTGTGGGGACAGTTTCTCGATCATGACATTACTTCAACGGCACTGAACCAGGGCGTCGATGGGAAACCTATTGAGTGCTGTGATCCGGGGCAGCCCCAACACCCGGAATGTTTCCCAGTTCCGCTGGGTCCAGGTGATCCGTACTATCATCAGTACAATGTAACCTGCATGAACTTTGTACGCTCCGTACCGGCACCGACGGGTCATTTTGGTCCGCGGCAGCAACTTAATCAAGCCACGGCGTACATTGACGGCTCGGTTGTGTATGGTTCGGACGAGGAAC…	Reference	MODIFIED	10	0	0	244	0.40372	0	0	1	244	0	0	0	0	0	0	0	0	0	0	0	0	0	0	0	0	0	0	0	0	0	0	0	0	0	0	1
---CGGCGCCACGTGCTTCCGTCGACGGTACCGAGCTGCCCAGTGCCCGCCAAGTTTCGCTGGACATTCACCGCCCGTCGTACCACAGTGATCCGAACTTTAGCGTAATGCTAGCGGTGTGGGGACAGTTTCTCGATCATGACATTACTTCAACGGCACTGAACCAGGGC--------------------------------------------------------------------------------------------------------------------------------------------------------------------------------------CACGGCGTACATTGACGGCTCGGTTGTGTATGGTTCGGACGAGGAAC…	TTTCGGCGCCACGTGCTTCCGTCGACGGTACCGAGCTGCCCAGTGCCCGCCAAGTTTCGCTGGACATTCACCGCCCGTCGTACCACAGTGATCCGAACTTTAGCGTAATGCTGGCGGTGTGGGGACAGTTTCTCGATCATGACATTACTTCAACGGCACTGAACCAGGGCGTCGATGGGAAACCTATTGAGTGCTGTGATCCGGGGCAGCCCCAACACCCGGAATGTTTCCCAGTTCCGCTGGGTCCAGGTGATCCGTACTATCATCAGTACAATGTAACCTGCATGAACTTTGTACGCTCCGTACCGGCACCGACGGGTCATTTTGGTCCGCGGCAGCAACTTAATCAAGCCACGGCGTACATTGACGGCTCGGTTGTGTATGGTTCGGACGAGGAAC…	Reference	MODIFIED	182	0	0	1	0.00165459	1	1	0	0	0	0	0	0	0	0	0	0	0	0	0	0	0	0	0	0	0	0	0	0	0	0	0	0	0	0	1
TTTCGGCGCCACGTGCTTCCGTCGACGGTACCGAGCTGCCCAGTGCCCGCCAAGTTTCGCTGGACATTCACCGCCCGTCGTACCACAGTGATCCGAACTTTAGCGTAATGCTAGCGGTGTGGGGACAGTTTCTCGATCATGACATTACTTCAACGGCACTGAACCAGGGCGTCGATGGGAAACCTATTGAGTGCTGTGATCCGGGGCAGCCCCAACACCCGGAATGTTTCCCCGTTCCGCTGGGTCCAGGTGATCCGTACTATCATCAGTACAATGTAACCTGCATGAACTTTGTACGCTCCGTACCGGCACCGACGGGTCATTTTGGTCCGCGGCAGCAACTTAATCAAGCCACGGCGTACATTGACGGCTCGGTTGTGTATGGTTCGGACGAGGAAC…	TTTCGGCGCCACGTGCTTCCGTCGACGGTACCGAGCTGCCCAGTGCCCGCCAAGTTTCGCTGGACATTCACCGCCCGTCGTACCACAGTGATCCGAACTTTAGCGTAATGCTGGCGGTGTGGGGACAGTTTCTCGATCATGACATTACTTCAACGGCACTGAACCAGGGCGTCGATGGGAAACCTATTGAGTGCTGTGATCCGGGGCAGCCCCAACACCCGGAATGTTTCCCAGTTCCGCTGGGTCCAGGTGATCCGTACTATCATCAGTACAATGTAACCTGCATGAACTTTGTACGCTCCGTACCGGCACCGACGGGTCATTTTGGTCCGCGGCAGCAACTTAATCAAGCCACGGCGTACATTGACGGCTCGGTTGTGTATGGTTCGGACGAGGAAC…	Reference	UNMODIFIED	0	0	0	176	0.291208	0	0	0	0	0	0	0	0	0	0	0	0	0	0	0	0	0	0	0	0	0	0	0	0	0	0	0	0	0	0	0
-TTCGGCGCCACGTGCTTCCGTCGACGGTACCGAGCTGCCCAGTGCCCGCCAAGTTTCGCTGGACATTCACCGCCCGTCGTACCACAGTGATCCGAACTTTAGCGTAATGCTAGCGGTGTGGGGACAGTTTCTCGATCATGACATTACTTCAACGGCACTGAACCAGGGCGTCGATGGGAAACCTATTGAGTGCTGTGATCCGGGGCAGCCCCAACACCCGGAATGTTTCCCCGTTCCGCTGGGTCCGGGTGCGCCTTTCTATCATAAGTACAATGTAACCTGCATGAACCTTTTACGCTCCGTACCGGCACCGACGGGTCAATTTGGTCCGAGGCAGCAACTTAATCCTTGACGTAAATAGCGGACATTGACGGCTCGGTCGTGTATGGTTCGGACGA…	TTTCGGCGCCACGTGCTTCCGTCGACGGTACCGAGCTGCCCAGTGCCCGCCAAGTTTCGCTGGACATTCACCGCCCGTCGTACCACAGTGATCCGAACTTTAGCGTAATGCTGGCGGTGTGGGGACAGTTTCTCGATCATGACATTACTTCAACGGCACTGAACCAGGGCGTCGATGGGAAACCTATTGAGTGCTGTGATCCGGGGCAGCCCCAACACCCGGAATGTTTCCCAGTTCCGCTGGGTCCAGGTGATCCGTACTATCATCAGTACAATGTAACCTGCATGAACTTTGTACGCTCCGTACCGGCACCGACGGGTCATTTTGGTCCGCGGCAGCAACTTAATCAAG-----CCACGGCGTACATTGACGGCTCGGTTGTGTATGGTTCGGACGA…	Reference	MODIFIED	0	5	2	1	0.00165459	0	0	0	0	0	0	0	0	0	0	1	1	0	0	0	0	0	0	0	0	0	0	0	0	0	0	0	0	0	0	1
TTTCGGCGCCACGTGCTTCCGTCGACGGTACCGAGCTGCCCAGTGCCCGCCAAGTTTCGCTGGACATTCACCGCCCGTCGTACCACAGTGATCCGAACTTTAGCGTAATGCTAGCGGTGTGGGGACAGTTTCTCGATCATGACATTACTTCAACGGCACTGAACCAGGGCGTCGATGGGAAACCTATTGAGTGCTGTGATCCGGGGCAGCCCCAACACCCGGAATGTTTCCCCGTTCCGCTGGGTCCGGGTGATCCGTACTATCATCAGTACAATGTAACCTGCATGAACTTTGTACGCTCCGTACCGGCACCGACGGGTCATTTTGGTCCGCGGCAGCAACTTAA-----CCACGGCGTACATTGACGGCTCGGTTGTGTATGGTTCGGACGAGGAAC…	TTTCGGCGCCACGTGCTTCCGTCGACGGTACCGAGCTGCCCAGTGCCCGCCAAGTTTCGCTGGACATTCACCGCCCGTCGTACCACAGTGATCCGAACTTTAGCGTAATGCTGGCGGTGTGGGGACAGTTTCTCGATCATGACATTACTTCAACGGCACTGAACCAGGGCGTCGATGGGAAACCTATTGAGTGCTGTGATCCGGGGCAGCCCCAACACCCGGAATGTTTCCCAGTTCCGCTGGGTCCAGGTGATCCGTACTATCATCAGTACAATGTAACCTGCATGAACTTTGTACGCTCCGTACCGGCACCGACGGGTCATTTTGGTCCGCGGCAGCAACTTAATCAAGCCACGGCGTACATTGACGGCTCGGTTGTGTATGGTTCGGACGAGGAAC…	Reference	MODIFIED	5	0	0	158	0.261425	0	0	1	158	0	0	0	0	0	0	0	0	0	0	0	0	0	0	0	0	0	0	0	0	0	0	0	0	0	0	1
TTTCGGCGCCACGTGCTTCCGTCGACGGTACCGAGCTGCCCAGTGCCCGCCAAGTTTCGCTGGACATTCACCGCCCGTCGTACCACAGTGATCCGAACTTTAGCGTAATGCTAGCGGTGTGGGGACAGTTTCTCGATCATGACATTACTTCAACGGCACTGAACCAGGGCGTCGATGGGAAACCTATTGAGTGCTGTGATCCGGGGCAGCCCCAACACCCGGAATGTTTCCCCGTTCCGCTGGGTCCGGGTGATCCGTACTATCATCAGTACAATGTAACCTGCATGAACTTTGTACGCTCCGTACCGGCACCGACGGGTCATTTTGGTCCGCGGCAGCAACTTAATC----CACGGCGTACATTGACGGCTCGGTTGTGTATGGTTCGGACGAGGAAC…	TTTCGGCGCCACGTGCTTCCGTCGACGGTACCGAGCTGCCCAGTGCCCGCCAAGTTTCGCTGGACATTCACCGCCCGTCGTACCACAGTGATCCGAACTTTAGCGTAATGCTGGCGGTGTGGGGACAGTTTCTCGATCATGACATTACTTCAACGGCACTGAACCAGGGCGTCGATGGGAAACCTATTGAGTGCTGTGATCCGGGGCAGCCCCAACACCCGGAATGTTTCCCAGTTCCGCTGGGTCCAGGTGATCCGTACTATCATCAGTACAATGTAACCTGCATGAACTTTGTACGCTCCGTACCGGCACCGACGGGTCATTTTGGTCCGCGGCAGCAACTTAATCAAGCCACGGCGTACATTGACGGCTCGGTTGTGTATGGTTCGGACGAGGAAC…	Reference	MODIFIED	4	0	0	151	0.249843	0	0	1	151	0	0	0	0	0	0	0	0	0	0	0	0	0	0	0	0	0	0	0	0	0	0	0	0	0	0	1
TTTCGGCGCCACGTGCTTCCGTCGACGGTACCGAGCTGCCCAGTGCCCGCCAAGTTTCGCTGGACATTCACCGCCCGTCGTACCACAGTGATCCGAACTTTAGCGTAATGCTAGCGGTGTGGGGACAGTTTCTCGATCATGACATTACTTCAACGGCACTGAACCAGGGCGTCGATGGGAAACCTATTGAGTGCTGTGATCCGGGGCAGCCCCAACACCCGGAATGTTTCCCCGTTCCGCTGGGTCCGGGTGATCCGTACTATCATCAGTACAATGTAACCTGCATGAACTTTGTACGCTCCGTACCGGCACCGACGGGTCATTTTGGTCCGCGGCAGCAACTTAATCA-----CGGCGTACATTGACGGCTCGGTTGTGTATGGTTCGGACGAGGAAC…	TTTCGGCGCCACGTGCTTCCGTCGACGGTACCGAGCTGCCCAGTGCCCGCCAAGTTTCGCTGGACATTCACCGCCCGTCGTACCACAGTGATCCGAACTTTAGCGTAATGCTGGCGGTGTGGGGACAGTTTCTCGATCATGACATTACTTCAACGGCACTGAACCAGGGCGTCGATGGGAAACCTATTGAGTGCTGTGATCCGGGGCAGCCCCAACACCCGGAATGTTTCCCAGTTCCGCTGGGTCCAGGTGATCCGTACTATCATCAGTACAATGTAACCTGCATGAACTTTGTACGCTCCGTACCGGCACCGACGGGTCATTTTGGTCCGCGGCAGCAACTTAATCAAGCCACGGCGTACATTGACGGCTCGGTTGTGTATGGTTCGGACGAGGAAC…	Reference	MODIFIED	5	0	0	149	0.246534	0	0	1	149	0	0	0	0	0	0	0	0	0	0	0	0	0	0	0	0	0	0	0	0	0	0	0	0	0	0	1
-TTCGGCGCCACGTGCTTCCGTCGACGGTACCGAGCTGCCCAGTGCCCGCCAAGTTTCGCTGGACATTCACCGCCCGTCGTACGACAGTGATCCGAAATTTAGCGTAATGCTAGCGGTGTGGGTACAGTTTCTCGATCATGACATTACTTAAACGGCACTGAACCAGGGCGTCGATGGGAAACGTATTGAGTGCTGTGATCCGGGGGAGCCCCAACACCCGGAATGTTTCCCCGTTCCGCTGGGTCCGGGTGAAGCGTCCTATCATCAGTACAAGAAACCCTACATTAACTTAGTGCTCTCCGTACCGGCACCGACGGCTGATGTAGGCCAGCAGAAGCAACTTACTCAACCCAGGGCGGACATTGACGGCTCGGTTGTGTATGCTTCGGACGAGGAAC…	TTTCGGCGCCACGTGCTTCCGTCGACGGTACCGAGCTGCCCAGTGCCCGCCAAGTTTCGCTGGACATTCACCGCCCGTCGTACCACAGTGATCCGAACTTTAGCGTAATGCTGGCGGTGTGGGGACAGTTTCTCGATCATGACATTACTTCAACGGCACTGAACCAGGGCGTCGATGGGAAACCTATTGAGTGCTGTGATCCGGGGCAGCCCCAACACCCGGAATGTTTCCCAGTTCCGCTGGGTCCAGGTGATCCGTACTATCATCAGTACAATGTAACCTGCATGAACTTTGTACGCTCCGTACCGGCACCGACGGGTCATTTTGGTCCGCGGCAGCAACTTAATCAAGCCACGGCGTACATTGACGGCTCGGTTGTGTATGGTTCGGACGAGGAAC…	Reference	MODIFIED	0	0	1	1	0.00165459	0	0	0	0	0	0	0	0	0	0	1	1	0	0	0	0	0	0	0	0	0	0	0	0	0	0	0	0	0	0	1
TTTCGGCGCCACGTGCTTCCGTCGACGGTACCGAGCTGCCCAGTGCCCGCCAAGTTTCGCTGGACATTCACCGCCCGTCGTACCACAGTGATCCGAACTTTAGCGTAATGCTAGCGGTGTGGGGACAGTTTCTCGATCATGACATTACTTCAACGGCACTGAACCAGGGCGTCGATGGGAAACCTATTGAGTGCTGTGATCCGGGGCAGCCCCAACACCCGGAATGTTTCCCCGTTCCGCTGGGTCCGGGTGATCCGTACTATCATCAGTACAATGTAACCTGCATGAACTTTGTACGCTCCGTACCGGCACCGACGGGTCATTTTGGTCCGCGGCAGCAAC-------------GGCGTACATTGACGGCTCGGTTGTGTATGGTTCGGACGAGGAAC…	TTTCGGCGCCACGTGCTTCCGTCGACGGTACCGAGCTGCCCAGTGCCCGCCAAGTTTCGCTGGACATTCACCGCCCGTCGTACCACAGTGATCCGAACTTTAGCGTAATGCTGGCGGTGTGGGGACAGTTTCTCGATCATGACATTACTTCAACGGCACTGAACCAGGGCGTCGATGGGAAACCTATTGAGTGCTGTGATCCGGGGCAGCCCCAACACCCGGAATGTTTCCCAGTTCCGCTGGGTCCAGGTGATCCGTACTATCATCAGTACAATGTAACCTGCATGAACTTTGTACGCTCCGTACCGGCACCGACGGGTCATTTTGGTCCGCGGCAGCAACTTAATCAAGCCACGGCGTACATTGACGGCTCGGTTGTGTATGGTTCGGACGAGGAAC…	Reference	MODIFIED	13	0	0	148	0.244879	0	0	1	148	0	0	0	0	0	0	0	0	0	0	0	0	0	0	0	0	0	0	0	0	0	0	0	0	0	0	1
TTTCGGCGCCACGTGCTTCCGTCGACGGTACCGAGCTGCCCAGTGCCCGCCAAGTTTCGCTGGACATTCACCGCCCGTCGTACCACAGTGATCCGAACTTTAGCGTAATGCTAGCGGTGTGGGGACAGTTTCTCGATCATGACATTACTTCAACGGCACTGAACCAGGGCGTCGATGGGAAACCTATTGAGTGCTGTGATCCGGGGCAGCCCCAACACCCGGAATGTTTCCCCGTTCCGCTGGGTCCGGGTGATCCGTACTATCATCAGTACAATGTAACCTGCATGAACTTTGTACGCTCCGTACCGGCACCGACGGGTCATTTTGGTCCGCGGCAGCAACTTAATCAAGCCACGGCGTACATTGACGGCTCGGTTGTGTATGGTTCGGACGAGGAAC…	TTTCGGCGCCACGTGCTTCCGTCGACGGTACCGAGCTGCCCAGTGCCCGCCAAGTTTCGCTGGACATTCACCGCCCGTCGTACCACAGTGATCCGAACTTTAGCGTAATGCTGGCGGTGTGGGGACAGTTTCTCGATCATGACATTACTTCAACGGCACTGAACCAGGGCGTCGATGGGAAACCTATTGAGTGCTGTGATCCGGGGCAGCCCCAACACCCGGAATGTTTCCCAGTTCCGCTGGGTCCAGGTGATCCGTACTATCATCAGTACAATGTAACCTGCATGAACTTTGTACGCTCCGTACCGGCACCGACGGGTCATTTTGGTCCGCGGCAGCAACTTAATCAAGCCACGGCGTACATTGACGGCTCGGTTGTGTATGGTTCGGACGAGGAAC…	Reference	UNMODIFIED	0	0	0	148	0.244879	0	0	0	0	0	0	0	0	0	0	0	0	0	0	0	0	0	0	0	0	0	0	0	0	0	0	0	0	0	0	0
TTTCGGCGCCACGTGCTTCCGTCGACGGTACCGAGCTGCCCAGTGCCCGCCAAGTTTCGCTGGACATTCACCGCCCGTCGTACCACAGTGATCCGAACTTTAGCGTAATGCTAGCGGTGTGGGGACAGTTTCTCGATCATGACATTACTTCAACGGCACTGAACCAGGGCGTCGATGGGAAACCTATTGAGTGCTGTGATCCGGGGCAGCCCCAACACCCGGAATGTTTCCCCGTTCCGCTGGGTCCGGGTGATCCGTACTATCATCAGTACAATGTAACCTGCATGAACTTTGTACGCTCCGTACCGGCACCGACGGGTCATTTTGGTCCGCGGCAGCAACTT-------CCACGGCGTACATTGACGGCTCGGTTGTGTATGGTTCGGACGAGGAAC…	TTTCGGCGCCACGTGCTTCCGTCGACGGTACCGAGCTGCCCAGTGCCCGCCAAGTTTCGCTGGACATTCACCGCCCGTCGTACCACAGTGATCCGAACTTTAGCGTAATGCTGGCGGTGTGGGGACAGTTTCTCGATCATGACATTACTTCAACGGCACTGAACCAGGGCGTCGATGGGAAACCTATTGAGTGCTGTGATCCGGGGCAGCCCCAACACCCGGAATGTTTCCCAGTTCCGCTGGGTCCAGGTGATCCGTACTATCATCAGTACAATGTAACCTGCATGAACTTTGTACGCTCCGTACCGGCACCGACGGGTCATTTTGGTCCGCGGCAGCAACTTAATCAAGCCACGGCGTACATTGACGGCTCGGTTGTGTATGGTTCGGACGAGGAAC…	Reference	MODIFIED	7	0	0	135	0.223369	0	0	1	135	0	0	0	0	0	0	0	0	0	0	0	0	0	0	0	0	0	0	0	0	0	0	0	0	0	0	1
TTTCGGCGCCACGTGCTTCCGTCGACGGTACCGAGCTGCCCAGTGCCCGCCAAGTTTCGCTGGACATTCACCGCCCGTCGTACCACAGTGATCCGAACTTTAGCGTAATGCTAGCGGTGTGGGGACAGTTTCTCGATCATGACATTACTTCAACGGCACTGAACCAGGGCGTCGATGGGAAACCTATTGAGTGCTGTGATCCGGGGCAGCCCCAACACCCGGAATGTTTCCCCGTTCCGCTGGGTCCGGGTGATCCGTACTATCATCAGTACAATGTAACCTGCATGAACTTTGTACGCTCCGTACCGGCACCGACGGGTCATTTTGGTCCGCGGCAGC------------CCACGGCGTACATTGACGGCTCGGTTGTGTATGGTTCGGACGAGGAAC…	TTTCGGCGCCACGTGCTTCCGTCGACGGTACCGAGCTGCCCAGTGCCCGCCAAGTTTCGCTGGACATTCACCGCCCGTCGTACCACAGTGATCCGAACTTTAGCGTAATGCTGGCGGTGTGGGGACAGTTTCTCGATCATGACATTACTTCAACGGCACTGAACCAGGGCGTCGATGGGAAACCTATTGAGTGCTGTGATCCGGGGCAGCCCCAACACCCGGAATGTTTCCCAGTTCCGCTGGGTCCAGGTGATCCGTACTATCATCAGTACAATGTAACCTGCATGAACTTTGTACGCTCCGTACCGGCACCGACGGGTCATTTTGGTCCGCGGCAGCAACTTAATCAAGCCACGGCGTACATTGACGGCTCGGTTGTGTATGGTTCGGACGAGGAAC…	Reference	MODIFIED	12	0	0	132	0.218406	0	0	1	132	0	0	0	0	0	0	0	0	0	0	0	0	0	0	0	0	0	0	0	0	0	0	0	0	0	0	1
TTTCGGCGCCACGTGCTTCCGTCGACGGTACCGAGCTGCCCAGTGCCCGCCAAGTTTCGCTGGACATTCACCGCCCGTCGTACCACAGTGATCCGAACTTTAGCGTAATGCTAGCGGTGTGGGGACAGTTTCTCGATCATGACATTACTTCAACGGCACTGAACCAGGGCGTCGATGGGAAACCTATTGAGTGCTGTGATCCGGGGCAGCCCCAA---------TGTTTCCCCGTTCCGCTGGGTCCGGGTGATCCGTACTATCATCAGTACAATGTAACCTGCATGAACTTTGTACGCTCCGTACCGGCACCGACGGGTCATTTTGGTCCGCGGCAGCAACTTAATCAAGCCACGGCGTACATTGACGGCTCGGTTGTGTATGGTTCGGACGAGGAAC…	TTTCGGCGCCACGTGCTTCCGTCGACGGTACCGAGCTGCCCAGTGCCCGCCAAGTTTCGCTGGACATTCACCGCCCGTCGTACCACAGTGATCCGAACTTTAGCGTAATGCTGGCGGTGTGGGGACAGTTTCTCGATCATGACATTACTTCAACGGCACTGAACCAGGGCGTCGATGGGAAACCTATTGAGTGCTGTGATCCGGGGCAGCCCCAACACCCGGAATGTTTCCCAGTTCCGCTGGGTCCAGGTGATCCGTACTATCATCAGTACAATGTAACCTGCATGAACTTTGTACGCTCCGTACCGGCACCGACGGGTCATTTTGGTCCGCGGCAGCAACTTAATCAAGCCACGGCGTACATTGACGGCTCGGTTGTGTATGGTTCGGACGAGGAAC…	Reference	MODIFIED	9	0	0	130	0.215096	0	0	0	0	0	0	0	0	0	0	0	0	0	0	0	0	0	0	0	0	0	0	0	0	0	0	0	0	1	130	1
TTTCGGCGCCACGTGCTTCCGTCGACGGTACCGAGCTGCCCAGTGCCCGCCAAGTTTCGCTGGACATTCACCGCCCGTCGTACCACAGTGATCCGAACTTTAGCGTAATGCTAGCGGTGTGGGGACAGTTTCTCGATCATGACATTACTTCAACGGCACTGAACAAGGGC--------------------------------------------------------------------------------------------------------------------------------------------------------------------------------------CACGGCGTACATTGACGGCTCGGTTGTGTATGGTTCGGACGAGGAAC…	TTTCGGCGCCACGTGCTTCCGTCGACGGTACCGAGCTGCCCAGTGCCCGCCAAGTTTCGCTGGACATTCACCGCCCGTCGTACCACAGTGATCCGAACTTTAGCGTAATGCTGGCGGTGTGGGGACAGTTTCTCGATCATGACATTACTTCAACGGCACTGAACCAGGGCGTCGATGGGAAACCTATTGAGTGCTGTGATCCGGGGCAGCCCCAACACCCGGAATGTTTCCCAGTTCCGCTGGGTCCAGGTGATCCGTACTATCATCAGTACAATGTAACCTGCATGAACTTTGTACGCTCCGTACCGGCACCGACGGGTCATTTTGGTCCGCGGCAGCAACTTAATCAAGCCACGGCGTACATTGACGGCTCGGTTGTGTATGGTTCGGACGAGGAAC…	Reference	MODIFIED	182	0	0	1	0.00165459	1	1	0	0	0	0	0	0	0	0	0	0	0	0	0	0	0	0	0	0	0	0	0	0	0	0	0	0	0	0	1
TTTCGGCGCCACGTGCTTCCGTCGACGGTACCGAGCTGCCCAGTGCCCGCCAAGTTTCGCTGGACATTCACCGCCCGTCGTACCACAGTGATCCGAACTTTAGCGTAATGCTAGCGGTGTGGGGACAGTTTCTCGATCATGACATTACTTCAACGGCACTGAACCAGGGCGTCGATGGGAAACCTATTGAGTGCTGTGATCCGGGGCAGCCCCAACACCCGGAATGTTTCCCCGTTCCGCTGGGTCCGGGTGATCCGTACTATCATCAGTACAATGTAACCTGCATGAACTTTGTACGCTCCGTACCGGCACCGACGGGTCATTTTGGTCCGCGGCAGCAACTTAATC-------GGCGTACATTGACGGCTCGGTTGTGTATGGTTCGGACGAGGAAC…	TTTCGGCGCCACGTGCTTCCGTCGACGGTACCGAGCTGCCCAGTGCCCGCCAAGTTTCGCTGGACATTCACCGCCCGTCGTACCACAGTGATCCGAACTTTAGCGTAATGCTGGCGGTGTGGGGACAGTTTCTCGATCATGACATTACTTCAACGGCACTGAACCAGGGCGTCGATGGGAAACCTATTGAGTGCTGTGATCCGGGGCAGCCCCAACACCCGGAATGTTTCCCAGTTCCGCTGGGTCCAGGTGATCCGTACTATCATCAGTACAATGTAACCTGCATGAACTTTGTACGCTCCGTACCGGCACCGACGGGTCATTTTGGTCCGCGGCAGCAACTTAATCAAGCCACGGCGTACATTGACGGCTCGGTTGTGTATGGTTCGGACGAGGAAC…	Reference	MODIFIED	7	0	0	118	0.195241	0	0	1	118	0	0	0	0	0	0	0	0	0	0	0	0	0	0	0	0	0	0	0	0	0	0	0	0	0	0	1
TTTCGGCGCCACGTGCTTCCGTCGACGGTACCGAGCTGCCCAGTGCCCGCCAAGTTTCGCTGGACATTCACCGCCCGTCGTACCACAGTGATCCGAACTTTAGCGTAATGCTAGCGGTGTGGGGACAGTTTCTCGATCATGACATTACTTCAACGGCACTGAACCAGGGCGTCGATGGGAAACCTATTGAGTGCTGTGATCCGGGGCAGCCCCAACACCCGGAATGTTTCCCCGTTCCGCTGGGTCCGGGTGATCCGTACTATCATCAGTACAATGTAACCTGCATGAACTTTGTACGCTCCGTACCGGCACCGACGGGTCATTTTGGTCCGCGGC----------------------GTACATTGACGGCTCGGTTGTGTATGGTTCGGACGAGGAAC…	TTTCGGCGCCACGTGCTTCCGTCGACGGTACCGAGCTGCCCAGTGCCCGCCAAGTTTCGCTGGACATTCACCGCCCGTCGTACCACAGTGATCCGAACTTTAGCGTAATGCTGGCGGTGTGGGGACAGTTTCTCGATCATGACATTACTTCAACGGCACTGAACCAGGGCGTCGATGGGAAACCTATTGAGTGCTGTGATCCGGGGCAGCCCCAACACCCGGAATGTTTCCCAGTTCCGCTGGGTCCAGGTGATCCGTACTATCATCAGTACAATGTAACCTGCATGAACTTTGTACGCTCCGTACCGGCACCGACGGGTCATTTTGGTCCGCGGCAGCAACTTAATCAAGCCACGGCGTACATTGACGGCTCGGTTGTGTATGGTTCGGACGAGGAAC…	Reference	MODIFIED	22	0	0	115	0.190278	0	0	1	115	0	0	0	0	0	0	0	0	0	0	0	0	0	0	0	0	0	0	0	0	0	0	0	0	0	0	1
TTTCGGCGCCACGTGCTTCCGTCGACGGTACCGAGCTGCCCAGTGCCCGCCAAGTTTCGCTGGACATTCACCGCCCGTCGTACCACAGTGATCCGAACTTTAGCGTAATGCTAGCGGTGTGGGGACAGTTTCTCGATCATGACATTACTTCAACGGCACTGAACCAGGGCGTCGATGGGAAACCTATTGAGTGCTGTGATCCGGGGCAGCCCCAACACCCGGAATGTTTCCCCGTTCCGCTGGGTCCGGGGGATCCGTACTATCATCAGTACAATGTAACCTGCATGAACTTTGTACGCTCCGTACCGGCACCGACGGGTCATTTTGGTCCGCGGCAGCAACTTAATCAAGCCACGGCGTACATTGACGGCTCGGTTGTGTATGGTTCGGACGAGGAAC…	TTTCGGCGCCACGTGCTTCCGTCGACGGTACCGAGCTGCCCAGTGCCCGCCAAGTTTCGCTGGACATTCACCGCCCGTCGTACCACAGTGATCCGAACTTTAGCGTAATGCTGGCGGTGTGGGGACAGTTTCTCGATCATGACATTACTTCAACGGCACTGAACCAGGGCGTCGATGGGAAACCTATTGAGTGCTGTGATCCGGGGCAGCCCCAACACCCGGAATGTTTCCCAGTTCCGCTGGGTCCAGGTGATCCGTACTATCATCAGTACAATGTAACCTGCATGAACTTTGTACGCTCCGTACCGGCACCGACGGGTCATTTTGGTCCGCGGCAGCAACTTAATCAAGCCACGGCGTACATTGACGGCTCGGTTGTGTATGGTTCGGACGAGGAAC…	Reference	UNMODIFIED	0	0	0	114	0.188623	0	0	0	0	0	0	0	0	0	0	0	0	0	0	0	0	0	0	0	0	0	0	0	0	0	0	0	0	0	0	0
-TTCGGCGCCACGTGCTTCCGTCGACGGTACCGAGCTGCCCAGTGCCCGCCAAGTTTCGCTGGACATTCACCGCCCGTCGTACCACAGTGATCCGAACTTTAGCGTAATGCTAGCGGTGTGGGGACAGTTTCTCGATCATGACATTACTTCAACGGCACTGAACCAGGGCGTCGATGGGAAACCTATTGAGTGCTGTGATCCGGGGCAGCCCCAACACCCGGAATGTTTCCCCGTTCCGCTGGGTCCGGGTGATCCGTACTATCATCAGTACAATGTAACCTGCATGAACTTTGTACGCTCCGTACCGGCACCGACGGGTCATTTTGGTCCGCGGCAGCAACTTAATCAAGCCACGGCGTACATTGACGGCTCGGTTGTGTATGGTTCGGACGAGGAAC…	TTTCGGCGCCACGTGCTTCCGTCGACGGTACCGAGCTGCCCAGTGCCCGCCAAGTTTCGCTGGACATTCACCGCCCGTCGTACCACAGTGATCCGAACTTTAGCGTAATGCTGGCGGTGTGGGGACAGTTTCTCGATCATGACATTACTTCAACGGCACTGAACCAGGGCGTCGATGGGAAACCTATTGAGTGCTGTGATCCGGGGCAGCCCCAACACCCGGAATGTTTCCCAGTTCCGCTGGGTCCAGGTGATCCGTACTATCATCAGTACAATGTAACCTGCATGAACTTTGTACGCTCCGTACCGGCACCGACGGGTCATTTTGGTCCGCGGCAGCAACTTAATCAAGCCACGGCGTACATTGACGGCTCGGTTGTGTATGGTTCGGACGAGGAAC…	Reference	UNMODIFIED	0	0	0	107	0.177041	0	0	0	0	0	0	0	0	0	0	0	0	0	0	0	0	0	0	0	0	0	0	0	0	0	0	0	0	0	0	0
TTTCGGCGCCACGTGCTTCCGTCGACGGTACCGAGCTGCCCAGTGCCCGCCAAGTTTCGCTGGACATTCACCGCCCGTCGTACCACAGTGATCCGAACTTTAGCGTAATGCTAGCGGTGTGGGGACAGTTTCTCGATCATGACATTACTTCAACGGCACTGAACCAGGGC--------------------------------------------------------------------------------------------------------------------------------------------------------------------------------------CACGGCGTAAATTGACGGCTCGGTTGTGTATGGTTCGGACGAGGAAC…	TTTCGGCGCCACGTGCTTCCGTCGACGGTACCGAGCTGCCCAGTGCCCGCCAAGTTTCGCTGGACATTCACCGCCCGTCGTACCACAGTGATCCGAACTTTAGCGTAATGCTGGCGGTGTGGGGACAGTTTCTCGATCATGACATTACTTCAACGGCACTGAACCAGGGCGTCGATGGGAAACCTATTGAGTGCTGTGATCCGGGGCAGCCCCAACACCCGGAATGTTTCCCAGTTCCGCTGGGTCCAGGTGATCCGTACTATCATCAGTACAATGTAACCTGCATGAACTTTGTACGCTCCGTACCGGCACCGACGGGTCATTTTGGTCCGCGGCAGCAACTTAATCAAGCCACGGCGTACATTGACGGCTCGGTTGTGTATGGTTCGGACGAGGAAC…	Reference	MODIFIED	182	0	0	1	0.00165459	1	1	0	0	0	0	0	0	0	0	0	0	0	0	0	0	0	0	0	0	0	0	0	0	0	0	0	0	0	0	1
-TTCGGCGCCACGTGCTTCCGTCGACGGTACCGCGCTGCCCAGTGCCCGCCAAGTTTCGCTGGACATTCACCGCCCGTCGTACCACAGTGATCCGACCATTAGCGTAATGCTAGCGGTGTGGGGACAGTTTCTCGATCATGACATTACTTCAACTGTACTGAACCAGGGCGTAGATGGGACACCTATTTAGTTCTGTGATCCGGGGCAGCCCCAACACCCGGAATGTTTCCCCGTTCCGCTGGAACGGGAATGTTGCCCCGTACC---------------------GCTGGAACTTTGTACGCTCAGTACCGGCACCGAAGGGTCAGTTTGGTCAGCGGCAGAAACTTAATCAAGCCAAGGCGTACATTGACGGCTCGGTTGTGTATGGTTCGGACGAG…	TTTCGGCGCCACGTGCTTCCGTCGACGGTACCGAGCTGCCCAGTGCCCGCCAAGTTTCGCTGGACATTCACCGCCCGTCGTACCACAGTGATCCGAACTTTAGCGTAATGCTGGCGGTGTGGGGACAGTTTCTCGATCATGACATTACTTCAACGGCACTGAACCAGGGCGTCGATGGGAAACCTATTGAGTGCTGTGATCCGGGGCAGCCCCAACACCCGGAATGTTTCCCAGTTCCGCTG----GGTCCAGGTGATCCGTACTATCATCAGTACAATGTAACCTGCATGAACTTTGTACGCTCCGTACCGGCACCGACGGGTCATTTTGGTCCGCGGCAGCAACTTAATCAAGCCACGGCGTACATTGACGGCTCGGTTGTGTATGGTTCGGACGAG…	Reference	MODIFIED	0	4	2	1	0.00165459	0	0	0	0	0	0	0	0	0	0	1	1	0	0	0	0	0	0	0	0	0	0	0	0	0	0	0	0	0	0	1
TTTCGGCGCCACGTGCTTCCGTCGACGGTACCGAGCTGCCCAGTGCCCGCCAAGTTTCGCTGGACATTCACCGCCCGTCGTACCACAGTGATCCGAACTTTAGCGTAATGCTAGCGGTGTGGGGACAGTTTCTCGATCATGACATTACTTCAACGGCACTGAACCAGGGCGTC-----------------------------------------------------------------------------------------------------------------------------------------------------------------------------------CACGGCGTACATTGACGGCTCGGTTGTGTATGGTTCGGACGAGGAAC…	TTTCGGCGCCACGTGCTTCCGTCGACGGTACCGAGCTGCCCAGTGCCCGCCAAGTTTCGCTGGACATTCACCGCCCGTCGTACCACAGTGATCCGAACTTTAGCGTAATGCTGGCGGTGTGGGGACAGTTTCTCGATCATGACATTACTTCAACGGCACTGAACCAGGGCGTCGATGGGAAACCTATTGAGTGCTGTGATCCGGGGCAGCCCCAACACCCGGAATGTTTCCCAGTTCCGCTGGGTCCAGGTGATCCGTACTATCATCAGTACAATGTAACCTGCATGAACTTTGTACGCTCCGTACCGGCACCGACGGGTCATTTTGGTCCGCGGCAGCAACTTAATCAAGCCACGGCGTACATTGACGGCTCGGTTGTGTATGGTTCGGACGAGGAAC…	Reference	MODIFIED	179	0	0	1	0.00165459	1	1	0	0	0	0	0	0	0	0	0	0	0	0	0	0	0	0	0	0	0	0	0	0	0	0	0	0	0	0	1
TTTCGGCGCCACGTGCTTCCGTCGACGGTACCGAGCTGCCCAGTGCCCGCCAAGTTTCGCTGGACATTCACCGCCCGTCGTACCACAGTGATCCGAACTTTAGCGTAATGCTAGCGGTGTGGGGACAGTTTCTCGATCATGACATTACTTCAACGGCACTGAACCAGGGCGTCGATGGGAAACCTATTGAGTGCTGTGATCCGGGGCAGCCCCAACACCCGGAATGTTTCCCCGTTCCGCTGGGTCCGGGTGATCCGTACTATCATCAGTACAATGTAACCTGCATGAACTTTGTACGCTCCGTACCGGCACCGACGGGTCATTTTGGTCCGCGGCAGCAACTTAATCAA-CCACGGCGTACATTGACGGCTCGGTTGTGTATGGTTCGGACGAGGAAC…	TTTCGGCGCCACGTGCTTCCGTCGACGGTACCGAGCTGCCCAGTGCCCGCCAAGTTTCGCTGGACATTCACCGCCCGTCGTACCACAGTGATCCGAACTTTAGCGTAATGCTGGCGGTGTGGGGACAGTTTCTCGATCATGACATTACTTCAACGGCACTGAACCAGGGCGTCGATGGGAAACCTATTGAGTGCTGTGATCCGGGGCAGCCCCAACACCCGGAATGTTTCCCAGTTCCGCTGGGTCCAGGTGATCCGTACTATCATCAGTACAATGTAACCTGCATGAACTTTGTACGCTCCGTACCGGCACCGACGGGTCATTTTGGTCCGCGGCAGCAACTTAATCAAGCCACGGCGTACATTGACGGCTCGGTTGTGTATGGTTCGGACGAGGAAC…	Reference	MODIFIED	1	0	0	97	0.160495	0	0	1	97	0	0	0	0	0	0	0	0	0	0	0	0	0	0	0	0	0	0	0	0	0	0	0	0	0	0	1
TTTCGGCGCCACGTGCTTCCGTCGACGGTACCGAGCTGCCCAGTGCCCGCCAAGTTTCGCTGGACATTCACCGCCCGTCGTACCACAGTGATCCGAACTTTAGCGTAATGCTAGCGGTGTGGGGACAGTTTCTCGATCATGACATTACTTCAACGGCACTGAACCAGGGCGTCGATGGGAAACCTATTGAGTGCTGTGATCCGGGGCAGCCCCAACACCCGGAATGTTTCCCCGTTCCGCTGGGTCCGGGTGATCCGTACTATCATCAGTACAATGTAACCTGCATGAACTTTGTACGCTCCGTACCGGCACCGACGGGTCATTTTGGTCCGCGGCAGCAACTTAATCAA----CGGCGTACATTGACGGCTCGGTTGTGTATGGTTCGGACGAGGAAC…	TTTCGGCGCCACGTGCTTCCGTCGACGGTACCGAGCTGCCCAGTGCCCGCCAAGTTTCGCTGGACATTCACCGCCCGTCGTACCACAGTGATCCGAACTTTAGCGTAATGCTGGCGGTGTGGGGACAGTTTCTCGATCATGACATTACTTCAACGGCACTGAACCAGGGCGTCGATGGGAAACCTATTGAGTGCTGTGATCCGGGGCAGCCCCAACACCCGGAATGTTTCCCAGTTCCGCTGGGTCCAGGTGATCCGTACTATCATCAGTACAATGTAACCTGCATGAACTTTGTACGCTCCGTACCGGCACCGACGGGTCATTTTGGTCCGCGGCAGCAACTTAATCAAGCCACGGCGTACATTGACGGCTCGGTTGTGTATGGTTCGGACGAGGAAC…	Reference	MODIFIED	4	0	0	95	0.157186	0	0	1	95	0	0	0	0	0	0	0	0	0	0	0	0	0	0	0	0	0	0	0	0	0	0	0	0	0	0	1
TTTCGGCGCCACGTGCTTCCGTCGACGGTACCGAGCTGCCCAGTGCCCGCCAAGTTTCGCTGGACATTCACCGCCCGTCGTACCACAGTGATCCGAACTTTAGCGTAATGCTAGCGGTGTGGGGACAGTTTCTCGATCATGACATTACTTCAACGGCACTGAACCAGGGCGTCGATGGGAAACCTATTGA---------------------------------------------------------------------------------------------------------------------------------------------------------------------------------CGGCTCGGTCGTGTATGGTTCGGACGAGGAAC…	TTTCGGCGCCACGTGCTTCCGTCGACGGTACCGAGCTGCCCAGTGCCCGCCAAGTTTCGCTGGACATTCACCGCCCGTCGTACCACAGTGATCCGAACTTTAGCGTAATGCTGGCGGTGTGGGGACAGTTTCTCGATCATGACATTACTTCAACGGCACTGAACCAGGGCGTCGATGGGAAACCTATTGAGTGCTGTGATCCGGGGCAGCCCCAACACCCGGAATGTTTCCCAGTTCCGCTGGGTCCAGGTGATCCGTACTATCATCAGTACAATGTAACCTGCATGAACTTTGTACGCTCCGTACCGGCACCGACGGGTCATTTTGGTCCGCGGCAGCAACTTAATCAAGCCACGGCGTACATTGACGGCTCGGTTGTGTATGGTTCGGACGAGGAAC…	Reference	MODIFIED	177	0	0	4	0.00661835	1	4	0	0	0	0	0	0	0	0	0	0	0	0	0	0	0	0	0	0	0	0	0	0	0	0	0	0	0	0	1
TTTCGGCGCCACGTGCTTCCGTCGACGGTACCGAGCTGCCCAGTGCCCGCCAAGTTTCGCTGGACATTCACCGCCCGTCGTACCACAGTGATCCGAACTTTAGCGTAATGCTAGCGGTGTGGGGACAGTTTCTCGATCATGACATTACTTCAACGGCACTGAACCAGGGCGTCGATGGGAAACCTATTGAGTGCTGTGATCCGGGGCAGCCCCAACACCCGGAATGTTTCCCCGTTCCGCTGGGTCCGGGTGATCCGTACTATCATCAGTACAATGTAACCTGCATGAACTTTGTACGCTCCGTACCGGCACCGACGGGTCATTTTGGTCCGCGGCAGCAACTTAATCAAG-----GCGTACATTGACGGCTCGGTTGTGTATGGTTCGGACGAGGAAC…	TTTCGGCGCCACGTGCTTCCGTCGACGGTACCGAGCTGCCCAGTGCCCGCCAAGTTTCGCTGGACATTCACCGCCCGTCGTACCACAGTGATCCGAACTTTAGCGTAATGCTGGCGGTGTGGGGACAGTTTCTCGATCATGACATTACTTCAACGGCACTGAACCAGGGCGTCGATGGGAAACCTATTGAGTGCTGTGATCCGGGGCAGCCCCAACACCCGGAATGTTTCCCAGTTCCGCTGGGTCCAGGTGATCCGTACTATCATCAGTACAATGTAACCTGCATGAACTTTGTACGCTCCGTACCGGCACCGACGGGTCATTTTGGTCCGCGGCAGCAACTTAATCAAGCCACGGCGTACATTGACGGCTCGGTTGTGTATGGTTCGGACGAGGAAC…	Reference	MODIFIED	5	0	0	88	0.145604	0	0	1	88	0	0	0	0	0	0	0	0	0	0	0	0	0	0	0	0	0	0	0	0	0	0	0	0	0	0	1
TTTCGGCGCCACGTGCTTCCGTCGACGGTACCGAGCTGCCCAGTGCCCGCCAAGTTTCGCTGGACATTCACCGCCCGTCGTACCACAGTGATCCGAACTTTAGCGTAATGCTAGCGGTGTGGGGACAGTTTCTCGATCATGACATTACTTCAACGGCACTGAACCAGGGCGTCGATGGGAAACCTATTGAGTGCTGTGATCCGGGGCAGCCCCAACACCCGGAATGTTTCCCCGTTCCGCTGGGTCCGGGTGATCCGTACTATCATCAGTACAATGTAAC---------------------------------------------------------------------------GGCGTACATTGACGGCTCGGTTGTGTATGGTTCGGACGAGGAAC…	TTTCGGCGCCACGTGCTTCCGTCGACGGTACCGAGCTGCCCAGTGCCCGCCAAGTTTCGCTGGACATTCACCGCCCGTCGTACCACAGTGATCCGAACTTTAGCGTAATGCTGGCGGTGTGGGGACAGTTTCTCGATCATGACATTACTTCAACGGCACTGAACCAGGGCGTCGATGGGAAACCTATTGAGTGCTGTGATCCGGGGCAGCCCCAACACCCGGAATGTTTCCCAGTTCCGCTGGGTCCAGGTGATCCGTACTATCATCAGTACAATGTAACCTGCATGAACTTTGTACGCTCCGTACCGGCACCGACGGGTCATTTTGGTCCGCGGCAGCAACTTAATCAAGCCACGGCGTACATTGACGGCTCGGTTGTGTATGGTTCGGACGAGGAAC…	Reference	MODIFIED	75	0	0	87	0.143949	0	0	0	0	1	87	0	0	0	0	0	0	0	0	0	0	0	0	0	0	0	0	0	0	0	0	0	0	0	0	1
TTTCGGCGCCACGTGCTTCCGTCGACGGTACCGAGCTGCCCAGTGCCCGCCAAGTTTCGCTGGACATTCACCGCCCGTCGTACCACAGTGATCCGAACTTTAGCGTAATGCTAGCGGTGTGGGGACAGTTTCTCGATCATGACATTACTTCAACGGCACTGAACCAGGGCGTCGATGGGAAACCTATTGA---------------------------------------------------------------------------------------------------------------------------------------------------------------------------------CGGCTCGGTCGTGTATGGTTCGGACGAGGAAC…	TTTCGGCGCCACGTGCTTCCGTCGACGGTACCGAGCTGCCCAGTGCCCGCCAAGTTTCGCTGGACATTCACCGCCCGTCGTACCACAGTGATCCGAACTTTAGCGTAATGCTGGCGGTGTGGGGACAGTTTCTCGATCATGACATTACTTCAACGGCACTGAACCAGGGCGTCGATGGGAAACCTATTGAGTGCTGTGATCCGGGGCAGCCCCAACACCCGGAATGTTTCCCAGTTCCGCTGGGTCCAGGTGATCCGTACTATCATCAGTACAATGTAACCTGCATGAACTTTGTACGCTCCGTACCGGCACCGACGGGTCATTTTGGTCCGCGGCAGCAACTTAATCAAGCCACGGCGTACATTGACGGCTCGGTTGTGTATGGTTCGGACGAGGAAC…	Reference	MODIFIED	177	0	0	1	0.00165459	1	1	0	0	0	0	0	0	0	0	0	0	0	0	0	0	0	0	0	0	0	0	0	0	0	0	0	0	0	0	1
TTTCGGCGCCACGTGCTTCCGTCGACGGTACCGAGCTGCCCAGTGCCCGCCAAGTTTCGCTGGACATTCACCGCCCGTCGTACCACAGTGATCCGAACTTTAGCGTAATGCTAGCGGTGTGGGGACAGTTTCTCGATCATGACATTACTTCAACGGCACTGAACCAGGGCGTCGATGGGAAACCTATTGAGTGCT---------------------------------------------------------------------------------------------------------------------------------------------------------------------------------CGGTCGTGTATGGTTCGGACGAGGAAC…	TTTCGGCGCCACGTGCTTCCGTCGACGGTACCGAGCTGCCCAGTGCCCGCCAAGTTTCGCTGGACATTCACCGCCCGTCGTACCACAGTGATCCGAACTTTAGCGTAATGCTGGCGGTGTGGGGACAGTTTCTCGATCATGACATTACTTCAACGGCACTGAACCAGGGCGTCGATGGGAAACCTATTGAGTGCTGTGATCCGGGGCAGCCCCAACACCCGGAATGTTTCCCAGTTCCGCTGGGTCCAGGTGATCCGTACTATCATCAGTACAATGTAACCTGCATGAACTTTGTACGCTCCGTACCGGCACCGACGGGTCATTTTGGTCCGCGGCAGCAACTTAATCAAGCCACGGCGTACATTGACGGCTCGGTTGTGTATGGTTCGGACGAGGAAC…	Reference	MODIFIED	177	0	0	1	0.00165459	1	1	0	0	0	0	0	0	0	0	0	0	0	0	0	0	0	0	0	0	0	0	0	0	0	0	0	0	0	0	1
TTTCGGCGCCACGTGCTTCCGTCGACGGTACCGAGCTGCCCAGTGCCCGCCAAGTTTCGCTGGACATTCACCGCCCGTCGTACCACAGTGATCCGAACTTTAGCGTAATGCTAGCGGTGTGGGGACAGTTTCTCGATCATGACATTACTTCAACGGCACTGAACCAGGGCGTCGATGGGAAACCTATTGAG-------------------------------------------------------------------------------------------------------------------------------------------------------------------------------ACGGCTCGGTTGTGTATGGTTCGGACGAGGAAC…	TTTCGGCGCCACGTGCTTCCGTCGACGGTACCGAGCTGCCCAGTGCCCGCCAAGTTTCGCTGGACATTCACCGCCCGTCGTACCACAGTGATCCGAACTTTAGCGTAATGCTGGCGGTGTGGGGACAGTTTCTCGATCATGACATTACTTCAACGGCACTGAACCAGGGCGTCGATGGGAAACCTATTGAGTGCTGTGATCCGGGGCAGCCCCAACACCCGGAATGTTTCCCAGTTCCGCTGGGTCCAGGTGATCCGTACTATCATCAGTACAATGTAACCTGCATGAACTTTGTACGCTCCGTACCGGCACCGACGGGTCATTTTGGTCCGCGGCAGCAACTTAATCAAGCCACGGCGTACATTGACGGCTCGGTTGTGTATGGTTCGGACGAGGAAC…	Reference	MODIFIED	175	0	0	7	0.0115821	1	7	0	0	0	0	0	0	0	0	0	0	0	0	0	0	0	0	0	0	0	0	0	0	0	0	0	0	0	0	1
TTTCGGCGCCACGTGCTTCCGTCGACGGTACCGAGCTGCCCAGTGCCCGCCAAGTTTCGCTGGACATTCACCGCCCGTCGTACCACAGTGATCCGAACTTTAGCGTAATGCTAGCGGTGTGGGGACAGTTTCTCGATCATGACATTACTTCAACGGCACTGAACCAGGGCGTCGATGGGAAACCTATTGAGTGCTGTGATCCGGGGCAGCCCCAACACCCGGAATGTTTCCCCGTTCCGCTGGGTCCGGGTGATCCGTACTATCATCAGTACAATGTAACCTGCATGAACTTTGTACGCTCCGTACCGGCACCGACGGGTCATTTTGGTCCGCGGCAGCAACT--------CCACGGCGTACATTGACGGCTCGGTTGTGTATGGTTCGGACGAGGAAC…	TTTCGGCGCCACGTGCTTCCGTCGACGGTACCGAGCTGCCCAGTGCCCGCCAAGTTTCGCTGGACATTCACCGCCCGTCGTACCACAGTGATCCGAACTTTAGCGTAATGCTGGCGGTGTGGGGACAGTTTCTCGATCATGACATTACTTCAACGGCACTGAACCAGGGCGTCGATGGGAAACCTATTGAGTGCTGTGATCCGGGGCAGCCCCAACACCCGGAATGTTTCCCAGTTCCGCTGGGTCCAGGTGATCCGTACTATCATCAGTACAATGTAACCTGCATGAACTTTGTACGCTCCGTACCGGCACCGACGGGTCATTTTGGTCCGCGGCAGCAACTTAATCAAGCCACGGCGTACATTGACGGCTCGGTTGTGTATGGTTCGGACGAGGAAC…	Reference	MODIFIED	8	0	0	79	0.130712	0	0	1	79	0	0	0	0	0	0	0	0	0	0	0	0	0	0	0	0	0	0	0	0	0	0	0	0	0	0	1
TTTCGCCCCCACGTGCTTCCGTCGACGGTACCGAGCTGCCCAGTGCCCGCCAAGTTTCGCTGGACATTCACCGCCCGTCGTACCACAGTGATCCGCACTTTAGCGTAATGCTACCGGTGTGGGCACAGTTTCTCGCTCATGACATTACTTCAACGGCACTGAACCCGGGCGTCGATGGGCAACCTAGTGAGTGCGGTGAGCCGGGGCAGCCCCAACACCCGGAATGTTTCCCCGTTACGCTGGGTCCGGGTGATCCGTACTATCAGCAGTACAATGTAACCTTCATGAACTTTGTCCGCTCCGTACCGGCACCGACGGGTCATTTTGGTCCGCGGCCGCAACTTAATCAATGCACCCACGGCGTACATTGACGGCTCGGTTGTGTATGGTTCGGACGAG…	TTTCGGCGCCACGTGCTTCCGTCGACGGTACCGAGCTGCCCAGTGCCCGCCAAGTTTCGCTGGACATTCACCGCCCGTCGTACCACAGTGATCCGAACTTTAGCGTAATGCTGGCGGTGTGGGGACAGTTTCTCGATCATGACATTACTTCAACGGCACTGAACCAGGGCGTCGATGGGAAACCTATTGAGTGCTGTGATCCGGGGCAGCCCCAACACCCGGAATGTTTCCCAGTTCCGCTGGGTCCAGGTGATCCGTACTATCATCAGTACAATGTAACCTGCATGAACTTTGTACGCTCCGTACCGGCACCGACGGGTCATTTTGGTCCGCGGCAGCAACTTAATCAAG----CCACGGCGTACATTGACGGCTCGGTTGTGTATGGTTCGGACGAG…	Reference	MODIFIED	0	4	1	1	0.00165459	0	0	0	0	0	0	0	0	0	0	1	1	0	0	0	0	0	0	0	0	0	0	0	0	0	0	0	0	0	0	1
TTTCGGCGCCACGTGCTTCCGTCGACGGTACCGAGCTGCCCAGTGCCCGCCAAGTTTCGCTGGACATTCACCGCCCGTCGTACCACAGTGATCCGAACTTTAGCGTAATGCTAGCGGTGTGGGGACAGTTTCTCGATCATGACATTACTTCAACGGCACTGAACCAGGGCGTCGATGGGAAACCTATTGAGTGCTGTGATCCGGGGCAGCCCCAACACCCGGAATGTTTCCCCGTTCCGCTGGGTCCAGGTGATCCGTACTATCATCAGTACAATGTAACCTGCATGAACTTTGTACGCTCCGTACCGGCACCGACGGGTCATTTTGGTCCGCGGCAGCAAC-------------GGCGTACATTGACGGCTCGGTCGTGTATGGTTCGGACGAGGAAC…	TTTCGGCGCCACGTGCTTCCGTCGACGGTACCGAGCTGCCCAGTGCCCGCCAAGTTTCGCTGGACATTCACCGCCCGTCGTACCACAGTGATCCGAACTTTAGCGTAATGCTGGCGGTGTGGGGACAGTTTCTCGATCATGACATTACTTCAACGGCACTGAACCAGGGCGTCGATGGGAAACCTATTGAGTGCTGTGATCCGGGGCAGCCCCAACACCCGGAATGTTTCCCAGTTCCGCTGGGTCCAGGTGATCCGTACTATCATCAGTACAATGTAACCTGCATGAACTTTGTACGCTCCGTACCGGCACCGACGGGTCATTTTGGTCCGCGGCAGCAACTTAATCAAGCCACGGCGTACATTGACGGCTCGGTTGTGTATGGTTCGGACGAGGAAC…	Reference	MODIFIED	13	0	0	70	0.115821	0	0	1	70	0	0	0	0	0	0	0	0	0	0	0	0	0	0	0	0	0	0	0	0	0	0	0	0	0	0	1
TTTCGGCGCCACGTGCTTCCGTCGACGGTACCGAGCTGCCCAGTGCCCGCCAAGTTTCGCTGGACATTCACCGCCCGTCGTACCACAGTGATCCGAACTTTAGCGTAATGCTAGCGGTGTGGGGACAGTTTCTCGATCATGACATTACTTCAACGGCACTGAACCAGGGCGTCGATGGGAAACCTATTGAGTGCTGTGATCCGGGGCAGCCCCAACACCCGGAATGT----------------------------------------------------------------------------------------------------------------------------------------------------------------------------…	TTTCGGCGCCACGTGCTTCCGTCGACGGTACCGAGCTGCCCAGTGCCCGCCAAGTTTCGCTGGACATTCACCGCCCGTCGTACCACAGTGATCCGAACTTTAGCGTAATGCTGGCGGTGTGGGGACAGTTTCTCGATCATGACATTACTTCAACGGCACTGAACCAGGGCGTCGATGGGAAACCTATTGAGTGCTGTGATCCGGGGCAGCCCCAACACCCGGAATGTTTCCCAGTTCCGCTGGGTCCAGGTGATCCGTACTATCATCAGTACAATGTAACCTGCATGAACTTTGTACGCTCCGTACCGGCACCGACGGGTCATTTTGGTCCGCGGCAGCAACTTAATCAAGCCACGGCGTACATTGACGGCTCGGTTGTGTATGGTTCGGACGAGGAAC…	Reference	MODIFIED	174	0	0	8	0.0132367	1	8	0	0	0	0	0	0	0	0	0	0	0	0	0	0	0	0	0	0	0	0	0	0	0	0	0	0	0	0	1
TTTCGGCGCCACGTGCTTCCGTCGACGGTACCGAGCTGCCCAGTGCCCGCCAAGTTTCGCTGGACATTCACCGCCCGTCGTACCACAGTGATCCGAACTTTAGCGTAATGCTAGCGGTGTGGGGACAGTTTCTCGATCATGACATTACTTCAACGGCACTGAACCAGGGCGTCGATGGGAAACCTATTGAGTGCTGTGATCCGGGGCAGCCCCAACACCCGGAATGTTTCCCCGTTCCGCTGGGTCCGGGTGATCCGTACTATCATCAGTACAATGTAACCTGCATGAACTTTGTACGCTCCGTACCGGCACCGACGGGTCATTTTGGTCCGCGGCAGCAACTTAATCAAGCCACGGCGTACATTGACGGCTCGGTTGTGTATGGTTCGGACGAGGAAC…	TTTCGGCGCCACGTGCTTCCGTCGACGGTACCGAGCTGCCCAGTGCCCGCCAAGTTTCGCTGGACATTCACCGCCCGTCGTACCACAGTGATCCGAACTTTAGCGTAATGCTGGCGGTGTGGGGACAGTTTCTCGATCATGACATTACTTCAACGGCACTGAACCAGGGCGTCGATGGGAAACCTATTGAGTGCTGTGATCCGGGGCAGCCCCAACACCCGGAATGTTTCCCAGTTCCGCTGGGTCCAGGTGATCCGTACTATCATCAGTACAATGTAACCTGCATGAACTTTGTACGCTCCGTACCGGCACCGACGGGTCATTTTGGTCCGCGGCAGCAACTTAATCAAGCCACGGCGTACATTGACGGCTCGGTTGTGTATGGTTCGGACGAGGAAC…	Reference	UNMODIFIED	0	0	0	69	0.114167	0	0	0	0	0	0	0	0	0	0	0	0	0	0	0	0	0	0	0	0	0	0	0	0	0	0	0	0	0	0	0
TTTCGGCGCCACGTGCTTCCGTCGACGGTACCGAGCTGCCCAGTGCCCGCCAAGTTTCGCTGGACATTCACCGCCCGTCGTACCACAGTGATCCGAACTTTAGCGTAATGCTAGCGGTGTGGGGACAGTTTCTCGATCATGACATTACTTCAACGGCACTGAACCAGGGCGTCGATGGGAAACCTATTGAGTGCTGTGATCCGGGGCAGCCCCAACACCCGGAATGTTTCCCCGTTCCGCTGGGTCCGGGTGATCCGTACTATCATCAGTACAATGTAACCTGCA------------------------------------------------------------------CCACGGCGTACATTGACGGCTCGGTTGTGTATGGTTCGGACGAGGAAC…	TTTCGGCGCCACGTGCTTCCGTCGACGGTACCGAGCTGCCCAGTGCCCGCCAAGTTTCGCTGGACATTCACCGCCCGTCGTACCACAGTGATCCGAACTTTAGCGTAATGCTGGCGGTGTGGGGACAGTTTCTCGATCATGACATTACTTCAACGGCACTGAACCAGGGCGTCGATGGGAAACCTATTGAGTGCTGTGATCCGGGGCAGCCCCAACACCCGGAATGTTTCCCAGTTCCGCTGGGTCCAGGTGATCCGTACTATCATCAGTACAATGTAACCTGCATGAACTTTGTACGCTCCGTACCGGCACCGACGGGTCATTTTGGTCCGCGGCAGCAACTTAATCAAGCCACGGCGTACATTGACGGCTCGGTTGTGTATGGTTCGGACGAGGAAC…	Reference	MODIFIED	66	0	0	68	0.112512	0	0	0	0	1	68	0	0	0	0	0	0	0	0	0	0	0	0	0	0	0	0	0	0	0	0	0	0	0	0	1
TTTCGGCGCCACGTGCTTCCGTCGACGGTACCGAGCTGCCCAGTGCCCGCCAAGTTTCGCTGGACATTCACCGCCCGTCGTACCACAGTGATCCGAACTTTAGCGTAATGCTAGCGGTGTGGGGACAGTTTCTCGATCATGACATTACTTCAACGGCACTGAACCAGGGCGTCGATGGGAAACCTATTGAGTGCTGTGATCCGGGGCAGCCCCAACACCCGGAATGTTTCCCCGTTCCGCTGGGTCCGGGTGATCCGTACTATCATCAGTACAATGTAACCTGCATGAACTTTGTACGCTCCGTACCGGCACCGACGGGTCATTTTGGTCCGCGGCAGCA-----------CCACGGCGTACATTGACGGCTCGGTTGTGTATGGTTCGGACGAGGAAC…	TTTCGGCGCCACGTGCTTCCGTCGACGGTACCGAGCTGCCCAGTGCCCGCCAAGTTTCGCTGGACATTCACCGCCCGTCGTACCACAGTGATCCGAACTTTAGCGTAATGCTGGCGGTGTGGGGACAGTTTCTCGATCATGACATTACTTCAACGGCACTGAACCAGGGCGTCGATGGGAAACCTATTGAGTGCTGTGATCCGGGGCAGCCCCAACACCCGGAATGTTTCCCAGTTCCGCTGGGTCCAGGTGATCCGTACTATCATCAGTACAATGTAACCTGCATGAACTTTGTACGCTCCGTACCGGCACCGACGGGTCATTTTGGTCCGCGGCAGCAACTTAATCAAGCCACGGCGTACATTGACGGCTCGGTTGTGTATGGTTCGGACGAGGAAC…	Reference	MODIFIED	11	0	0	68	0.112512	0	0	1	68	0	0	0	0	0	0	0	0	0	0	0	0	0	0	0	0	0	0	0	0	0	0	0	0	0	0	1
TTTCGGCGCCACGTGCTTCCGTCGACGGTACCGAGCTGCCCAGTGCCCGCCAAGTTTCGCTGGACATTCACCGCCCGTCGTACCACAGTGATCCGAACTTTAGCGTAATGCTAGCGGTGTGGGGACAGTTTCTCGATCATGACATTACTTCAACGGCACTGAACCAGGGCGTCGATGGGAAACCTATTGAGTGCTGTGATCCGGGGCAGCCCCAACACCCGGAATGTTTCCCCGTTCCGCTGGGTCCGGGTGATCCGTACTATCATCAGTACAATGTAACCTGCATGAACTTTGTACGCTCCGTACCGGCACCGACGGGTCATTTTGGTCC----------------------ACGGCGTACATTGACGGCTCGGTTGTGTATGGTTCGGACGAGGAAC…	TTTCGGCGCCACGTGCTTCCGTCGACGGTACCGAGCTGCCCAGTGCCCGCCAAGTTTCGCTGGACATTCACCGCCCGTCGTACCACAGTGATCCGAACTTTAGCGTAATGCTGGCGGTGTGGGGACAGTTTCTCGATCATGACATTACTTCAACGGCACTGAACCAGGGCGTCGATGGGAAACCTATTGAGTGCTGTGATCCGGGGCAGCCCCAACACCCGGAATGTTTCCCAGTTCCGCTGGGTCCAGGTGATCCGTACTATCATCAGTACAATGTAACCTGCATGAACTTTGTACGCTCCGTACCGGCACCGACGGGTCATTTTGGTCCGCGGCAGCAACTTAATCAAGCCACGGCGTACATTGACGGCTCGGTTGTGTATGGTTCGGACGAGGAAC…	Reference	MODIFIED	22	0	0	67	0.110857	0	0	1	67	0	0	0	0	0	0	0	0	0	0	0	0	0	0	0	0	0	0	0	0	0	0	0	0	0	0	1
TTTCGGCGCCACGTGCTTCCGTCGACGGTACCGAGCTGCCCAGTGCCCGCCAAGTTTCGCTGGACATTCACCGCCCGTCGTACCACAGTGATCCGAACTTTAGCGTAATGCTAGCGGTGTGGGGACAGTTTCTCGATAATGACATTACTTCAACGGCACTGAACCAGGGCGTCGATGGGAAACCTATTGAGTGCTGTGATCCGGGGCAGCCCCAACACCCGGAATGT----------------------------------------------------------------------------------------------------------------------------------------------------------------------------…	TTTCGGCGCCACGTGCTTCCGTCGACGGTACCGAGCTGCCCAGTGCCCGCCAAGTTTCGCTGGACATTCACCGCCCGTCGTACCACAGTGATCCGAACTTTAGCGTAATGCTGGCGGTGTGGGGACAGTTTCTCGATCATGACATTACTTCAACGGCACTGAACCAGGGCGTCGATGGGAAACCTATTGAGTGCTGTGATCCGGGGCAGCCCCAACACCCGGAATGTTTCCCAGTTCCGCTGGGTCCAGGTGATCCGTACTATCATCAGTACAATGTAACCTGCATGAACTTTGTACGCTCCGTACCGGCACCGACGGGTCATTTTGGTCCGCGGCAGCAACTTAATCAAGCCACGGCGTACATTGACGGCTCGGTTGTGTATGGTTCGGACGAGGAAC…	Reference	MODIFIED	174	0	0	2	0.00330918	1	2	0	0	0	0	0	0	0	0	0	0	0	0	0	0	0	0	0	0	0	0	0	0	0	0	0	0	0	0	1
TTTCGGCGCCACGTGCTTCCGTCGACGGTACCGAGCTGCCCAGTGCCCGCCAAGTTTCGCTGGACATTCACCGCCCGTCGTACCACAGTGATCCGAACTTTAGCGTAATGCTAGCGGTGTGGGGACAGTTTCTCGATCATGACATTACTTCAACGGCACTGAACCAGGGCGTCGATGGGAAACCTATTGAGTGCTGTGATCCGGGGCAGCCCCAACACCCGGAATGTTTCCCCGTTCCGCTGGGTCCAGGTGATCCGTACTATCATCAGTACAATGTAACCTGCATGAACTTTGTACGCTCCGTACCGGCACCGACGGGTCATTTTGGTCCGCGGCAGCAACTTAATC-------GGCGTACATTGACGGCTCGGTCGTGTATGGTTCGGACGAGGAAC…	TTTCGGCGCCACGTGCTTCCGTCGACGGTACCGAGCTGCCCAGTGCCCGCCAAGTTTCGCTGGACATTCACCGCCCGTCGTACCACAGTGATCCGAACTTTAGCGTAATGCTGGCGGTGTGGGGACAGTTTCTCGATCATGACATTACTTCAACGGCACTGAACCAGGGCGTCGATGGGAAACCTATTGAGTGCTGTGATCCGGGGCAGCCCCAACACCCGGAATGTTTCCCAGTTCCGCTGGGTCCAGGTGATCCGTACTATCATCAGTACAATGTAACCTGCATGAACTTTGTACGCTCCGTACCGGCACCGACGGGTCATTTTGGTCCGCGGCAGCAACTTAATCAAGCCACGGCGTACATTGACGGCTCGGTTGTGTATGGTTCGGACGAGGAAC…	Reference	MODIFIED	7	0	0	65	0.107548	0	0	1	65	0	0	0	0	0	0	0	0	0	0	0	0	0	0	0	0	0	0	0	0	0	0	0	0	0	0	1
TTTCGGCGCCACGTGCTTCCGTCGACGGTACCGAGCTGCCCAGTGCCCGCCAAGTTTCGCTGGACATTCACCGCCCGTCGTACCACAGTGATCCGAACTTTAGCGTAATGCTAGCGGTGTGGGGACAGTTTCTCGATCATGACATTACTTCAACGGCACTGAACCAGGGCGTCGATGGGAAACCTATTGAGTGCTGTGATCCGGGGCAGCCCCAACACCCGGAATGTTTCCCCGTTCCGCTGGGTCCGGGTGATCCGTACTATCATCAGTACAATGTAACCTGCATGAACTTTGTACGCTCCGTACCGGCACCGACGGGTCATTTTGGTCCGCGGCAGCAACTTAATCAAGCCACGGCGTACATTGACGGCTCGGTTGTGTATGGTTCGGACGAGGAAC…	TTTCGGCGCCACGTGCTTCCGTCGACGGTACCGAGCTGCCCAGTGCCCGCCAAGTTTCGCTGGACATTCACCGCCCGTCGTACCACAGTGATCCGAACTTTAGCGTAATGCTGGCGGTGTGGGGACAGTTTCTCGATCATGACATTACTTCAACGGCACTGAACCAGGGCGTCGATGGGAAACCTATTGAGTGCTGTGATCCGGGGCAGCCCCAACACCCGGAATGTTTCCCAGTTCCGCTGGGTCCAGGTGATCCGTACTATCATCAGTACAATGTAACCTGCATGAACTTTGTACGCTCCGTACCGGCACCGACGGGTCATTTTGGTCCGCGGCAGCAACTTAATCAAGCCACGGCGTACATTGACGGCTCGGTTGTGTATGGTTCGGACGAGGAAC…	Reference	UNMODIFIED	0	0	0	65	0.107548	0	0	0	0	0	0	0	0	0	0	0	0	0	0	0	0	0	0	0	0	0	0	0	0	0	0	0	0	0	0	0
TTTCGGCGCCACGTGCTTCCGTCGACGGTACCGAGCTGCCCAGTGCCCGCCAAGTTTCGCTGGACATTCACCGCCCGTCGTACCACAGTGATCCGAACTTTAGCGTAATGCTAGCGGTGTGGGGACAGTTTCTCGATCATGACATTACTTCAACGGCACTGAACCAGGGCGTCGATGGGAAACCTATTGAGTGCTGTGATCCGGGGCAGCCCCAA--------ATGTTTCCCCGTTCCGCTG-------GTGATCCGTACTATCATCAGTACAATGTAACCTGCATGAACTTTGTACGCTCCGTACCGGCACCGACGGGTCATTTTGGTCCGCGGCAGCAACTTAATCAAGTTGCCACGGCGTACATTGACGGCTCGGTTGTGTATGGTTCGGACGAGG…	TTTCGGCGCCACGTGCTTCCGTCGACGGTACCGAGCTGCCCAGTGCCCGCCAAGTTTCGCTGGACATTCACCGCCCGTCGTACCACAGTGATCCGAACTTTAGCGTAATGCTGGCGGTGTGGGGACAGTTTCTCGATCATGACATTACTTCAACGGCACTGAACCAGGGCGTCGATGGGAAACCTATTGAGTGCTGTGATCCGGGGCAGCCCCAACACCCGGAATGTTTCCCAGTTCCGCTGGGTCCAGGTGATCCGTACTATCATCAGTACAATGTAACCTGCATGAACTTTGTACGCTCCGTACCGGCACCGACGGGTCATTTTGGTCCGCGGCAGCAACTTAATCAAG---CCACGGCGTACATTGACGGCTCGGTTGTGTATGGTTCGGACGAGG…	Reference	MODIFIED	15	3	0	64	0.105894	0	0	0	0	0	0	0	0	0	0	0	0	1	64	0	0	0	0	0	0	0	0	0	0	0	0	0	0	0	0	1
TTTCGGCGCCACGTGCTTCCGTCGACGGTACCGAGCTGCCCAGTGCCCGCCAAGTTTCGCTGGACATTCACCGCCCGTCGTACCACAGTGATCCGAACTTTAGCGTAATGCTAGCGGTGTGGGGACAGTTTCTCGATCATGACATTACTTCAACGGCACTGAACCAGGGCGTCGATGGGAAACCTATTGAGTGCTGTGATCCGGGGCAGCCCCAACACCCGGAATGTTTCCCCGTTCCGCTGGGTCCGGGTGATCCGTACTATCATCAGTACAATGTAACCTGCATGAACTTTGTACGCTCCGTACCGGCACCGACGGGTCATTTTGGTCCGCG-------------------------TACATTGACGGCTCGGTTGTGTATGGTTCGGACGAGGAAC…	TTTCGGCGCCACGTGCTTCCGTCGACGGTACCGAGCTGCCCAGTGCCCGCCAAGTTTCGCTGGACATTCACCGCCCGTCGTACCACAGTGATCCGAACTTTAGCGTAATGCTGGCGGTGTGGGGACAGTTTCTCGATCATGACATTACTTCAACGGCACTGAACCAGGGCGTCGATGGGAAACCTATTGAGTGCTGTGATCCGGGGCAGCCCCAACACCCGGAATGTTTCCCAGTTCCGCTGGGTCCAGGTGATCCGTACTATCATCAGTACAATGTAACCTGCATGAACTTTGTACGCTCCGTACCGGCACCGACGGGTCATTTTGGTCCGCGGCAGCAACTTAATCAAGCCACGGCGTACATTGACGGCTCGGTTGTGTATGGTTCGGACGAGGAAC…	Reference	MODIFIED	25	0	0	63	0.104239	0	0	1	63	0	0	0	0	0	0	0	0	0	0	0	0	0	0	0	0	0	0	0	0	0	0	0	0	0	0	1
TTTCGGCGCCACGTGCTTCCGTCGACGGTACCGAGCTGCCCAGTGCCCGCCAAGTTTCGCTGGACATTCACCGCCCGTCGTACCACAGTGATCCGAACTTTAGCGTAATGCTAGCGGTGTGGGGACAGTTTCTCGATCATGACATTACTTCAACGGCACTGAACCAGGGCGTCGATGGGAAACCTATTGAGTGCTGTGATCCGGGGCAGCCCCAACACCCGGAATGTTTCCCCGTTCCGCTGGGTCCAGGTGATCCGTACTATCATCAGTACAATGTAACCTGCATGAACTTTGTACGCTCCGTACCGGCACCGACGGGTCATTTTGGTCCGCGGCAGCAACTT-------CCACGGCGTACATTGACGGCTCGGTCGTGTATGGTTCGGACGAGGAAC…	TTTCGGCGCCACGTGCTTCCGTCGACGGTACCGAGCTGCCCAGTGCCCGCCAAGTTTCGCTGGACATTCACCGCCCGTCGTACCACAGTGATCCGAACTTTAGCGTAATGCTGGCGGTGTGGGGACAGTTTCTCGATCATGACATTACTTCAACGGCACTGAACCAGGGCGTCGATGGGAAACCTATTGAGTGCTGTGATCCGGGGCAGCCCCAACACCCGGAATGTTTCCCAGTTCCGCTGGGTCCAGGTGATCCGTACTATCATCAGTACAATGTAACCTGCATGAACTTTGTACGCTCCGTACCGGCACCGACGGGTCATTTTGGTCCGCGGCAGCAACTTAATCAAGCCACGGCGTACATTGACGGCTCGGTTGTGTATGGTTCGGACGAGGAAC…	Reference	MODIFIED	7	0	0	60	0.0992753	0	0	1	60	0	0	0	0	0	0	0	0	0	0	0	0	0	0	0	0	0	0	0	0	0	0	0	0	0	0	1
TTTCGGCGCCACGTGCTTCCGTCGACGGTACCGAGCTGCCCAGTGCCCGCCAAGTTTCGCTGGACATTCACCGCCCGTCGTACCACAGTGATCCGAACTTTAGCGTAATGCTAGCGGTGTGGGGACAGTTTCTCGATCATGACATTACTTCAACGGCACTGAACCAGGGCGTCGATGGGAAACCTATTGAGTGCTGTGATCCGGGGCAGCCCCAACACCCGGAATGTTTCCCCGTTCCGCTGGGTCCAGGTGATCCGTACTATCATCAGTACAATGTAACCTGCATGAACTTTGTACGCTCCGTACCGGCACCGACGGGTCATTTTGGTCCGCGGCAGCAACTTAATC----CACGGCGTACATTGACGGCTCGGTCGTGTATGGTTCGGACGAGGAAC…	TTTCGGCGCCACGTGCTTCCGTCGACGGTACCGAGCTGCCCAGTGCCCGCCAAGTTTCGCTGGACATTCACCGCCCGTCGTACCACAGTGATCCGAACTTTAGCGTAATGCTGGCGGTGTGGGGACAGTTTCTCGATCATGACATTACTTCAACGGCACTGAACCAGGGCGTCGATGGGAAACCTATTGAGTGCTGTGATCCGGGGCAGCCCCAACACCCGGAATGTTTCCCAGTTCCGCTGGGTCCAGGTGATCCGTACTATCATCAGTACAATGTAACCTGCATGAACTTTGTACGCTCCGTACCGGCACCGACGGGTCATTTTGGTCCGCGGCAGCAACTTAATCAAGCCACGGCGTACATTGACGGCTCGGTTGTGTATGGTTCGGACGAGGAAC…	Reference	MODIFIED	4	0	0	60	0.0992753	0	0	1	60	0	0	0	0	0	0	0	0	0	0	0	0	0	0	0	0	0	0	0	0	0	0	0	0	0	0	1
---CGGCGCCACGTGCTTCCGTCGACGGTACCGAGCTGCCCAGTGCCCGCCAAGTTTCGCTGGACATTCACCGCCCGTCGTACCACAGTGATCCGAACTTTAGCGTAATGCTAGCGGTGTGGGGACAGTTTCTCGATCATGACATTACTTCAACGGCACTGAACCAGGGCGTCGATGGGAAACCTATTGAGTGCTGTGATCCGGGGCAGCCCCAACACCCGGAATGTTTCCCCGTTCCGCTGGGTCCGGGTGATCCGTACTATCATCAGTACAATGTAACCTGCATGAACTTTGTACGCTCCGTACCGGCACCGACGGGTCATTTTGGTCCGCGGCAGCAACTTAATCAAGCCACGGCGTACATTGACGGCTCGGTTGTGTATGGTTCGGACGAGGAAC…	TTTCGGCGCCACGTGCTTCCGTCGACGGTACCGAGCTGCCCAGTGCCCGCCAAGTTTCGCTGGACATTCACCGCCCGTCGTACCACAGTGATCCGAACTTTAGCGTAATGCTGGCGGTGTGGGGACAGTTTCTCGATCATGACATTACTTCAACGGCACTGAACCAGGGCGTCGATGGGAAACCTATTGAGTGCTGTGATCCGGGGCAGCCCCAACACCCGGAATGTTTCCCAGTTCCGCTGGGTCCAGGTGATCCGTACTATCATCAGTACAATGTAACCTGCATGAACTTTGTACGCTCCGTACCGGCACCGACGGGTCATTTTGGTCCGCGGCAGCAACTTAATCAAGCCACGGCGTACATTGACGGCTCGGTTGTGTATGGTTCGGACGAGGAAC…	Reference	UNMODIFIED	0	0	0	59	0.0976207	0	0	0	0	0	0	0	0	0	0	0	0	0	0	0	0	0	0	0	0	0	0	0	0	0	0	0	0	0	0	0
TTTCGGCGCCACGTGCTTCCGTCGACGGTACCGAGCTGCCCAGTGCCCGCCAAGTTTCGCTGGACATTCACCGCCCGTCGTACCACAGTGATCCGAACTTTAGCGTAATGCTAGCGGTGTGGGGACAGTTTCTCGATCATGACATTACTTCAACGGCACTGAACCAGGGCGTCGATGGGAAACCTATTGAGTGCTGTGATCCGGGGCA----------------TGTTTCCCCGTTCCGCTGGGTCCGGGTGATCCGTACTATCATCAGTACAATGTAACCTGCATGAACTTTGTACGCTCCGTACCGGCACCGACGGGTCATTTTGGTCCGCGGCAGCAACTTAATCAAGCCACGGCGTACATTGACGGCTCGGTTGTGTATGGTTCGGACGAGGAAC…	TTTCGGCGCCACGTGCTTCCGTCGACGGTACCGAGCTGCCCAGTGCCCGCCAAGTTTCGCTGGACATTCACCGCCCGTCGTACCACAGTGATCCGAACTTTAGCGTAATGCTGGCGGTGTGGGGACAGTTTCTCGATCATGACATTACTTCAACGGCACTGAACCAGGGCGTCGATGGGAAACCTATTGAGTGCTGTGATCCGGGGCAGCCCCAACACCCGGAATGTTTCCCAGTTCCGCTGGGTCCAGGTGATCCGTACTATCATCAGTACAATGTAACCTGCATGAACTTTGTACGCTCCGTACCGGCACCGACGGGTCATTTTGGTCCGCGGCAGCAACTTAATCAAGCCACGGCGTACATTGACGGCTCGGTTGTGTATGGTTCGGACGAGGAAC…	Reference	MODIFIED	16	0	0	59	0.0976207	0	0	0	0	0	0	0	0	0	0	0	0	0	0	0	0	0	0	0	0	0	0	0	0	0	0	0	0	1	59	1
TTTCGGCGCCACGTGCTTCCGTCGACGGTACCGAGCTGCCCAGTGCCCGCCAAGTTTCGCTGGACATTCACCGCCCGTCGTACCACAGTGATCCGAACTTTAGCGTAATGCTAGCGGTGTGGGGACAGTTTCTCGATCATGACATTACTTCAACGGCACTGAACCAGGGCGTCGATGGGAAACCTATTGAGTGCTGTGATCCGGGGCAGCCCCAACACCCGGAATGTTTCCCCGTTCCGCTGGGTCCGGGTGATCCGTACTATCATCAGTACAATGTAACCTGCATGAACTTTGTACGCTCCGTACCGGCACCGACGGGTCATTTTGGTCCGCGGCAGCAACTTAA--------CGGCGTACATTGACGGCTCGGTTGTGTATGGTTCGGACGAGGAAC…	TTTCGGCGCCACGTGCTTCCGTCGACGGTACCGAGCTGCCCAGTGCCCGCCAAGTTTCGCTGGACATTCACCGCCCGTCGTACCACAGTGATCCGAACTTTAGCGTAATGCTGGCGGTGTGGGGACAGTTTCTCGATCATGACATTACTTCAACGGCACTGAACCAGGGCGTCGATGGGAAACCTATTGAGTGCTGTGATCCGGGGCAGCCCCAACACCCGGAATGTTTCCCAGTTCCGCTGGGTCCAGGTGATCCGTACTATCATCAGTACAATGTAACCTGCATGAACTTTGTACGCTCCGTACCGGCACCGACGGGTCATTTTGGTCCGCGGCAGCAACTTAATCAAGCCACGGCGTACATTGACGGCTCGGTTGTGTATGGTTCGGACGAGGAAC…	Reference	MODIFIED	8	0	0	59	0.0976207	0	0	1	59	0	0	0	0	0	0	0	0	0	0	0	0	0	0	0	0	0	0	0	0	0	0	0	0	0	0	1
TTTCGGCGCCACGTGCTTCCGTCGACGGTACCGAGCTGCCCAGTGCCCGCCAAGTTTCGCTGGACATTCACCGCCCGTCGTACCACAGTGATCCGAACTTTAGCGTAATGCTAGCGGTGTGGGGACAGTTTCTCGATCATGACATTACTTCAACGGCACTGAACCAGGGCGTCGATGGGAAACCTATTGAGTGCTGTGATCCGGGGCAGCCCCAACACCCGGAATGTTTCCCCGTTCCGCTGGGTCCGGGTGATCCGTACTATCATCAGTACAATGTAACCTGCATGAACTTTGTACGCTCCGTACCGGCACCGACGGGTCATTTTGG-----------------------------CGTACATTGACGGCTCGGTTGTGTATGGTTCGGACGAGGAAC…	TTTCGGCGCCACGTGCTTCCGTCGACGGTACCGAGCTGCCCAGTGCCCGCCAAGTTTCGCTGGACATTCACCGCCCGTCGTACCACAGTGATCCGAACTTTAGCGTAATGCTGGCGGTGTGGGGACAGTTTCTCGATCATGACATTACTTCAACGGCACTGAACCAGGGCGTCGATGGGAAACCTATTGAGTGCTGTGATCCGGGGCAGCCCCAACACCCGGAATGTTTCCCAGTTCCGCTGGGTCCAGGTGATCCGTACTATCATCAGTACAATGTAACCTGCATGAACTTTGTACGCTCCGTACCGGCACCGACGGGTCATTTTGGTCCGCGGCAGCAACTTAATCAAGCCACGGCGTACATTGACGGCTCGGTTGTGTATGGTTCGGACGAGGAAC…	Reference	MODIFIED	29	0	0	58	0.0959661	0	0	1	58	0	0	0	0	0	0	0	0	0	0	0	0	0	0	0	0	0	0	0	0	0	0	0	0	0	0	1
TTTCGGCGCCACGTGCTTCCGTCGACGGTACCGAGCTGCCCAGTGCCCGCCAAGTTTCGCTGGACATTCACCGCCCGTCGTACCACAGTGATCCGAACTTTAGCGTAATGCTAGCGGTGTGGGGACAGTTTCTCGATCATGACATTACTTCAACGGCACTGAACCAGGGCGTCGATGGGAAACCTATTGAGTGCTGTGATCCGGGGCAGCCCCAACACCCGGAATGTTTCCCCGTTCCGCTGGGTCCGGGTGATCCGTACTATCATCAGTACAATGTAACCTGCATGAACTTTGTACGCTCCGTACCGGCACCGACGGGTCATTTTGGTCCGCGGCAGCAAC----------CACGGCGTACATTGACGGCTCGGTCGTGTATGGTTCGGACGAGGAAC…	TTTCGGCGCCACGTGCTTCCGTCGACGGTACCGAGCTGCCCAGTGCCCGCCAAGTTTCGCTGGACATTCACCGCCCGTCGTACCACAGTGATCCGAACTTTAGCGTAATGCTGGCGGTGTGGGGACAGTTTCTCGATCATGACATTACTTCAACGGCACTGAACCAGGGCGTCGATGGGAAACCTATTGAGTGCTGTGATCCGGGGCAGCCCCAACACCCGGAATGTTTCCCAGTTCCGCTGGGTCCAGGTGATCCGTACTATCATCAGTACAATGTAACCTGCATGAACTTTGTACGCTCCGTACCGGCACCGACGGGTCATTTTGGTCCGCGGCAGCAACTTAATCAAGCCACGGCGTACATTGACGGCTCGGTTGTGTATGGTTCGGACGAGGAAC…	Reference	MODIFIED	10	0	0	58	0.0959661	0	0	1	58	0	0	0	0	0	0	0	0	0	0	0	0	0	0	0	0	0	0	0	0	0	0	0	0	0	0	1
TTTCGGCGCCACGTGCTTCCGTCGACGGTACCGAGCTGCCCAGTGCCCGCCAAGTTTCGCTGGACATTCACCGCCCGTCGTACCACAGTGATCCGAACTTTAGCGTAATGCTAGCGGTGTGGGGACAGTTTCTCGATCATGACATTACTTCAACGGCACTGAACCAGGGCGTCGATGGGAAACCTATTGAGTGCTGTGATCCGGGGCAGCCCCAACACCCGGAATGTTTCCCCGTTCCGCTGGGTCCGGGTGATCCGTACTATCATCAGTACAATGTAACCTGCATGAACTTTGTACGCTCCGTACCGGCACCGACGGGTCATTTTGGTCCGCGGCAGCAACTTAATCAAGCCACGGCGTACATTGACGGCTCGGTTGTGTATGGTTCGGACGAGGAAC…	TTTCGGCGCCACGTGCTTCCGTCGACGGTACCGAGCTGCCCAGTGCCCGCCAAGTTTCGCTGGACATTCACCGCCCGTCGTACCACAGTGATCCGAACTTTAGCGTAATGCTGGCGGTGTGGGGACAGTTTCTCGATCATGACATTACTTCAACGGCACTGAACCAGGGCGTCGATGGGAAACCTATTGAGTGCTGTGATCCGGGGCAGCCCCAACACCCGGAATGTTTCCCAGTTCCGCTGGGTCCAGGTGATCCGTACTATCATCAGTACAATGTAACCTGCATGAACTTTGTACGCTCCGTACCGGCACCGACGGGTCATTTTGGTCCGCGGCAGCAACTTAATCAAGCCACGGCGTACATTGACGGCTCGGTTGTGTATGGTTCGGACGAGGAAC…	Reference	UNMODIFIED	0	0	0	58	0.0959661	0	0	0	0	0	0	0	0	0	0	0	0	0	0	0	0	0	0	0	0	0	0	0	0	0	0	0	0	0	0	0
TTTCGGCGCCACGTGCTTCCGTCGACGGTACCGAGCTGCCCAGTGCCCGCCAAGTTTCGCTGGACATTCACCGCCCGTCGTACCACAGTGATCCGAACTTTAGCGTAATGCTAGCGGTGTGGGGACAGTTTCTCGATCATGACATTACTTCAACGGCACTGAACCAGGGCGTCGATGGGAAACCTATTGAGTGCTGTGATCCGGGGCAGCCCCAACACCCGGAATGTTTCCCCGTTCCGCTGGGTCCGGGTGATCCGTACTATCATCAGTACAATGTAACCTGCATGAACTTTGTACGCTCCGTACCGGCACCGACGGGTCATTTTGGTCCGCGGCAGC-------------CACGGCGTACATTGACGGCTCGGTTGTGTATGGTTCGGACGAGGAAC…	TTTCGGCGCCACGTGCTTCCGTCGACGGTACCGAGCTGCCCAGTGCCCGCCAAGTTTCGCTGGACATTCACCGCCCGTCGTACCACAGTGATCCGAACTTTAGCGTAATGCTGGCGGTGTGGGGACAGTTTCTCGATCATGACATTACTTCAACGGCACTGAACCAGGGCGTCGATGGGAAACCTATTGAGTGCTGTGATCCGGGGCAGCCCCAACACCCGGAATGTTTCCCAGTTCCGCTGGGTCCAGGTGATCCGTACTATCATCAGTACAATGTAACCTGCATGAACTTTGTACGCTCCGTACCGGCACCGACGGGTCATTTTGGTCCGCGGCAGCAACTTAATCAAGCCACGGCGTACATTGACGGCTCGGTTGTGTATGGTTCGGACGAGGAAC…	Reference	MODIFIED	13	0	0	57	0.0943115	0	0	1	57	0	0	0	0	0	0	0	0	0	0	0	0	0	0	0	0	0	0	0	0	0	0	0	0	0	0	1
TTTCGGCGCCACGTGCTTCCGTCGACGGTACCGAGCTGCCCAGTGCCCGCCAAGTTTCGCTGGACATTCACCGCCCGTCGTACCACAGTGATCCGAACTTTAGCGTAATGCTAGCGGTGTGGGGACAGTTTCTCGATCATGTCATTACTTCAACGGCACTGAACCAGGGCGTCGATGGGAAACCTATTGAGTGCTGTGATCCGGGGCAGCCCCAACACCCGGAATGT----------------------------------------------------------------------------------------------------------------------------------------------------------------------------…	TTTCGGCGCCACGTGCTTCCGTCGACGGTACCGAGCTGCCCAGTGCCCGCCAAGTTTCGCTGGACATTCACCGCCCGTCGTACCACAGTGATCCGAACTTTAGCGTAATGCTGGCGGTGTGGGGACAGTTTCTCGATCATGACATTACTTCAACGGCACTGAACCAGGGCGTCGATGGGAAACCTATTGAGTGCTGTGATCCGGGGCAGCCCCAACACCCGGAATGTTTCCCAGTTCCGCTGGGTCCAGGTGATCCGTACTATCATCAGTACAATGTAACCTGCATGAACTTTGTACGCTCCGTACCGGCACCGACGGGTCATTTTGGTCCGCGGCAGCAACTTAATCAAGCCACGGCGTACATTGACGGCTCGGTTGTGTATGGTTCGGACGAGGAAC…	Reference	MODIFIED	174	0	0	1	0.00165459	1	1	0	0	0	0	0	0	0	0	0	0	0	0	0	0	0	0	0	0	0	0	0	0	0	0	0	0	0	0	1
TTTCGGCGCCACGTGCTTCCGTCGACGGTACCGAGCTGCCCAGTGCCCGCCAAGTTTCGCTGGACATTCACCGCCCGTCGTACCACAGTGATCCGAACTTTAGCGTAATGCTAGCGGTGTGGGGACAGTTTCTCGATCATGACATTACTTCAACGGCACTGAACCAGGGCGTCGATGGGAAACCTATTGAGTGCTGTGATCCGGGGCAGCCCCAACACCCGGAATGTTTCCCCGTTCCGCTGGGTCCGGGTGATCCGTACTATCATCAGTACAATGTAACCTGCATGAACTTTGTACGCTCCGTACCGGCACCGACGGGTCATTTTGGTCCGCGGCAGCAACTTA------CCACGGCGTACATTGACGGCTCGGTTGTGTATGGTTCGGACGAGGAAC…	TTTCGGCGCCACGTGCTTCCGTCGACGGTACCGAGCTGCCCAGTGCCCGCCAAGTTTCGCTGGACATTCACCGCCCGTCGTACCACAGTGATCCGAACTTTAGCGTAATGCTGGCGGTGTGGGGACAGTTTCTCGATCATGACATTACTTCAACGGCACTGAACCAGGGCGTCGATGGGAAACCTATTGAGTGCTGTGATCCGGGGCAGCCCCAACACCCGGAATGTTTCCCAGTTCCGCTGGGTCCAGGTGATCCGTACTATCATCAGTACAATGTAACCTGCATGAACTTTGTACGCTCCGTACCGGCACCGACGGGTCATTTTGGTCCGCGGCAGCAACTTAATCAAGCCACGGCGTACATTGACGGCTCGGTTGTGTATGGTTCGGACGAGGAAC…	Reference	MODIFIED	6	0	0	54	0.0893478	0	0	1	54	0	0	0	0	0	0	0	0	0	0	0	0	0	0	0	0	0	0	0	0	0	0	0	0	0	0	1
TTTCGGCGCCACGTGCTTCCGTCGACGGTACCGAGCTGCCCAGTGCCCGCCAAGTTTCGCTGGACATTCACCGCCCGTCGTACCACAGTGATCCGAACTTTAGCGTAATGCTAGCGGTGTGGGGACAGTTTCTCGATCATGACATTACTTCAACGGCAC---------------------------------------------------------------------------------------------------------------------------------------------------------CGACGGGTCATTTTGGTCCGCGGCAGCAACTTAATCAAGCCACGGCGTACATTGACGGCTCGGTTGTGTATGGTTCGGACGAGGAAC…	TTTCGGCGCCACGTGCTTCCGTCGACGGTACCGAGCTGCCCAGTGCCCGCCAAGTTTCGCTGGACATTCACCGCCCGTCGTACCACAGTGATCCGAACTTTAGCGTAATGCTGGCGGTGTGGGGACAGTTTCTCGATCATGACATTACTTCAACGGCACTGAACCAGGGCGTCGATGGGAAACCTATTGAGTGCTGTGATCCGGGGCAGCCCCAACACCCGGAATGTTTCCCAGTTCCGCTGGGTCCAGGTGATCCGTACTATCATCAGTACAATGTAACCTGCATGAACTTTGTACGCTCCGTACCGGCACCGACGGGTCATTTTGGTCCGCGGCAGCAACTTAATCAAGCCACGGCGTACATTGACGGCTCGGTTGTGTATGGTTCGGACGAGGAAC…	Reference	MODIFIED	153	0	0	1	0.00165459	0	0	0	0	0	0	0	0	0	0	0	0	0	0	0	0	0	0	0	0	0	0	1	1	0	0	0	0	0	0	1
TTTCGCCGCCACGTGCTTCCGTCGACGGTACCGAGCTGCCCAGTGCCCGCCAAGTTTCGCTGGACATTCACCGCCCGTCGTACCACAGTGATCCGAACTTTAGCGTAATGCTAGCGGTGTGGGGACAGTTTCTCGATCATGACATTACTTCAACGGCACTGAACCAGGGCGTCGATGGGAAACCTATTGAGTGCTGTGATCCGGGGCAGCCCCAACACCCGGAATGTTTCCCCGTTCCGCTGGGTCCGGGTGATCCGTCCTGGCATCCGTACGATGTCACCTTCCATTGTAGTACCAGTGTAATGTACCGTCACAGACGGGTCTTTTTGGTACGAGTCAGCAACTTAACCAAGCCCCGGCGTGCATTGATGGCTCGGTTGTGTATGGTTCGGACGAGGA…	TTTCGGCGCCACGTGCTTCCGTCGACGGTACCGAGCTGCCCAGTGCCCGCCAAGTTTCGCTGGACATTCACCGCCCGTCGTACCACAGTGATCCGAACTTTAGCGTAATGCTGGCGGTGTGGGGACAGTTTCTCGATCATGACATTACTTCAACGGCACTGAACCAGGGCGTCGATGGGAAACCTATTGAGTGCTGTGATCCGGGGCAGCCCCAACACCCGGAATGTTTCCCAGTTCCGCTGGGTCCAGGTGATCCGTACTATCATCAGTACAATGTAACCTGCA--TGAACTTTGTACGCTCCGTACCGGCACCGACGGGTCATTTTGGTCCGCGGCAGCAACTTAATCAAGCCACGGCGTACATTGACGGCTCGGTTGTGTATGGTTCGGACGAGGA…	Reference	MODIFIED	0	2	1	1	0.00165459	0	0	0	0	0	0	0	0	0	0	1	1	0	0	0	0	0	0	0	0	0	0	0	0	0	0	0	0	0	0	1
TTTCGGCGCCACGTGCTTCCGTCGACGGTACCGAGCTGCCCAGTGCCCGCCAAGTTTCGCTGGACATTCACCGCCCGTCGTACCACAGTGATCCGAACTTTAGCGTAATGCTAGCGGTGTGGGGACAGTTTCTCGATCATGACATTACTTCAACGGCACTGAACCAGGGCGTCGATGGGAAACCTATTGAGTGCTGTGATCCGGGGCAGCCCCAACACCCGGAATGTTTCCCAGTTCCGCTGGGTCCAGGTGATCCGTACTATCATCAGTACAATGTAACCTGCATGAACTTTGTACGCTCCGTACCGGCACCGACGGGTCATTTTGGTCCGCGGCAGCAACTTAATCAAGCCACGGCGTACATTGACGGCTCGGTTGTGTATGGTTCGGACGAGGAAC…	TTTCGGCGCCACGTGCTTCCGTCGACGGTACCGAGCTGCCCAGTGCCCGCCAAGTTTCGCTGGACATTCACCGCCCGTCGTACCACAGTGATCCGAACTTTAGCGTAATGCTGGCGGTGTGGGGACAGTTTCTCGATCATGACATTACTTCAACGGCACTGAACCAGGGCGTCGATGGGAAACCTATTGAGTGCTGTGATCCGGGGCAGCCCCAACACCCGGAATGTTTCCCAGTTCCGCTGGGTCCAGGTGATCCGTACTATCATCAGTACAATGTAACCTGCATGAACTTTGTACGCTCCGTACCGGCACCGACGGGTCATTTTGGTCCGCGGCAGCAACTTAATCAAGCCACGGCGTACATTGACGGCTCGGTTGTGTATGGTTCGGACGAGGAAC…	Reference	UNMODIFIED	0	0	0	52	0.0860386	0	0	0	0	0	0	0	0	0	0	0	0	0	0	0	0	0	0	0	0	0	0	0	0	0	0	0	0	0	0	0
TTTCGGCGCCACGTGCTTCCGTCGACGGTACCGAGCTGCCCAGTGCCCGCCAAGTTTCGCTGGACATTCACCGCCCGTCGTACCACAGTGATCCGAACTTTAGCGTAATGCTAGCGGTGTGGGGACAGTTTCTCGATCATGACATTACTTCAACGGCACTGAACCAGGGCGTCGATGGGAAACCTATTGAGTGCTGTGATCCGGGGCAGCCCCAA------------TTCCCCGTTCCGCTGGGTCCGGGTGATCCGTACTATCATCAGTACAATGTAACCTGCATGAACTTTGTACGCTCCGTACCGGCACCGACGGGTCATTTTGGTCCGCGGCAGCAACTTAATCAAGCCACGGCGTACATTGACGGCTCGGTTGTGTATGGTTCGGACGAGGAAC…	TTTCGGCGCCACGTGCTTCCGTCGACGGTACCGAGCTGCCCAGTGCCCGCCAAGTTTCGCTGGACATTCACCGCCCGTCGTACCACAGTGATCCGAACTTTAGCGTAATGCTGGCGGTGTGGGGACAGTTTCTCGATCATGACATTACTTCAACGGCACTGAACCAGGGCGTCGATGGGAAACCTATTGAGTGCTGTGATCCGGGGCAGCCCCAACACCCGGAATGTTTCCCAGTTCCGCTGGGTCCAGGTGATCCGTACTATCATCAGTACAATGTAACCTGCATGAACTTTGTACGCTCCGTACCGGCACCGACGGGTCATTTTGGTCCGCGGCAGCAACTTAATCAAGCCACGGCGTACATTGACGGCTCGGTTGTGTATGGTTCGGACGAGGAAC…	Reference	MODIFIED	12	0	0	51	0.084384	0	0	0	0	0	0	0	0	0	0	0	0	0	0	0	0	0	0	0	0	0	0	0	0	0	0	0	0	1	51	1
TTTCGGCGCCACGTGCTTCCGTCGACGGTACCGAGCTGCCCAGTGCCCGCCAAGTTTCGCTGGACATTCACCGCCCGTCGTACCACAGTGATCCGAACTTTAGCGTAATGCTAGCGGTGTGGGGACAGTTTCTCGATCATGACATTACTTCAACGGCACTGAACCAGGGCGTCGATGGGAAACCTATTGAGTGCTGTGATCCGGGGCAGCCCCAACACCCGGAATGTTTCCCCGTTCCGCTGGGTCCAGGTGATCCGTACTATCATCAGTACAATGTAACCTGCATGAACTTTGTACGCTCCGTACCGGCACCGACGGGTCATTTTGGTCCGCGGCAGCAACTTAA-----CCACGGCGTACATTGACGGCTCGGTCGTGTATGGTTCGGACGAGGAAC…	TTTCGGCGCCACGTGCTTCCGTCGACGGTACCGAGCTGCCCAGTGCCCGCCAAGTTTCGCTGGACATTCACCGCCCGTCGTACCACAGTGATCCGAACTTTAGCGTAATGCTGGCGGTGTGGGGACAGTTTCTCGATCATGACATTACTTCAACGGCACTGAACCAGGGCGTCGATGGGAAACCTATTGAGTGCTGTGATCCGGGGCAGCCCCAACACCCGGAATGTTTCCCAGTTCCGCTGGGTCCAGGTGATCCGTACTATCATCAGTACAATGTAACCTGCATGAACTTTGTACGCTCCGTACCGGCACCGACGGGTCATTTTGGTCCGCGGCAGCAACTTAATCAAGCCACGGCGTACATTGACGGCTCGGTTGTGTATGGTTCGGACGAGGAAC…	Reference	MODIFIED	5	0	0	51	0.084384	0	0	1	51	0	0	0	0	0	0	0	0	0	0	0	0	0	0	0	0	0	0	0	0	0	0	0	0	0	0	1
TTTCGGCGCCACGTGCTTCCGTCGACGGTACCGAGCTGCCCAGTGCCCGCCAAGTTTCGCTGGACATTCACCGCCCGTCGTACCACAGTGATCCGAACTTTAGCGTAATGCTAGCGGTGTGGGGACAGTTTCTCGATCATGACATTACTTCAACGGCACTGAACCAGGGCGTCGATGGGAAACCTATTGAGTGCTGTTATCCGGGGCAGCCCCAACACCCGGAATGTTTCCCCGTTCCGCTGGGTCCGGGTGATCCGTACTATCATCAGTACAATGTAACCTGCATGAACTTTGTACGCTCCGTACCGGCACCGACGGGTCATTTTGGTCCGCGGCAGCAACTTAATCAAGCCACGGCGTACATTGACGGCTCGGTTGTGTATGGTTCGGACGAGGAAC…	TTTCGGCGCCACGTGCTTCCGTCGACGGTACCGAGCTGCCCAGTGCCCGCCAAGTTTCGCTGGACATTCACCGCCCGTCGTACCACAGTGATCCGAACTTTAGCGTAATGCTGGCGGTGTGGGGACAGTTTCTCGATCATGACATTACTTCAACGGCACTGAACCAGGGCGTCGATGGGAAACCTATTGAGTGCTGTGATCCGGGGCAGCCCCAACACCCGGAATGTTTCCCAGTTCCGCTGGGTCCAGGTGATCCGTACTATCATCAGTACAATGTAACCTGCATGAACTTTGTACGCTCCGTACCGGCACCGACGGGTCATTTTGGTCCGCGGCAGCAACTTAATCAAGCCACGGCGTACATTGACGGCTCGGTTGTGTATGGTTCGGACGAGGAAC…	Reference	UNMODIFIED	0	0	0	50	0.0827294	0	0	0	0	0	0	0	0	0	0	0	0	0	0	0	0	0	0	0	0	0	0	0	0	0	0	0	0	0	0	0
TTTCGGCGCCACGTGCTTCCGTCGACGGTACCGCGCTGCCCAGTGCCCGCCAAGTATCGCTGGACATTCACCGCCCGTCGTACCACAGTGATCCGAACTTTAGCGTAATGCTAGCGGTGTGGGGACAGTTTCTCGATCAGGAAATTACTTCAACGGCAC---------------------------------------------------------------------------------------------------------------------------------------------------------CGACGGGTCATTTTGGTCCGCGGCAGCAACTTAATCAAGCCACGGCGTACATTGACGGCTCGGTTGTGTATGGTTCGGACGAGGAAC…	TTTCGGCGCCACGTGCTTCCGTCGACGGTACCGAGCTGCCCAGTGCCCGCCAAGTTTCGCTGGACATTCACCGCCCGTCGTACCACAGTGATCCGAACTTTAGCGTAATGCTGGCGGTGTGGGGACAGTTTCTCGATCATGACATTACTTCAACGGCACTGAACCAGGGCGTCGATGGGAAACCTATTGAGTGCTGTGATCCGGGGCAGCCCCAACACCCGGAATGTTTCCCAGTTCCGCTGGGTCCAGGTGATCCGTACTATCATCAGTACAATGTAACCTGCATGAACTTTGTACGCTCCGTACCGGCACCGACGGGTCATTTTGGTCCGCGGCAGCAACTTAATCAAGCCACGGCGTACATTGACGGCTCGGTTGTGTATGGTTCGGACGAGGAAC…	Reference	MODIFIED	153	0	0	1	0.00165459	0	0	0	0	0	0	0	0	0	0	0	0	0	0	0	0	0	0	0	0	0	0	1	1	0	0	0	0	0	0	1
TTTCGGCGCCACGTGCTTCCGTCGACGGTACCGAGCTGCCCAGTGCCCGCCAAGTTTCGCTGGACATTCACCGCCCGTCGTACCACAGTGATCCGAACTTTAGCGTAATGCTAGCGGTGTGGGGACAGTTTCTCGATCATGACATTACTTCAACGGCACTGAACCAGGGCGTCGATGGG----------------------------------------------------------------------------------------------------------------------------------------------------------------------------CCACGGCGTACATTGACGGCTCGGTTGTGTATGGTTCGGACGAGGAAC…	TTTCGGCGCCACGTGCTTCCGTCGACGGTACCGAGCTGCCCAGTGCCCGCCAAGTTTCGCTGGACATTCACCGCCCGTCGTACCACAGTGATCCGAACTTTAGCGTAATGCTGGCGGTGTGGGGACAGTTTCTCGATCATGACATTACTTCAACGGCACTGAACCAGGGCGTCGATGGGAAACCTATTGAGTGCTGTGATCCGGGGCAGCCCCAACACCCGGAATGTTTCCCAGTTCCGCTGGGTCCAGGTGATCCGTACTATCATCAGTACAATGTAACCTGCATGAACTTTGTACGCTCCGTACCGGCACCGACGGGTCATTTTGGTCCGCGGCAGCAACTTAATCAAGCCACGGCGTACATTGACGGCTCGGTTGTGTATGGTTCGGACGAGGAAC…	Reference	MODIFIED	172	0	0	8	0.0132367	1	8	0	0	0	0	0	0	0	0	0	0	0	0	0	0	0	0	0	0	0	0	0	0	0	0	0	0	0	0	1
TTTCGGCGCCACGTGCTTCCGTCGACGGTACCGAGCTGCCCAGTGCCCGCCAAGTTTCGCTGGACATTCACCGCCCGTCGTACCACAGTGATCCGAACTTTAGCGTAATGCTAGCGGTGTGGGGACAGTTTCTCGATCATGACATTACTTCAACGGCACTGAACCAGGGCGTCGATGGGAAACCTATTGAGTGCTGTGATCCGGGGCAGCCCCAACACCCGGAATGTTTCCCCGTTCCGCTGGGTCCAGGTGATCCGTACTATCATCAGTACAATGTAACCTGCATGAACTTTGTACGCTCCGTACCGGCACCGACGGGTCATTTTGGTCCGCGGCAGCAACTTAATCAAGCCACGGCGTACATTGACGGCTCGGTCGTGTATGGTTCGGACGAGGAAC…	TTTCGGCGCCACGTGCTTCCGTCGACGGTACCGAGCTGCCCAGTGCCCGCCAAGTTTCGCTGGACATTCACCGCCCGTCGTACCACAGTGATCCGAACTTTAGCGTAATGCTGGCGGTGTGGGGACAGTTTCTCGATCATGACATTACTTCAACGGCACTGAACCAGGGCGTCGATGGGAAACCTATTGAGTGCTGTGATCCGGGGCAGCCCCAACACCCGGAATGTTTCCCAGTTCCGCTGGGTCCAGGTGATCCGTACTATCATCAGTACAATGTAACCTGCATGAACTTTGTACGCTCCGTACCGGCACCGACGGGTCATTTTGGTCCGCGGCAGCAACTTAATCAAGCCACGGCGTACATTGACGGCTCGGTTGTGTATGGTTCGGACGAGGAAC…	Reference	UNMODIFIED	0	0	0	49	0.0810748	0	0	0	0	0	0	0	0	0	0	0	0	0	0	0	0	0	0	0	0	0	0	0	0	0	0	0	0	0	0	0
----GGCGCCACGTGCTTCCGTCGACGGTACCGAGCTGCCCAGTGCCCGCCAAGTTTCGCTGGACATTCACCGCCCGTCGTACCACAGTGATCCGAACTTTAGCGTAATGCTAGCGGTGTGGGGACAGTTTCTCGATCATGACATTACTTCAACGGCACTGAACCAGGGCGTCGATGGGAAACCTATTGAGTGCTGTGATCCGGGGCAGCCCCAACACCCGGAATGTTTCCCCGTTCCGCTGGGTCCGGGTGATCCGTACTATCATCAGTACAATGTAACCTGCATGAACTTTGTACGCTCCGTACCGGCACCGACGGGTCATTTTGGTCCGCGGCAGCAACTTAATCAAGCCACGGCGTACATTGACGGCTCGGTTGTGTATGGTTCGGACGAGGAAC…	TTTCGGCGCCACGTGCTTCCGTCGACGGTACCGAGCTGCCCAGTGCCCGCCAAGTTTCGCTGGACATTCACCGCCCGTCGTACCACAGTGATCCGAACTTTAGCGTAATGCTGGCGGTGTGGGGACAGTTTCTCGATCATGACATTACTTCAACGGCACTGAACCAGGGCGTCGATGGGAAACCTATTGAGTGCTGTGATCCGGGGCAGCCCCAACACCCGGAATGTTTCCCAGTTCCGCTGGGTCCAGGTGATCCGTACTATCATCAGTACAATGTAACCTGCATGAACTTTGTACGCTCCGTACCGGCACCGACGGGTCATTTTGGTCCGCGGCAGCAACTTAATCAAGCCACGGCGTACATTGACGGCTCGGTTGTGTATGGTTCGGACGAGGAAC…	Reference	UNMODIFIED	0	0	0	48	0.0794202	0	0	0	0	0	0	0	0	0	0	0	0	0	0	0	0	0	0	0	0	0	0	0	0	0	0	0	0	0	0	0
TTTCGGCGCCACGTGCTTCCGTCGACGGTACCGAGCTGCCCAGTGCCCGCCAAGTTTCGCTGGACATTCACCGCCCGTCGTACCACAGTGATCCGAACTTTAGCGTAATGCTAGCGGTGTGGGGACAGTTTCTCGATCATGACATTACTTCAACGGCACTGAACCAGGGCGTCGATGGGAAACCTATTGAGTGCTGTGATCCGGGGCAGCCCCAA---CCGGAATGTTTCCCCGTTCCGCTGGGTCCGGGTGATCCGTACTATCATCAGTACAATGTAACCTGCATGAACTTTGTACGCTCCGTACCGGCACCGACGGGTCATTTTGGTCCGCGGCAGCAACTTAATCAAGCCACGGCGTACATTGACGGCTCGGTTGTGTATGGTTCGGACGAGGAAC…	TTTCGGCGCCACGTGCTTCCGTCGACGGTACCGAGCTGCCCAGTGCCCGCCAAGTTTCGCTGGACATTCACCGCCCGTCGTACCACAGTGATCCGAACTTTAGCGTAATGCTGGCGGTGTGGGGACAGTTTCTCGATCATGACATTACTTCAACGGCACTGAACCAGGGCGTCGATGGGAAACCTATTGAGTGCTGTGATCCGGGGCAGCCCCAACACCCGGAATGTTTCCCAGTTCCGCTGGGTCCAGGTGATCCGTACTATCATCAGTACAATGTAACCTGCATGAACTTTGTACGCTCCGTACCGGCACCGACGGGTCATTTTGGTCCGCGGCAGCAACTTAATCAAGCCACGGCGTACATTGACGGCTCGGTTGTGTATGGTTCGGACGAGGAAC…	Reference	MODIFIED	3	0	0	48	0.0794202	0	0	0	0	0	0	0	0	0	0	0	0	0	0	0	0	0	0	0	0	0	0	0	0	0	0	0	0	1	48	1
TTTCGGCGCAACGTGCTTCCGTCGACGGTACCGAGCTGCCCAGTGCCCGCCAAGTTTCGCTGGACATTCACCGCCCGTCGTACCACAGTGATCCGAACTTTAGCGTAATGCTAGCGGTGTGGGGACAGTTTCTCGATCATGACATTACTTCAACGGCACTGAACCAGGGCGTCGATGGGAAACCTATTGAGTGCTGTAGTCCGGGGCAGCCCCAACACCCGGAATGTTTCCCCGTTCCGCTGGGTCCGGGTGATCAGTACTATCACCAGTACAATGTAACCTGCCTGAACTTTGCACGCTCCGTACCGGCACCGACGGTTCATTTTGGGCCGCGGCAGCAACTTAAGCAGGCCACGGCGTACTTTGACGGCTCGGTCGTGTATGGTTCGGTCGAGGAAC…	TTTCGGCGCCACGTGCTTCCGTCGACGGTACCGAGCTGCCCAGTGCCCGCCAAGTTTCGCTGGACATTCACCGCCCGTCGTACCACAGTGATCCGAACTTTAGCGTAATGCTGGCGGTGTGGGGACAGTTTCTCGATCATGACATTACTTCAACGGCACTGAACCAGGGCGTCGATGGGAAACCTATTGAGTGCTGTGATCCGGGGCAGCCCCAACACCCGGAATGTTTCCCAGTTCCGCTGGGTCCAGGTGATCCGTACTATCATCAGTACAATGTAACCTGCATGAACTTTGTACGCTCCGTACCGGCACCGACGGGTCATTTTGGTCCGCGGCAGCAACTTAATCAAGCCACGGCGTACATTGACGGCTCGGTTGTGTATGGTTCGGACGAGGAAC…	Reference	MODIFIED	0	0	1	1	0.00165459	0	0	0	0	0	0	0	0	0	0	1	1	0	0	0	0	0	0	0	0	0	0	0	0	0	0	0	0	0	0	1
TTTCGGCGCCACGTGCTTCCGTCGACGGTACCGAGCTGCCCAGTGCCCGCCAAGTTTCGCTGGACATTCACCGCCCGTCGTACCACAGTGATCCGAACTTTAGCGTAATGCTAGCGGTGTGGGGACAGTTTCTCGATCATGACATTACTTCAACGGCACTGAACCAGGGCGTCGATGGGAAAC----------------------------------------------------------------------------------------------------------------------------------------------------------------------------GGCGTACATTGACGGCTCGGTTGTGTATGGTTCGGACGAGGAAC…	TTTCGGCGCCACGTGCTTCCGTCGACGGTACCGAGCTGCCCAGTGCCCGCCAAGTTTCGCTGGACATTCACCGCCCGTCGTACCACAGTGATCCGAACTTTAGCGTAATGCTGGCGGTGTGGGGACAGTTTCTCGATCATGACATTACTTCAACGGCACTGAACCAGGGCGTCGATGGGAAACCTATTGAGTGCTGTGATCCGGGGCAGCCCCAACACCCGGAATGTTTCCCAGTTCCGCTGGGTCCAGGTGATCCGTACTATCATCAGTACAATGTAACCTGCATGAACTTTGTACGCTCCGTACCGGCACCGACGGGTCATTTTGGTCCGCGGCAGCAACTTAATCAAGCCACGGCGTACATTGACGGCTCGGTTGTGTATGGTTCGGACGAGGAAC…	Reference	MODIFIED	172	0	0	5	0.00827294	1	5	0	0	0	0	0	0	0	0	0	0	0	0	0	0	0	0	0	0	0	0	0	0	0	0	0	0	0	0	1
TTTCGGCGCCACGTGCTTCCGTCGACGGTACCGAGCTGCCCAGTGCCCGCCAAGTTTCGCTGGACATTCACCGCCCGTCGTACCACAGTGATCCGAACTTTAGCGTAATGCTAGCGGTGTGGGGACAGTTTCTCGATCATGACATTACTTCAACGGCACTGAACCAGGGCGTCGATGGGAAACCTATTGAGTGCTGTGATCCGGGGCA-----------CGG-----------GTTCCGCTGGGTCCGGGTGATCCGTACTATCATCAGTACAATGTAACCTGCATGAACTTTGTACGCTCCGTACCGGCACCGACGGGTCATTTTGGTCCGCGGCAGCAACTTAA-----CCACGGCGTACATTGACGGCTCGGTTGTGTATGGTTCGGACGAGGAAC…	TTTCGGCGCCACGTGCTTCCGTCGACGGTACCGAGCTGCCCAGTGCCCGCCAAGTTTCGCTGGACATTCACCGCCCGTCGTACCACAGTGATCCGAACTTTAGCGTAATGCTGGCGGTGTGGGGACAGTTTCTCGATCATGACATTACTTCAACGGCACTGAACCAGGGCGTCGATGGGAAACCTATTGAGTGCTGTGATCCGGGGCAGCCCCAACACCCGGAATGTTTCCCAGTTCCGCTGGGTCCAGGTGATCCGTACTATCATCAGTACAATGTAACCTGCATGAACTTTGTACGCTCCGTACCGGCACCGACGGGTCATTTTGGTCCGCGGCAGCAACTTAATCAAGCCACGGCGTACATTGACGGCTCGGTTGTGTATGGTTCGGACGAGGAAC…	Reference	MODIFIED	16	0	0	46	0.0761111	0	0	0	0	0	0	0	0	1	46	0	0	0	0	0	0	0	0	0	0	0	0	0	0	0	0	0	0	0	0	1
TTTCGGCGCCACGTGCTTCCGTCGACGGTACCGAGCTGCCCAGTGCCCGCCAAGTTTCGCTGGACATTCACCGCCCGTCGTACCACAGTGATCCGAACTTTAGCGTAATGCTAGCGGTGTGGGGACAGTTTCTCGATCATGACATTACTTCAACGGCACTGAACCAGGGCGTCGATGGGAAACCTATTGAGTGCTGTGATCCGGGGCAGCCCCAACACCCGGAATGTTTCCCCGTTCCGCTGGGTCCGGGTGATCCGTACTATCATCAGTACAATGTAACCTGCATGAACTTTGTACGCTCCGTACCGGCACCGACGGGTCATTTTGGTCCGCGGCAGCAACTTAATC---CCACGGCGTACATTGACGGCTCGGTTGTGTATGGTTCGGACGAGGAAC…	TTTCGGCGCCACGTGCTTCCGTCGACGGTACCGAGCTGCCCAGTGCCCGCCAAGTTTCGCTGGACATTCACCGCCCGTCGTACCACAGTGATCCGAACTTTAGCGTAATGCTGGCGGTGTGGGGACAGTTTCTCGATCATGACATTACTTCAACGGCACTGAACCAGGGCGTCGATGGGAAACCTATTGAGTGCTGTGATCCGGGGCAGCCCCAACACCCGGAATGTTTCCCAGTTCCGCTGGGTCCAGGTGATCCGTACTATCATCAGTACAATGTAACCTGCATGAACTTTGTACGCTCCGTACCGGCACCGACGGGTCATTTTGGTCCGCGGCAGCAACTTAATCAAGCCACGGCGTACATTGACGGCTCGGTTGTGTATGGTTCGGACGAGGAAC…	Reference	MODIFIED	3	0	0	46	0.0761111	0	0	1	46	0	0	0	0	0	0	0	0	0	0	0	0	0	0	0	0	0	0	0	0	0	0	0	0	0	0	1
TTTCGGCGCCACGTGCTTCCCTCGACGGTACCGAGCTGCCCAGTGCCCGCCAAGTTTCGCTGGACATTCACCGCCCGTCGTACCACAGTGATCCGAACTTTAGCGTAATGCTAGCGGTGTGGGGACAGTTTCTCGATCATGACATTACTTCAACGGCACTGAACCAGGGCGTCGATGGGAAAC----------------------------------------------------------------------------------------------------------------------------------------------------------------------------GGCGTACATTGACGGCTCGGTTGTGTATGGTTCGGACGAGGAAC…	TTTCGGCGCCACGTGCTTCCGTCGACGGTACCGAGCTGCCCAGTGCCCGCCAAGTTTCGCTGGACATTCACCGCCCGTCGTACCACAGTGATCCGAACTTTAGCGTAATGCTGGCGGTGTGGGGACAGTTTCTCGATCATGACATTACTTCAACGGCACTGAACCAGGGCGTCGATGGGAAACCTATTGAGTGCTGTGATCCGGGGCAGCCCCAACACCCGGAATGTTTCCCAGTTCCGCTGGGTCCAGGTGATCCGTACTATCATCAGTACAATGTAACCTGCATGAACTTTGTACGCTCCGTACCGGCACCGACGGGTCATTTTGGTCCGCGGCAGCAACTTAATCAAGCCACGGCGTACATTGACGGCTCGGTTGTGTATGGTTCGGACGAGGAAC…	Reference	MODIFIED	172	0	0	1	0.00165459	1	1	0	0	0	0	0	0	0	0	0	0	0	0	0	0	0	0	0	0	0	0	0	0	0	0	0	0	0	0	1
TTTCGGCGCCACGTGCTTCCGTCGACGGTACCGAGCTGCCCAGTGCCCGCCAAGTTTCGCTGGACATTCACCGCCCGTCGTACCACAGTGATCCGAACTTTAGCGTAATGCTAGCGGTGTGGGGACAGTTTCTCGATCATGACATTACTTCAACGGCACTGAACCAGGGCGTCGATGGG----------------------------------------------------------------------------------------------------------------------------------------------------------------------------CCACGGCGTACATTGACGGCTCGGTTGTGTATGGTTCGGACGAGGAAC…	TTTCGGCGCCACGTGCTTCCGTCGACGGTACCGAGCTGCCCAGTGCCCGCCAAGTTTCGCTGGACATTCACCGCCCGTCGTACCACAGTGATCCGAACTTTAGCGTAATGCTGGCGGTGTGGGGACAGTTTCTCGATCATGACATTACTTCAACGGCACTGAACCAGGGCGTCGATGGGAAACCTATTGAGTGCTGTGATCCGGGGCAGCCCCAACACCCGGAATGTTTCCCAGTTCCGCTGGGTCCAGGTGATCCGTACTATCATCAGTACAATGTAACCTGCATGAACTTTGTACGCTCCGTACCGGCACCGACGGGTCATTTTGGTCCGCGGCAGCAACTTAATCAAGCCACGGCGTACATTGACGGCTCGGTTGTGTATGGTTCGGACGAGGAAC…	Reference	MODIFIED	172	0	0	1	0.00165459	1	1	0	0	0	0	0	0	0	0	0	0	0	0	0	0	0	0	0	0	0	0	0	0	0	0	0	0	0	0	1
TTTCGGCGCCACGTGCTTCCGTCGACGGTACCGAGCTGCCCAGTGCCCGCCAAGTTTCGCTGGACATTCACCGCCCGTCGTACCACAGTGATCCGAACTTTAGCGTAATGCTAGCGGTGTGGGGACAGTTTCTCGATCATGACATTACTTCAACGGCACTGAACCAGGGCGTCGATGGGAAACCTATTGAGTGCTGTGATCCGGGGCAGCCCCAACACCCGGAATGTTTCCCCGTTCCGCTGGGTCCGGGTGATCCGTACTATCATCAGTACAATGTAACCTGCA---------------------------------------------------------------------CGGCGTACATTGACGGCTCGGTTGTGTATGGTTCGGACGAGGAAC…	TTTCGGCGCCACGTGCTTCCGTCGACGGTACCGAGCTGCCCAGTGCCCGCCAAGTTTCGCTGGACATTCACCGCCCGTCGTACCACAGTGATCCGAACTTTAGCGTAATGCTGGCGGTGTGGGGACAGTTTCTCGATCATGACATTACTTCAACGGCACTGAACCAGGGCGTCGATGGGAAACCTATTGAGTGCTGTGATCCGGGGCAGCCCCAACACCCGGAATGTTTCCCAGTTCCGCTGGGTCCAGGTGATCCGTACTATCATCAGTACAATGTAACCTGCATGAACTTTGTACGCTCCGTACCGGCACCGACGGGTCATTTTGGTCCGCGGCAGCAACTTAATCAAGCCACGGCGTACATTGACGGCTCGGTTGTGTATGGTTCGGACGAGGAAC…	Reference	MODIFIED	69	0	0	45	0.0744565	0	0	0	0	1	45	0	0	0	0	0	0	0	0	0	0	0	0	0	0	0	0	0	0	0	0	0	0	0	0	1
TTTCGGCGCCACGTGCTTCCGTCGACGGTACCGAGCTGCCCAGTGCCCGCCAAGTTTCGCTGGACATTCACCGCCCGTCGTACCACAGTGATCCGAACTTTAGCGTAATGCTAGCGGTGTGGGGACAGTTTCTCGATCATGACATTACTTCAACGGCACTGAACCAGGGCGTCGATGGGAAACCTATTGAGTGCTGTGATCCGGGGCAGCCCCAACACCCGGAATGTTTCCCCGTTCCGCTGGGTCCGGGTGATCCGTACTATCATCAGTACAATGTAACCTGCATGAACTTTGTACGCTCCGTACCGGCACCGACGGGTCATTTTGGTCCGCGGCAGCAAC---------CCACGGCGTACATTGACGGCTCGGTTGTGTATGGTTCGGACGAGGAAC…	TTTCGGCGCCACGTGCTTCCGTCGACGGTACCGAGCTGCCCAGTGCCCGCCAAGTTTCGCTGGACATTCACCGCCCGTCGTACCACAGTGATCCGAACTTTAGCGTAATGCTGGCGGTGTGGGGACAGTTTCTCGATCATGACATTACTTCAACGGCACTGAACCAGGGCGTCGATGGGAAACCTATTGAGTGCTGTGATCCGGGGCAGCCCCAACACCCGGAATGTTTCCCAGTTCCGCTGGGTCCAGGTGATCCGTACTATCATCAGTACAATGTAACCTGCATGAACTTTGTACGCTCCGTACCGGCACCGACGGGTCATTTTGGTCCGCGGCAGCAACTTAATCAAGCCACGGCGTACATTGACGGCTCGGTTGTGTATGGTTCGGACGAGGAAC…	Reference	MODIFIED	9	0	0	45	0.0744565	0	0	1	45	0	0	0	0	0	0	0	0	0	0	0	0	0	0	0	0	0	0	0	0	0	0	0	0	0	0	1
TTTCGGCGCCACGTGCTTCCGTCGACGGTACCGAGCTGCCCAGTGCCCGCCAAGTTTCGCTGGACATTCACCGCCCGTCGTACCACAGTGATCCGAACTTTAGCGTAATGCTAGCGGTGTGGGGACAGTTTCTCGATCATGACATTACTTCAACGGCACTGAACCAGGGCGTCGATGGGAAACCTATTGAGTGCTGTGATCCGGGGCAGCCCCAACACCCGGAATGTTTCCCAGTTCCGCTGGGTCCAGGTGATCCGTACTATCATCAGTACAATGTAACCTGCATGAACTTTGTACGCTCCGTACCGGCACCGACGGGTCATTTTGGTCCGCGGCAGCAAC----------CACGGCGTACATTGACGGCTCGGTCGTGTATGGTTCGGACGAGGAAC…	TTTCGGCGCCACGTGCTTCCGTCGACGGTACCGAGCTGCCCAGTGCCCGCCAAGTTTCGCTGGACATTCACCGCCCGTCGTACCACAGTGATCCGAACTTTAGCGTAATGCTGGCGGTGTGGGGACAGTTTCTCGATCATGACATTACTTCAACGGCACTGAACCAGGGCGTCGATGGGAAACCTATTGAGTGCTGTGATCCGGGGCAGCCCCAACACCCGGAATGTTTCCCAGTTCCGCTGGGTCCAGGTGATCCGTACTATCATCAGTACAATGTAACCTGCATGAACTTTGTACGCTCCGTACCGGCACCGACGGGTCATTTTGGTCCGCGGCAGCAACTTAATCAAGCCACGGCGTACATTGACGGCTCGGTTGTGTATGGTTCGGACGAGGAAC…	Reference	MODIFIED	10	0	0	43	0.0711473	0	0	1	43	0	0	0	0	0	0	0	0	0	0	0	0	0	0	0	0	0	0	0	0	0	0	0	0	0	0	1
TTTCGGCGCCACGTGCTTCCGTCGACGGTACCGAGCTGCCCAGTGCCCGCCAAGTTTCGCTGGACATTCACCGCCCGTCGTACCACAGTGATCCGAACTTTAGCGTAATGCTAGCGGTGTGGGGACAGTTTCTCGATCATGACATTACTTCAACGGCACTGAACCAGGGCGTCGATGGGAAACCTATTGAGTGCTGTGATCCGGGGCAGCCCCAACACCCGGAATGTTTCCCCGTTCCGCTGGGTCCAGGTGATCCGTACTATCATCAGTACAATGTAACCTGCATGAACTTTGTACGCTCCGTACCGGCACCGACGGGTCATTTTGGTCCGCGGCAGCAACTTAATCA-----CGGCGTACATTGACGGCTCGGTCGTGTATGGTTCGGACGAGGAAC…	TTTCGGCGCCACGTGCTTCCGTCGACGGTACCGAGCTGCCCAGTGCCCGCCAAGTTTCGCTGGACATTCACCGCCCGTCGTACCACAGTGATCCGAACTTTAGCGTAATGCTGGCGGTGTGGGGACAGTTTCTCGATCATGACATTACTTCAACGGCACTGAACCAGGGCGTCGATGGGAAACCTATTGAGTGCTGTGATCCGGGGCAGCCCCAACACCCGGAATGTTTCCCAGTTCCGCTGGGTCCAGGTGATCCGTACTATCATCAGTACAATGTAACCTGCATGAACTTTGTACGCTCCGTACCGGCACCGACGGGTCATTTTGGTCCGCGGCAGCAACTTAATCAAGCCACGGCGTACATTGACGGCTCGGTTGTGTATGGTTCGGACGAGGAAC…	Reference	MODIFIED	5	0	0	43	0.0711473	0	0	1	43	0	0	0	0	0	0	0	0	0	0	0	0	0	0	0	0	0	0	0	0	0	0	0	0	0	0	1
TTTCGGCGCCACGTGCTTCCGTCGACGGTACCGAGCTGCCCAGTGCCCGCCAAGTTTCGCTGGACATTCACCGCCCGTCGTACCACAGTGATCCGAACTTTAGCGTAATGCTAGCGGTGTGGGGACAGTTTCTCGATCATGACATTACTTCAACGGCACTGAACCAGGGCGTCGATGGGAAACCTATTGAGTGCTGTGATCCG---------------------------------------------------------------------------------------------------------------------------------CGGCAGCAACTTAATCAAGCCACGGCGTACATTGACGGCTCGGTTGTGTATGGTTCGGACGAGGAAC…	TTTCGGCGCCACGTGCTTCCGTCGACGGTACCGAGCTGCCCAGTGCCCGCCAAGTTTCGCTGGACATTCACCGCCCGTCGTACCACAGTGATCCGAACTTTAGCGTAATGCTGGCGGTGTGGGGACAGTTTCTCGATCATGACATTACTTCAACGGCACTGAACCAGGGCGTCGATGGGAAACCTATTGAGTGCTGTGATCCGGGGCAGCCCCAACACCCGGAATGTTTCCCAGTTCCGCTGGGTCCAGGTGATCCGTACTATCATCAGTACAATGTAACCTGCATGAACTTTGTACGCTCCGTACCGGCACCGACGGGTCATTTTGGTCCGCGGCAGCAACTTAATCAAGCCACGGCGTACATTGACGGCTCGGTTGTGTATGGTTCGGACGAGGAAC…	Reference	MODIFIED	129	0	0	14	0.0231642	0	0	0	0	0	0	0	0	0	0	0	0	0	0	0	0	0	0	0	0	0	0	1	14	0	0	0	0	0	0	1
TTTCGGCGCCACGTGCTTCCGTCGACGGTACCGAGCTGCCCAGTGCCCGCCAAGTTTCGCTGGACATTCACCGCCCGTCGTACCACAGTGATCCGAACTTTAGCGTAATGCTAGCGGTGTGGGGACAGTTTCTCGATCATGACATTACTTCAACGGCACTGAACCAGGGCGTCGATGGGAAACCTATTGAGTGCTGTGATCCGGGGCAGCCCCAACACCCGGAATGTTTCCCCGTTCCGCTGGGTCCAGGTGATCCGTACTATCATCAGTACAATGTAACCTGCATGAACTTTGTACGCTCCGTACCGGCACCGACGGGTCATTTTGGTCCGCGGCAGCAACTTAATCAAGCCACGGCGTACATTGACGGCTCGGTCGTGTATGGTTCGGACGAGGAAC…	TTTCGGCGCCACGTGCTTCCGTCGACGGTACCGAGCTGCCCAGTGCCCGCCAAGTTTCGCTGGACATTCACCGCCCGTCGTACCACAGTGATCCGAACTTTAGCGTAATGCTGGCGGTGTGGGGACAGTTTCTCGATCATGACATTACTTCAACGGCACTGAACCAGGGCGTCGATGGGAAACCTATTGAGTGCTGTGATCCGGGGCAGCCCCAACACCCGGAATGTTTCCCAGTTCCGCTGGGTCCAGGTGATCCGTACTATCATCAGTACAATGTAACCTGCATGAACTTTGTACGCTCCGTACCGGCACCGACGGGTCATTTTGGTCCGCGGCAGCAACTTAATCAAGCCACGGCGTACATTGACGGCTCGGTTGTGTATGGTTCGGACGAGGAAC…	Reference	UNMODIFIED	0	0	0	42	0.0694927	0	0	0	0	0	0	0	0	0	0	0	0	0	0	0	0	0	0	0	0	0	0	0	0	0	0	0	0	0	0	0
TTTCGGCGCCACGTGCTTCCGTCGACGGTACCGAGCTGCCCAGTGCCCGCCAAGTTTCGCTGGACATTCACCGCCCGTCGTACCACAGTGATCCGAACTTTAGCGTAATGCTAGCGGTGTGGGGACAGTTTCTCGATCATGACATTACTTCAACGGCACTGAACCAGGGCGTCGATGGGAAACCTATTGAGT------------------------------------------------------------------------------------------------------------------------------------------------------------------------ACATTGACGGCTCGGTCGTGTATGGTTCGGACGAGGAAC…	TTTCGGCGCCACGTGCTTCCGTCGACGGTACCGAGCTGCCCAGTGCCCGCCAAGTTTCGCTGGACATTCACCGCCCGTCGTACCACAGTGATCCGAACTTTAGCGTAATGCTGGCGGTGTGGGGACAGTTTCTCGATCATGACATTACTTCAACGGCACTGAACCAGGGCGTCGATGGGAAACCTATTGAGTGCTGTGATCCGGGGCAGCCCCAACACCCGGAATGTTTCCCAGTTCCGCTGGGTCCAGGTGATCCGTACTATCATCAGTACAATGTAACCTGCATGAACTTTGTACGCTCCGTACCGGCACCGACGGGTCATTTTGGTCCGCGGCAGCAACTTAATCAAGCCACGGCGTACATTGACGGCTCGGTTGTGTATGGTTCGGACGAGGAAC…	Reference	MODIFIED	168	0	0	1	0.00165459	1	1	0	0	0	0	0	0	0	0	0	0	0	0	0	0	0	0	0	0	0	0	0	0	0	0	0	0	0	0	1
TTTCGGCGCCACGTGCTTCCGTCGACGGTACCGAGCTGCCCAGTGCCCGCCAAGTTTCGCTGGACATTCACCGCCCGTCGTACCACAGTGATCCGAACTTTAGCGTAATGCTAGCGGTGTGGGGACAGTTTCTCGATCATGACATTACTTCAACGGCACTGAACCAGGGCGTCGATGGGAAACCTATTGAGTGCTGTGATCCGGGGCAGCCCCAACACCCGGAATGTTTCCCCGTTCCGCTGGGTCCGGGTGATCCGTACTATCATCAGTACAATGTAACCTGCATGAACTTTGTACGCTCCGTACCGGCACCGACGGGTCATTTTGGTCCG------------------------GCGTACATTGACGGCTCGGTTGTGTATGGTTCGGACGAGGAAC…	TTTCGGCGCCACGTGCTTCCGTCGACGGTACCGAGCTGCCCAGTGCCCGCCAAGTTTCGCTGGACATTCACCGCCCGTCGTACCACAGTGATCCGAACTTTAGCGTAATGCTGGCGGTGTGGGGACAGTTTCTCGATCATGACATTACTTCAACGGCACTGAACCAGGGCGTCGATGGGAAACCTATTGAGTGCTGTGATCCGGGGCAGCCCCAACACCCGGAATGTTTCCCAGTTCCGCTGGGTCCAGGTGATCCGTACTATCATCAGTACAATGTAACCTGCATGAACTTTGTACGCTCCGTACCGGCACCGACGGGTCATTTTGGTCCGCGGCAGCAACTTAATCAAGCCACGGCGTACATTGACGGCTCGGTTGTGTATGGTTCGGACGAGGAAC…	Reference	MODIFIED	24	0	0	41	0.0678381	0	0	1	41	0	0	0	0	0	0	0	0	0	0	0	0	0	0	0	0	0	0	0	0	0	0	0	0	0	0	1
TTTCGGCGCCACGTGCTTCCGTCGACGGTACCGAGCTGCCCAGTGCCCGCCAAGTTTCGCTGGACATTCACCGCCCGTCGTACCACAGTGATCCGAACTTTAGCGTAATGCTAGCGGTGTGGGGACAGTTTCTCGATCATGACATTACTTCAACGGCACTGAACCAGGGCGTCGATGGGAAACCTATTGAGTGCTGTGATCCG---------------------------------------------------------------------------------------------------------------------------------CGGCAGCAACTTAATCAAGCCACGGCGTACATTGACGGCTCGGTCGTGTATGGTTCGGACGAGGAAC…	TTTCGGCGCCACGTGCTTCCGTCGACGGTACCGAGCTGCCCAGTGCCCGCCAAGTTTCGCTGGACATTCACCGCCCGTCGTACCACAGTGATCCGAACTTTAGCGTAATGCTGGCGGTGTGGGGACAGTTTCTCGATCATGACATTACTTCAACGGCACTGAACCAGGGCGTCGATGGGAAACCTATTGAGTGCTGTGATCCGGGGCAGCCCCAACACCCGGAATGTTTCCCAGTTCCGCTGGGTCCAGGTGATCCGTACTATCATCAGTACAATGTAACCTGCATGAACTTTGTACGCTCCGTACCGGCACCGACGGGTCATTTTGGTCCGCGGCAGCAACTTAATCAAGCCACGGCGTACATTGACGGCTCGGTTGTGTATGGTTCGGACGAGGAAC…	Reference	MODIFIED	129	0	0	10	0.0165459	0	0	0	0	0	0	0	0	0	0	0	0	0	0	0	0	0	0	0	0	0	0	1	10	0	0	0	0	0	0	1
TTTCGGCGCCACGTGCTTCCGTCGACGGTACCGAGCTGCCCAGTGCCCGCCAAGTTTCGCTGGACATTCACCGCCCGTCGTACCACAGTGATCCGAACTTTAGCGTAATGCTAGCGGTGTGGGGACAGTTTCTCGATCATGACATTACTTCAACGGCACTGAAC-------------GGAA--------------------------------------------GTTTCCC-GTTCCGCTGGGTCCGGGTGATCCGTACTATCATCAGTACAATGTAACCTGCATGAACTTTGTACGCTCCGTACCGGCACCGACGGGTCATTTTGGTCCGCGGCAGCAACTTAATCAAGCCACGGCGTACATTGACGGCTCGGTTGTGTATGGTTCGGACGAGGAAC…	TTTCGGCGCCACGTGCTTCCGTCGACGGTACCGAGCTGCCCAGTGCCCGCCAAGTTTCGCTGGACATTCACCGCCCGTCGTACCACAGTGATCCGAACTTTAGCGTAATGCTGGCGGTGTGGGGACAGTTTCTCGATCATGACATTACTTCAACGGCACTGAACCAGGGCGTCGATGGGAAACCTATTGAGTGCTGTGATCCGGGGCAGCCCCAACACCCGGAATGTTTCCCAGTTCCGCTGGGTCCAGGTGATCCGTACTATCATCAGTACAATGTAACCTGCATGAACTTTGTACGCTCCGTACCGGCACCGACGGGTCATTTTGGTCCGCGGCAGCAACTTAATCAAGCCACGGCGTACATTGACGGCTCGGTTGTGTATGGTTCGGACGAGGAAC…	Reference	MODIFIED	44	0	0	40	0.0661835	0	0	0	0	0	0	0	0	0	0	0	0	0	0	0	0	0	0	0	0	0	0	0	0	0	0	0	0	1	40	1
TTTCGGCGCCACGTGCTTCCGTCGACGGTACCGAGCTGCCCAGTGCCCGCCAAGTTTCGCTGGACATTCACCGCCCGTCGTACCACAGTGATCCGAACTTTAGCGTAATGCTAGCGGTGTGGGGACAGTTTCTCGATCATGACATTACTTCAACGGCACTGAACCAGGGCGTCGATGGGAAACCTATTGAGTGCTGTGATCCGGGGCAGCCCCAA---------TGTTTCCCCGTTCCGCTGGGTCCGGGTGATCCGTACTATCATCAGTACAATGTAACCTGCATGAACTTTGTACGCTCCGTACCGGCACCGACGGGTCATTTTGGTCCGCGGCAGCAACTTAA-----CCACGGCGTACATTGACGGCTCGGTTGTGTATGGTTCGGACGAGGAAC…	TTTCGGCGCCACGTGCTTCCGTCGACGGTACCGAGCTGCCCAGTGCCCGCCAAGTTTCGCTGGACATTCACCGCCCGTCGTACCACAGTGATCCGAACTTTAGCGTAATGCTGGCGGTGTGGGGACAGTTTCTCGATCATGACATTACTTCAACGGCACTGAACCAGGGCGTCGATGGGAAACCTATTGAGTGCTGTGATCCGGGGCAGCCCCAACACCCGGAATGTTTCCCAGTTCCGCTGGGTCCAGGTGATCCGTACTATCATCAGTACAATGTAACCTGCATGAACTTTGTACGCTCCGTACCGGCACCGACGGGTCATTTTGGTCCGCGGCAGCAACTTAATCAAGCCACGGCGTACATTGACGGCTCGGTTGTGTATGGTTCGGACGAGGAAC…	Reference	MODIFIED	14	0	0	40	0.0661835	0	0	0	0	0	0	0	0	1	40	0	0	0	0	0	0	0	0	0	0	0	0	0	0	0	0	0	0	0	0	1
TTTCGGCGCCACGTGCTTCCGTCGACGGTACCGAGCTGCCCAGTGCCCGCCAAGTTTCGCTGGACATTCACCGCCCGTCGTACCACAGTGATCCGAACTTTAGCGTAATGCTAGCGGTGTGGGGACAGTTTCTCGATCATGACATTACTTCAACGGCACTGAACCAGGGCGTCGATGGGAAACCTATTGAGT------------------------------------------------------------------------------------------------------------------------------------------------------------------------ACATTGACGGCTCGGTCGTGTATGGTTCGGACGAGGAAC…	TTTCGGCGCCACGTGCTTCCGTCGACGGTACCGAGCTGCCCAGTGCCCGCCAAGTTTCGCTGGACATTCACCGCCCGTCGTACCACAGTGATCCGAACTTTAGCGTAATGCTGGCGGTGTGGGGACAGTTTCTCGATCATGACATTACTTCAACGGCACTGAACCAGGGCGTCGATGGGAAACCTATTGAGTGCTGTGATCCGGGGCAGCCCCAACACCCGGAATGTTTCCCAGTTCCGCTGGGTCCAGGTGATCCGTACTATCATCAGTACAATGTAACCTGCATGAACTTTGTACGCTCCGTACCGGCACCGACGGGTCATTTTGGTCCGCGGCAGCAACTTAATCAAGCCACGGCGTACATTGACGGCTCGGTTGTGTATGGTTCGGACGAGGAAC…	Reference	MODIFIED	168	0	0	1	0.00165459	1	1	0	0	0	0	0	0	0	0	0	0	0	0	0	0	0	0	0	0	0	0	0	0	0	0	0	0	0	0	1
TTTCGGCGCCACGTGCTTCCGTCGACGGTACCGAGCTGCCCAGTGCCCGCCAAGTTTCGCTGGACATTCACCGCCCGTCGTACCACAGTGATCCGAACTTTAGCGTAATGCTAGCGGTGTGGGGACAGTTTCTCGATCATGACATTACTTCAACGGCACTGAACCAGGGCGTCGATGGGAAACCTATTGAGTGCTGTGATCCGGGGCAGCCCC-------GGAATGTTTCCCCGTTCCGCTGGGTCCGGGTGATCCGTACTATCATCAGTACAATGTAACCTGCATGAACTTTGTACGCTCCGTACCGGCACCGACGGGTCATTTTGGTCCGCGGCAGCAACTTAATCAAGCCACGGCGTACATTGACGGCTCGGTTGTGTATGGTTCGGACGAGGAAC…	TTTCGGCGCCACGTGCTTCCGTCGACGGTACCGAGCTGCCCAGTGCCCGCCAAGTTTCGCTGGACATTCACCGCCCGTCGTACCACAGTGATCCGAACTTTAGCGTAATGCTGGCGGTGTGGGGACAGTTTCTCGATCATGACATTACTTCAACGGCACTGAACCAGGGCGTCGATGGGAAACCTATTGAGTGCTGTGATCCGGGGCAGCCCCAACACCCGGAATGTTTCCCAGTTCCGCTGGGTCCAGGTGATCCGTACTATCATCAGTACAATGTAACCTGCATGAACTTTGTACGCTCCGTACCGGCACCGACGGGTCATTTTGGTCCGCGGCAGCAACTTAATCAAGCCACGGCGTACATTGACGGCTCGGTTGTGTATGGTTCGGACGAGGAAC…	Reference	MODIFIED	7	0	0	38	0.0628744	0	0	0	0	0	0	0	0	0	0	0	0	0	0	0	0	0	0	0	0	0	0	0	0	0	0	0	0	1	38	1
TTTCGGCGCCACGTGCTTCCGTCGACGGTACCGAGCTGCCCAGTGCCCGCCAAGTTTCGCTGGACATTCACCGCCCGTCGTACCACAGTGATCCGAACTTTAGCGTAATGCTAGCGGTGTGGGGACAGTTTCTCGATCATGACATTACTTCAACGGCACTGAACCAGGGCGTCGATGGGAAACCTATTGAGTGCTGTGATCCGGGGCAGCCCCAA---------TGTTTCCCCGTTCCGCTA-GTCCGGGTGATCCGTACTATCATCAGTACAATGTAACCTGCATGAACTTTGTACGCTCCGTACCGGCACCGACGGGTCATTTTGGTCC----------------------ACGGCGTACATTGACGGCTCGGTCGTGTATGGTTCGGACGAGGAAC…	TTTCGGCGCCACGTGCTTCCGTCGACGGTACCGAGCTGCCCAGTGCCCGCCAAGTTTCGCTGGACATTCACCGCCCGTCGTACCACAGTGATCCGAACTTTAGCGTAATGCTGGCGGTGTGGGGACAGTTTCTCGATCATGACATTACTTCAACGGCACTGAACCAGGGCGTCGATGGGAAACCTATTGAGTGCTGTGATCCGGGGCAGCCCCAACACCCGGAATGTTTCCCAGTTCCGCTGGGTCCAGGTGATCCGTACTATCATCAGTACAATGTAACCTGCATGAACTTTGTACGCTCCGTACCGGCACCGACGGGTCATTTTGGTCCGCGGCAGCAACTTAATCAAGCCACGGCGTACATTGACGGCTCGGTTGTGTATGGTTCGGACGAGGAAC…	Reference	MODIFIED	32	0	1	38	0.0628744	0	0	0	0	0	0	0	0	0	0	0	0	1	38	0	0	0	0	0	0	0	0	0	0	0	0	0	0	0	0	1
TTTCGGCGCCACGTGCTTCCGTCGACGGTACCGAGCTGCCCAGTGCCCGCCAAGTTTCGCTGGACATTCACCGCCCGTCGTACCACAGTGATCCGAACTTTAGCGTAATGCTAGCGGTGTGGGGACAGTTTCTCGATCATGACATTACTTCAACGGCACTGAACCAGGGCGTCGATGGGAAACCTATTGAGTGCTGTGATCCGGGGCAGCCCCAACACCCGGAATGTTTCCCCGTTCCGCTGGGTCCGGGTGATCCGTACTATCATCAGTACAATGTAACCTGCATGAACTTTGTACGCTCCGTACCGGCACCGACGGGTCATTTTGGTCCGCGGC---------------CCACGGCGTACATTGACGGCTCGGTTGTGTATGGTTCGGACGAGGAAC…	TTTCGGCGCCACGTGCTTCCGTCGACGGTACCGAGCTGCCCAGTGCCCGCCAAGTTTCGCTGGACATTCACCGCCCGTCGTACCACAGTGATCCGAACTTTAGCGTAATGCTGGCGGTGTGGGGACAGTTTCTCGATCATGACATTACTTCAACGGCACTGAACCAGGGCGTCGATGGGAAACCTATTGAGTGCTGTGATCCGGGGCAGCCCCAACACCCGGAATGTTTCCCAGTTCCGCTGGGTCCAGGTGATCCGTACTATCATCAGTACAATGTAACCTGCATGAACTTTGTACGCTCCGTACCGGCACCGACGGGTCATTTTGGTCCGCGGCAGCAACTTAATCAAGCCACGGCGTACATTGACGGCTCGGTTGTGTATGGTTCGGACGAGGAAC…	Reference	MODIFIED	15	0	0	38	0.0628744	0	0	1	38	0	0	0	0	0	0	0	0	0	0	0	0	0	0	0	0	0	0	0	0	0	0	0	0	0	0	1
TTTCGGCGCCACGTGCTTCCGTCGACGGTACCGAGCTGCCCAGTGCCCGCCAAGTTTCGCTGGACATTCACCGCCCGTCGTACCACAGTGATCCGAACTTTAGCGTAATGCTAGCGGTGTGGGGACAGTTTCTCGATCATGACATTACTTCAACGGCACTGAACCAGGGCGTCGATGGGAAACCTATTGAGTGCTGTGATCCGGGGCAGCCCCAACACCCGGAATGTTTCCCCGTTCCGCTGGGTCCGGGTGATCCGTACTATCATCAGTACAATGTAACCTGCATGAACTTTGTACGCTCCGTACCGGCACCGACGGGTCATTTTGGTCCGCGGCAGCAACTTAATTAAA-CACGGCGTACATTGACGGCTCGGTTGTGTATGGTTCGGACGAGGAAC…	TTTCGGCGCCACGTGCTTCCGTCGACGGTACCGAGCTGCCCAGTGCCCGCCAAGTTTCGCTGGACATTCACCGCCCGTCGTACCACAGTGATCCGAACTTTAGCGTAATGCTGGCGGTGTGGGGACAGTTTCTCGATCATGACATTACTTCAACGGCACTGAACCAGGGCGTCGATGGGAAACCTATTGAGTGCTGTGATCCGGGGCAGCCCCAACACCCGGAATGTTTCCCAGTTCCGCTGGGTCCAGGTGATCCGTACTATCATCAGTACAATGTAACCTGCATGAACTTTGTACGCTCCGTACCGGCACCGACGGGTCATTTTGGTCCGCGGCAGCAACTTAATCAAGCCACGGCGTACATTGACGGCTCGGTTGTGTATGGTTCGGACGAGGAAC…	Reference	MODIFIED	1	0	1	38	0.0628744	0	0	1	38	0	0	0	0	0	0	0	0	0	0	0	0	0	0	0	0	0	0	0	0	0	0	0	0	0	0	1
TTTCGGCGCCACGTGCTTCCGTCGACGGTACCGAGCTGCCCAGTGCCCGCCAAGTTTCGCTGGACATTCACCGCCCGTCGTACCACAGTGATCCGAACTTTAGCGTAATGCTAGCGGTGTGGGGACAGTTTCTCGATCATGACATTACTTCAACGGCACTGAACCAGGGCGTCGATGGGAAACCTATTGAGTGCTGTGATCCGGGGCAGCCCCAACACCCGGAATGTTTCCCCGTTCCGCTGGGTCCGGGTGATCCGTACTATCATCAGTACAATGTACCCTGCATGAACTTTGTACGCTCCGTACCGGCACCGACGGGTCATTTTGGTCCGCGGCAGCAACTTAATCAAGCCACGGCGTACATTGACGGCTCGGTTGTGTATGGTTCGGACGAGGAAC…	TTTCGGCGCCACGTGCTTCCGTCGACGGTACCGAGCTGCCCAGTGCCCGCCAAGTTTCGCTGGACATTCACCGCCCGTCGTACCACAGTGATCCGAACTTTAGCGTAATGCTGGCGGTGTGGGGACAGTTTCTCGATCATGACATTACTTCAACGGCACTGAACCAGGGCGTCGATGGGAAACCTATTGAGTGCTGTGATCCGGGGCAGCCCCAACACCCGGAATGTTTCCCAGTTCCGCTGGGTCCAGGTGATCCGTACTATCATCAGTACAATGTAACCTGCATGAACTTTGTACGCTCCGTACCGGCACCGACGGGTCATTTTGGTCCGCGGCAGCAACTTAATCAAGCCACGGCGTACATTGACGGCTCGGTTGTGTATGGTTCGGACGAGGAAC…	Reference	UNMODIFIED	0	0	0	38	0.0628744	0	0	0	0	0	0	0	0	0	0	0	0	0	0	0	0	0	0	0	0	0	0	0	0	0	0	0	0	0	0	0
TTTCGGCGCCACGTGCTTCCGTCGACGGTACCGAGCTGCCCAGTGCCCGCCAAGTTTCGCTGGACATTCACCGCCCGTCGTACCACAGTGATCCGAACTTTAGCGTAATGCTAGCGGTGTGGGGACAGTTTCTCGATCATGACATTACTTCAACGGCACTGAACCAGGGCGTCGATGGGAAACCTATTGAGTGCTGTGATCCGGGGCAGCCCCAACACCCGGAATGTTTCCCCGTTCCGCTGGGTCCGGGTGATCCGTACTATCAGCAGTACAATGTAACCTGCATGAACTTTGTACGCTCCGTACCGGCACCGACGGGTCATTTTGGTCCGCGGCAGCAACTTAATCAAGCCACGGCGTACATTGACGGCTCGGTTGTGTATGGTTCGGACGAGGAAC…	TTTCGGCGCCACGTGCTTCCGTCGACGGTACCGAGCTGCCCAGTGCCCGCCAAGTTTCGCTGGACATTCACCGCCCGTCGTACCACAGTGATCCGAACTTTAGCGTAATGCTGGCGGTGTGGGGACAGTTTCTCGATCATGACATTACTTCAACGGCACTGAACCAGGGCGTCGATGGGAAACCTATTGAGTGCTGTGATCCGGGGCAGCCCCAACACCCGGAATGTTTCCCAGTTCCGCTGGGTCCAGGTGATCCGTACTATCATCAGTACAATGTAACCTGCATGAACTTTGTACGCTCCGTACCGGCACCGACGGGTCATTTTGGTCCGCGGCAGCAACTTAATCAAGCCACGGCGTACATTGACGGCTCGGTTGTGTATGGTTCGGACGAGGAAC…	Reference	UNMODIFIED	0	0	0	37	0.0612198	0	0	0	0	0	0	0	0	0	0	0	0	0	0	0	0	0	0	0	0	0	0	0	0	0	0	0	0	0	0	0
TTTCGGCGCCACGTGCTTCCGTCGACGGTACCGAGCTGCCCAGTGCCCGCCAAGTTTCGCTGGACATTCACCGCCCGTCGTACCACAGTGATCCGAACTTTAGCGTAATGCTAGCGGTGTGGGGACAGTTTCTCGATCATGACATTACTTCAACGGCACTGAACCAGGGCGTCGATGGGAAACCTATTGAGTGCTGTGATCCGGGGC------------CGGA-TGTTTCCCCGTTCCGCTGGGTCCGGGTGATCCGTACTATCATCAGTACAATGTAACCTGCATGAACTTTGTACGCTCCGTACCGGCACCGACGGGTCATTTTGGTCCGCGGCAGCAACTTAATCAAGCCACGGCGTACATTGACGGCTCGGTCGTGTATGGTTCGGACGAGGAAC…	TTTCGGCGCCACGTGCTTCCGTCGACGGTACCGAGCTGCCCAGTGCCCGCCAAGTTTCGCTGGACATTCACCGCCCGTCGTACCACAGTGATCCGAACTTTAGCGTAATGCTGGCGGTGTGGGGACAGTTTCTCGATCATGACATTACTTCAACGGCACTGAACCAGGGCGTCGATGGGAAACCTATTGAGTGCTGTGATCCGGGGCAGCCCCAACACCCGGAATGTTTCCCAGTTCCGCTGGGTCCAGGTGATCCGTACTATCATCAGTACAATGTAACCTGCATGAACTTTGTACGCTCCGTACCGGCACCGACGGGTCATTTTGGTCCGCGGCAGCAACTTAATCAAGCCACGGCGTACATTGACGGCTCGGTTGTGTATGGTTCGGACGAGGAAC…	Reference	MODIFIED	12	0	0	36	0.0595652	0	0	0	0	0	0	0	0	0	0	0	0	0	0	0	0	0	0	0	0	0	0	0	0	0	0	0	0	1	36	1
TTTCGGCGCCACGTGCTTCCGTCGACGGTACCGAGCTGCCCAGTGCCCGCCAAGTTTCGCTGGACATTCACCGCCCGTCGTACCACAGTGATCCGAACTTTAGCGTAATGCTAGCGGTGTGGGGACAGTTTCTCGATCATGACATTACTTCAACGGCACTGAACCAGGGCGTCGATGGGAAACCTATTGAGTGCTGTGATCCGGGGCAGCCCCAA------GAATGTTTCCCCGTTCCGCTGGGTCCGGGTGATCCGTACTATCATCAGTACAATGTAACCTGCATGAACTTTGTACGCTCCGTACCGGCACCGACGGGTCATTTTGGTCCGCGGCAGCAACTTAATCAAGCCACGGCGTACATTGACGGCTCGGTTGTGTATGGTTCGGACGAGGAAC…	TTTCGGCGCCACGTGCTTCCGTCGACGGTACCGAGCTGCCCAGTGCCCGCCAAGTTTCGCTGGACATTCACCGCCCGTCGTACCACAGTGATCCGAACTTTAGCGTAATGCTGGCGGTGTGGGGACAGTTTCTCGATCATGACATTACTTCAACGGCACTGAACCAGGGCGTCGATGGGAAACCTATTGAGTGCTGTGATCCGGGGCAGCCCCAACACCCGGAATGTTTCCCAGTTCCGCTGGGTCCAGGTGATCCGTACTATCATCAGTACAATGTAACCTGCATGAACTTTGTACGCTCCGTACCGGCACCGACGGGTCATTTTGGTCCGCGGCAGCAACTTAATCAAGCCACGGCGTACATTGACGGCTCGGTTGTGTATGGTTCGGACGAGGAAC…	Reference	MODIFIED	6	0	0	36	0.0595652	0	0	0	0	0	0	0	0	0	0	0	0	0	0	0	0	0	0	0	0	0	0	0	0	0	0	0	0	1	36	1
TTTCGGCGCCACGTGCTTCCGTCGACGGTACCGAGCTGCCCAGTGCCCGCCAAGTTTCGCTGGACATTCACCGCCCGTCGTACCACAGTGATCCGAACTTTAGCGTAATGCTAGCGGTGTGGGGACAGTTTCTCGATCATGACATTACTTCAACGGCACTGAACCAGGGCGTCGATGGGAAACCTATTGAGTGCTGTGATCCGGGGCAGCCCCAACACCCGGAATGTTTCCCCGTTCCGCTGGGTCCGGGTGATCCGTACTATCATAAGTACAATGTAACCTGCATGAACTTTGTACGCTCCGTACCGGCACCGACGGGTCATTTTGGTCCGCGGCAGCAACTTAATCAAGCCACGGCGTACATTGACGGCTCGGTTGTGTATGGTTCGGACGAGGAAC…	TTTCGGCGCCACGTGCTTCCGTCGACGGTACCGAGCTGCCCAGTGCCCGCCAAGTTTCGCTGGACATTCACCGCCCGTCGTACCACAGTGATCCGAACTTTAGCGTAATGCTGGCGGTGTGGGGACAGTTTCTCGATCATGACATTACTTCAACGGCACTGAACCAGGGCGTCGATGGGAAACCTATTGAGTGCTGTGATCCGGGGCAGCCCCAACACCCGGAATGTTTCCCAGTTCCGCTGGGTCCAGGTGATCCGTACTATCATCAGTACAATGTAACCTGCATGAACTTTGTACGCTCCGTACCGGCACCGACGGGTCATTTTGGTCCGCGGCAGCAACTTAATCAAGCCACGGCGTACATTGACGGCTCGGTTGTGTATGGTTCGGACGAGGAAC…	Reference	UNMODIFIED	0	0	0	36	0.0595652	0	0	0	0	0	0	0	0	0	0	0	0	0	0	0	0	0	0	0	0	0	0	0	0	0	0	0	0	0	0	0
TTTCGGCGCCACGTGCTTCCGTCGACGGTACCGAGCTGCCCAGTGCCCGCCAAGTTTCGCTGGACATTCACCGCCCGTCGTACCACAGTGATCCGAACTTTAGCGTAATGCTAGCGGTGTGGGGACAGTTTCTCGATCATGACATTACTTCAACGGCACTGAACCAGGGCGTCGATGGGAAACCTATTGAGTGCTGTGATCCGGGGCAGCCCCAACACCCGGAATGTTTCCCCGTTCCGCTGGGTCCGGGTGATCCGTACTATCATCAGTACAATGTAACCTGCATGAACTTTGTACGCTCCGTACCGGCACCGACGGGTCATTTTGGTCCGCGGCAGCAACTTAA-----CCACGGCGTACATTGACGGCTCGGTCGTGTATGGTTCGGACGAGGAAC…	TTTCGGCGCCACGTGCTTCCGTCGACGGTACCGAGCTGCCCAGTGCCCGCCAAGTTTCGCTGGACATTCACCGCCCGTCGTACCACAGTGATCCGAACTTTAGCGTAATGCTGGCGGTGTGGGGACAGTTTCTCGATCATGACATTACTTCAACGGCACTGAACCAGGGCGTCGATGGGAAACCTATTGAGTGCTGTGATCCGGGGCAGCCCCAACACCCGGAATGTTTCCCAGTTCCGCTGGGTCCAGGTGATCCGTACTATCATCAGTACAATGTAACCTGCATGAACTTTGTACGCTCCGTACCGGCACCGACGGGTCATTTTGGTCCGCGGCAGCAACTTAATCAAGCCACGGCGTACATTGACGGCTCGGTTGTGTATGGTTCGGACGAGGAAC…	Reference	MODIFIED	5	0	0	36	0.0595652	0	0	1	36	0	0	0	0	0	0	0	0	0	0	0	0	0	0	0	0	0	0	0	0	0	0	0	0	0	0	1
TTTCGGCGCCACGTGCTTCCGTCGACGGTACCGAGCTGCCCAGTGCCCGCCAAGTTTCGCTGGACATTCACCGCCCGTCGTACCACAGTGATCCGAACTTTAGCGTAATGCTAGCGGTGTGGGGACAGTTTCTCGATCATGACATTACTTCAGCGGCACTGAACCAGGGCGTCGATGGGAAACCTATTGAGT------------------------------------------------------------------------------------------------------------------------------------------------------------------------ACATTGACGGCTCGGTCGTGTATGGTTCGGACGAGGAAC…	TTTCGGCGCCACGTGCTTCCGTCGACGGTACCGAGCTGCCCAGTGCCCGCCAAGTTTCGCTGGACATTCACCGCCCGTCGTACCACAGTGATCCGAACTTTAGCGTAATGCTGGCGGTGTGGGGACAGTTTCTCGATCATGACATTACTTCAACGGCACTGAACCAGGGCGTCGATGGGAAACCTATTGAGTGCTGTGATCCGGGGCAGCCCCAACACCCGGAATGTTTCCCAGTTCCGCTGGGTCCAGGTGATCCGTACTATCATCAGTACAATGTAACCTGCATGAACTTTGTACGCTCCGTACCGGCACCGACGGGTCATTTTGGTCCGCGGCAGCAACTTAATCAAGCCACGGCGTACATTGACGGCTCGGTTGTGTATGGTTCGGACGAGGAAC…	Reference	MODIFIED	168	0	0	1	0.00165459	1	1	0	0	0	0	0	0	0	0	0	0	0	0	0	0	0	0	0	0	0	0	0	0	0	0	0	0	0	0	1
TTTCGGCGCCACGTGCTTCCGTCGACGGTACCGAGCTGCCCAGTGCCCGCCAAGTTTCGCTGGACATTCACCGCCCGTCGTACCACAGTGATCCGAACTTTAGCGTAATGCTAGCGGTGTGGGGACAGTTTCTCGATCATGACATTACTTCAACGGCACTGAACCAGGGCGTCGATGGGAAACCTATTGAGTGCTGTGATCCGGGGCAGCCCCAACACCCGGAATGTTTCCCAGTTCCGCTGGGTCCAGGTGATCCGTACTATCATCAGTACAATGTAACCTGCATGAACTTTGTACGCTCCGTACCGGCACCGACGGGTCATTTTGGTCCGCGGCAGCAACTTAATCAA-CCACGGCGTACATTGACGGCTCGGTCGTGTATGGTTCGGACGAGGAAC…	TTTCGGCGCCACGTGCTTCCGTCGACGGTACCGAGCTGCCCAGTGCCCGCCAAGTTTCGCTGGACATTCACCGCCCGTCGTACCACAGTGATCCGAACTTTAGCGTAATGCTGGCGGTGTGGGGACAGTTTCTCGATCATGACATTACTTCAACGGCACTGAACCAGGGCGTCGATGGGAAACCTATTGAGTGCTGTGATCCGGGGCAGCCCCAACACCCGGAATGTTTCCCAGTTCCGCTGGGTCCAGGTGATCCGTACTATCATCAGTACAATGTAACCTGCATGAACTTTGTACGCTCCGTACCGGCACCGACGGGTCATTTTGGTCCGCGGCAGCAACTTAATCAAGCCACGGCGTACATTGACGGCTCGGTTGTGTATGGTTCGGACGAGGAAC…	Reference	MODIFIED	1	0	0	35	0.0579106	0	0	1	35	0	0	0	0	0	0	0	0	0	0	0	0	0	0	0	0	0	0	0	0	0	0	0	0	0	0	1
TTTCGGCGCCACGTGCTTCCGTCGACGGTACCGAGCTGCCCAGTGCCCGCCAAGTTTCGCTGGACATTCACCGCCCGTCGTACCACAGTGATCCGAACTTTAGCGTAATGCTAGCGGTGTGGGGACAGTTTCTCGATCATGACATTACTTCAACGGCACTGAACCAGGGCGTCGATGGGAAACCTATTGAGTGCTGTGATCCGGGGCAGCCCCAACACCCGGAATGTTTCCCCGTTCCGCTGGGTCCGGGTGATCCGTACTATCATCAGTACAATGTAACCTGCATGAACTTTGTACGCTCCGTACCGGCACCGACGGGTCATTTTGGTCCG---------------------------TACATTGACGGCTCGGTTGTGTATGGTTCGGACGAGGAAC…	TTTCGGCGCCACGTGCTTCCGTCGACGGTACCGAGCTGCCCAGTGCCCGCCAAGTTTCGCTGGACATTCACCGCCCGTCGTACCACAGTGATCCGAACTTTAGCGTAATGCTGGCGGTGTGGGGACAGTTTCTCGATCATGACATTACTTCAACGGCACTGAACCAGGGCGTCGATGGGAAACCTATTGAGTGCTGTGATCCGGGGCAGCCCCAACACCCGGAATGTTTCCCAGTTCCGCTGGGTCCAGGTGATCCGTACTATCATCAGTACAATGTAACCTGCATGAACTTTGTACGCTCCGTACCGGCACCGACGGGTCATTTTGGTCCGCGGCAGCAACTTAATCAAGCCACGGCGTACATTGACGGCTCGGTTGTGTATGGTTCGGACGAGGAAC…	Reference	MODIFIED	27	0	0	35	0.0579106	0	0	1	35	0	0	0	0	0	0	0	0	0	0	0	0	0	0	0	0	0	0	0	0	0	0	0	0	0	0	1
TTTCGGCGCCACGTGCTTCCGTCGACGGTACCGAGCTGCCCAGTGCCCGCCAAGTTTCGCTGGACATTCACCGCCCGTCGTACCACAGTGATCCGAACTTTAGCGTAATGCTAGCGGTGTGGGGACAGTTTCTCGATCATGACATTACTTCAACGGCACTGAACCAGGGCGTCGATGGGAAACCT----------------------------------------------------------------------------------------------------------------------------------------------------------------------CCACGGCGTACATTGACGGCTCGGTTGTGTATGGTTCGGACGAGGAAC…	TTTCGGCGCCACGTGCTTCCGTCGACGGTACCGAGCTGCCCAGTGCCCGCCAAGTTTCGCTGGACATTCACCGCCCGTCGTACCACAGTGATCCGAACTTTAGCGTAATGCTGGCGGTGTGGGGACAGTTTCTCGATCATGACATTACTTCAACGGCACTGAACCAGGGCGTCGATGGGAAACCTATTGAGTGCTGTGATCCGGGGCAGCCCCAACACCCGGAATGTTTCCCAGTTCCGCTGGGTCCAGGTGATCCGTACTATCATCAGTACAATGTAACCTGCATGAACTTTGTACGCTCCGTACCGGCACCGACGGGTCATTTTGGTCCGCGGCAGCAACTTAATCAAGCCACGGCGTACATTGACGGCTCGGTTGTGTATGGTTCGGACGAGGAAC…	Reference	MODIFIED	166	0	0	2	0.00330918	1	2	0	0	0	0	0	0	0	0	0	0	0	0	0	0	0	0	0	0	0	0	0	0	0	0	0	0	0	0	1
TTTCGGCGCCACGTGCTTCCGTCGACGGTACCGAGCTGCCCAGTGCCCGCCAAGTTTCGCTGGACATTCACCGCCCGTCGTACCACAGTGATCCGAACTTTAGCGTAATGCTAGCGGTGTGGGGACAGTTTCTCGATCATGACATTACTTCAACGGCACTGAACCAGGGCGTCGATGGGAAACCTATTGAGTGCTGTGATCCGGGGCAGCCCC------------GTTTCCCCGTTCCGCTGGGTCCGGGTGATCCGTACTATCATCAGTACAATGTAACCTGCATGAACTTTGTACGCTCCGTACCGGCACCGACGGGTCATTTTGGTCCGCGGCAGCAACTTAATCAAGCCACGGCGTACATTGACGGCTCGGTTGTGTATGGTTCGGACGAGGAAC…	TTTCGGCGCCACGTGCTTCCGTCGACGGTACCGAGCTGCCCAGTGCCCGCCAAGTTTCGCTGGACATTCACCGCCCGTCGTACCACAGTGATCCGAACTTTAGCGTAATGCTGGCGGTGTGGGGACAGTTTCTCGATCATGACATTACTTCAACGGCACTGAACCAGGGCGTCGATGGGAAACCTATTGAGTGCTGTGATCCGGGGCAGCCCCAACACCCGGAATGTTTCCCAGTTCCGCTGGGTCCAGGTGATCCGTACTATCATCAGTACAATGTAACCTGCATGAACTTTGTACGCTCCGTACCGGCACCGACGGGTCATTTTGGTCCGCGGCAGCAACTTAATCAAGCCACGGCGTACATTGACGGCTCGGTTGTGTATGGTTCGGACGAGGAAC…	Reference	MODIFIED	12	0	0	34	0.056256	0	0	0	0	0	0	0	0	0	0	0	0	0	0	0	0	0	0	0	0	0	0	0	0	0	0	0	0	1	34	1
TTTCGGCGCCACGTGCTTCCGTCGACGGTACCGAGCTGCCCAGTGCCCGCCAAGTTTCGCTGGACATTCACCGCCCGTCGTACCACAGTGATCCGAACTTTAGCGTAATGCTAGCGGTGTGGGGACAGTTTCTCGATCATGACATTACTTCAACGGCACTGAACCAGGGCGTCGATGGGAAACCTATTGAGTGCTGTGATCCGGGGCAGCCCCAA---------TGTTTCCCCGTTCCGCTGGGTCCAGGTGATCCGTACTATCATCAGTACAATGTAACCTGCATGAACTTTGTACGCTCCGTACCGGCACCGACGGGTCATTTTGGTCCGCGGCAGCAACTTAATT--GCTGCCGCGTACATTGACGGCTCGGTCGTGTATGGTTCGGACGAGGAAC…	TTTCGGCGCCACGTGCTTCCGTCGACGGTACCGAGCTGCCCAGTGCCCGCCAAGTTTCGCTGGACATTCACCGCCCGTCGTACCACAGTGATCCGAACTTTAGCGTAATGCTGGCGGTGTGGGGACAGTTTCTCGATCATGACATTACTTCAACGGCACTGAACCAGGGCGTCGATGGGAAACCTATTGAGTGCTGTGATCCGGGGCAGCCCCAACACCCGGAATGTTTCCCAGTTCCGCTGGGTCCAGGTGATCCGTACTATCATCAGTACAATGTAACCTGCATGAACTTTGTACGCTCCGTACCGGCACCGACGGGTCATTTTGGTCCGCGGCAGCAACTTAATCAAGCCACGGCGTACATTGACGGCTCGGTTGTGTATGGTTCGGACGAGGAAC…	Reference	MODIFIED	9	0	0	34	0.056256	0	0	0	0	0	0	0	0	1	34	0	0	0	0	0	0	0	0	0	0	0	0	0	0	0	0	0	0	0	0	1
TTTCGGCGCCACGTGCTTACGTCGACGGTACCGAGCTGCCCAGTGCCCGCCAAGTTTCGCTGGACATTCACCGCCCGTCGTACCACAGTGATCCGAACTTTAGCGTAATGCTAGCGGTGTGGGGACAGTTTCTCGATCATGACATTACTTCAACGGCACTGAACCAGGGCGTCGATGGGAAACCTATTGAGTGCTGTGATCCGGGGCAGCCCCAACACCCGGAATGTTTCCCCGTTCCGCTTGGTCCGGGTGATCCGTACTCGCATCAGTACACTGTAACCAGCATGAAATTTGTACGCTCCGTACCGGAACCTACGAGTCAGTTTGGTCCGCGGCCGCAACTTAATCAAGCCACGGCGTACTTTGACGGCTCGGTTGTGTATGGTTCGGACGAGGAAC…	TTTCGGCGCCACGTGCTTCCGTCGACGGTACCGAGCTGCCCAGTGCCCGCCAAGTTTCGCTGGACATTCACCGCCCGTCGTACCACAGTGATCCGAACTTTAGCGTAATGCTGGCGGTGTGGGGACAGTTTCTCGATCATGACATTACTTCAACGGCACTGAACCAGGGCGTCGATGGGAAACCTATTGAGTGCTGTGATCCGGGGCAGCCCCAACACCCGGAATGTTTCCCAGTTCCGCTGGGTCCAGGTGATCCGTACTATCATCAGTACAATGTAACCTGCATGAACTTTGTACGCTCCGTACCGGCACCGACGGGTCATTTTGGTCCGCGGCAGCAACTTAATCAAGCCACGGCGTACATTGACGGCTCGGTTGTGTATGGTTCGGACGAGGAAC…	Reference	MODIFIED	0	0	1	1	0.00165459	0	0	0	0	0	0	0	0	0	0	1	1	0	0	0	0	0	0	0	0	0	0	0	0	0	0	0	0	0	0	1
TTTCGGCGCCACGTGCTTCCGTCGACGGTACCGAGCTGCCCAGTGCCCGCCAAGTTTCGCTGGACATTCACCGCCCGTCGTACCACAGTGATCCGAACTTTAGCGTAATGCTAGCGGTGTGGGGACAGTTTCTCGATCATGACATTACTTCAACGGCACTGAACCAGGGCGTCGATGGGAAACCTATTGAGTGCTGTGATCCGGGGCAGCCCCAACACCCGGAATGTTTCCCCGTTCCG---------GGTGATCCGTACTATCATCAGTACAATGTAACCTGCATGAACTTTGTACGCTCCGTACCGGCACCGACGGGTCATTTTGGTCCGCGGCAGCAACTTAATCAAGCCACGGCGTACATTGACGGCTCGGTTGTGTATGGTTCGGACGAGGAAC…	TTTCGGCGCCACGTGCTTCCGTCGACGGTACCGAGCTGCCCAGTGCCCGCCAAGTTTCGCTGGACATTCACCGCCCGTCGTACCACAGTGATCCGAACTTTAGCGTAATGCTGGCGGTGTGGGGACAGTTTCTCGATCATGACATTACTTCAACGGCACTGAACCAGGGCGTCGATGGGAAACCTATTGAGTGCTGTGATCCGGGGCAGCCCCAACACCCGGAATGTTTCCCAGTTCCGCTGGGTCCAGGTGATCCGTACTATCATCAGTACAATGTAACCTGCATGAACTTTGTACGCTCCGTACCGGCACCGACGGGTCATTTTGGTCCGCGGCAGCAACTTAATCAAGCCACGGCGTACATTGACGGCTCGGTTGTGTATGGTTCGGACGAGGAAC…	Reference	MODIFIED	9	0	0	34	0.056256	0	0	0	0	0	0	0	0	0	0	0	0	0	0	0	0	0	0	0	0	0	0	0	0	1	34	0	0	0	0	1
TTTCGGCGCCACGTGCTTCCGTCGACGGTACCGAGCTGCCCAGTGCCCGCCAAGTTTCGCTGGACATTCACCGCCCGTCGTACCACAGTGATCCGAACTTTAGCGTAATGCTAGCGGTGTGGGGACAGTTTCTCGATCATGACATTACTTCAACGGCACTGAACCAGGGCGTCGATGGGAAACCTATTGAGTGCTGTGATCCGGGGCAGCCCCAACACCCGGAATGTTTCCCCGTTCCGCTGGGTCCGGGTGATCCGTACTATCATCAGTAAAATGTAACCTGCATGAACTTTGTACGCTCCGTACCGGCACCGACGGGTCATTTTGGTCCGCGGCAGCAACTTAATCAAGCCACGGCGTACATTGACGGCTCGGTTGTGTATGGTTCGGACGAGGAAC…	TTTCGGCGCCACGTGCTTCCGTCGACGGTACCGAGCTGCCCAGTGCCCGCCAAGTTTCGCTGGACATTCACCGCCCGTCGTACCACAGTGATCCGAACTTTAGCGTAATGCTGGCGGTGTGGGGACAGTTTCTCGATCATGACATTACTTCAACGGCACTGAACCAGGGCGTCGATGGGAAACCTATTGAGTGCTGTGATCCGGGGCAGCCCCAACACCCGGAATGTTTCCCAGTTCCGCTGGGTCCAGGTGATCCGTACTATCATCAGTACAATGTAACCTGCATGAACTTTGTACGCTCCGTACCGGCACCGACGGGTCATTTTGGTCCGCGGCAGCAACTTAATCAAGCCACGGCGTACATTGACGGCTCGGTTGTGTATGGTTCGGACGAGGAAC…	Reference	UNMODIFIED	0	0	0	34	0.056256	0	0	0	0	0	0	0	0	0	0	0	0	0	0	0	0	0	0	0	0	0	0	0	0	0	0	0	0	0	0	0
TTTCGGCGCCACGTGCTTCCGTCGACGGTACCGAGCTGCCCAGTGCCCGCCAAGTTTCGCTGGACATTCACCGCCCGTCGTACCACAGTGATCCGAACTTTAGCGTAATGCTAGCGGTGTGGGGACAGTTTCTCGATCATGACATTACTTCAACGGCACTGAACCAGGGCGTCGATGGGAAACCTATTGAGTGCTGTGATCCGGGGCAGCCCCAACACCCGGAATGTTTCCCCGTTCCGCTG-ATCCGGGTGATCCGTACTATCATCAGTACAATGTAACCTGCATGAACTTTGTACGCTCCGTACCGGCACCGACGGGTCATTTTGGTCCGCGGCAGCAACTTAATCAAGCCACGGCGTACATTGACGGCTCGGTTGTGTATGGTTCGGACGAGGAAC…	TTTCGGCGCCACGTGCTTCCGTCGACGGTACCGAGCTGCCCAGTGCCCGCCAAGTTTCGCTGGACATTCACCGCCCGTCGTACCACAGTGATCCGAACTTTAGCGTAATGCTGGCGGTGTGGGGACAGTTTCTCGATCATGACATTACTTCAACGGCACTGAACCAGGGCGTCGATGGGAAACCTATTGAGTGCTGTGATCCGGGGCAGCCCCAACACCCGGAATGTTTCCCAGTTCCGCTGGGTCCAGGTGATCCGTACTATCATCAGTACAATGTAACCTGCATGAACTTTGTACGCTCCGTACCGGCACCGACGGGTCATTTTGGTCCGCGGCAGCAACTTAATCAAGCCACGGCGTACATTGACGGCTCGGTTGTGTATGGTTCGGACGAGGAAC…	Reference	MODIFIED	1	0	0	33	0.0546014	0	0	0	0	0	0	0	0	0	0	0	0	0	0	0	0	0	0	0	0	0	0	0	0	1	33	0	0	0	0	1
TTTCGGCGCCACGTGCTTCCGTCGACGGTACCGAGCTGCCCAGTGCCCGCCAAGTTTCGCTGGACATTCACCGCCCGTCGTACCACAGTGATCCGAACTTTAGCGTAATGCTAGCGGTGTGGGGACAGTTTCTCGATCATGACATTACTTCAACGGCACTGAACCAGGGCGTCGATGGGAAACCTATTGAGTGCTGTGATCCGGGGCAGCCCCAACACCCGGAATGTTTCCCCGTTCCGCTG-GTCCAGGTGATCCGTACTATCATCAGTACAATGTAACCTG----AACTTTGTACGCTCCGTACCGGCACCGACGGGTCATTTTGGTCCGCGGCAGCAACTTAATCAAGCCACGGCGTACATTGACGGCTCGGTCGTGTATGGTTCGGACGAGGAAC…	TTTCGGCGCCACGTGCTTCCGTCGACGGTACCGAGCTGCCCAGTGCCCGCCAAGTTTCGCTGGACATTCACCGCCCGTCGTACCACAGTGATCCGAACTTTAGCGTAATGCTGGCGGTGTGGGGACAGTTTCTCGATCATGACATTACTTCAACGGCACTGAACCAGGGCGTCGATGGGAAACCTATTGAGTGCTGTGATCCGGGGCAGCCCCAACACCCGGAATGTTTCCCAGTTCCGCTGGGTCCAGGTGATCCGTACTATCATCAGTACAATGTAACCTGCATGAACTTTGTACGCTCCGTACCGGCACCGACGGGTCATTTTGGTCCGCGGCAGCAACTTAATCAAGCCACGGCGTACATTGACGGCTCGGTTGTGTATGGTTCGGACGAGGAAC…	Reference	MODIFIED	5	0	0	33	0.0546014	0	0	0	0	0	0	0	0	0	0	0	0	0	0	0	0	0	0	1	33	0	0	0	0	0	0	0	0	0	0	1
TTTCGGCGCCACGTGCTTCCGTCGACGGTACCGAGCTGCCCAGTGCCCGCCAAGTTTCGCTGGACATTCACCGCCCGTCGTACCACAGTGATCCGAACTTTAGCGTAATGCTAGCGGTGTGGGGACAGTTTCTCGATCATGACATTACTTCAACGGCACTGAACCAGGGCGTCGATGGGAAACCTATTGAGTGCTGTGATCCGGGGCAGCCCCAACACCCGGAATGTTTCCCCGTTCCGCTGATCCGTCCGCTGGTCCGGGTGATCCGTACTATCATCAGTACAATGTAACCTGCATGAACTTTGTACGCTCCGTACCGGCACCGACGGGTCATTTTGGTCCGCGGCAGCAACTTAATCAAGCCACGGCGTACATTGACGGCTCGGTTGTGTATGGTTC…	TTTCGGCGCCACGTGCTTCCGTCGACGGTACCGAGCTGCCCAGTGCCCGCCAAGTTTCGCTGGACATTCACCGCCCGTCGTACCACAGTGATCCGAACTTTAGCGTAATGCTGGCGGTGTGGGGACAGTTTCTCGATCATGACATTACTTCAACGGCACTGAACCAGGGCGTCGATGGGAAACCTATTGAGTGCTGTGATCCGGGGCAGCCCCAACACCCGGAATGTTTCCCAGTTCCGCTG-----------GGTCCAGGTGATCCGTACTATCATCAGTACAATGTAACCTGCATGAACTTTGTACGCTCCGTACCGGCACCGACGGGTCATTTTGGTCCGCGGCAGCAACTTAATCAAGCCACGGCGTACATTGACGGCTCGGTTGTGTATGGTTC…	Reference	MODIFIED	0	11	0	33	0.0546014	0	0	0	0	0	0	0	0	0	0	0	0	0	0	0	0	0	0	0	0	0	0	0	0	1	33	0	0	0	0	1
TTTCGGCGCCACGTGCTTCCGTCGACGGTACCGAGCTGCCCAGTGCCCGCCAAGTTTCGCTGGACATTCACCGCCCGTCGTACCACAGTGATCCGAACTTTAGCGTAATGCTAGCGGTGTGGGGACAGTTTCTCGATCATGACATTACTTCAACGGCACTGAACCAGGGCGTCGATGGGAAACCTATTGAGTGCTGTGATCCGGGGCAGCCCCAACACCCGGAATGTTTCCCCGTTCCGCTGGGTCCAGGTGATCCGTACTATCATCAGTACAATGTAACCTGCATGAACTTTGTACGCTCCGTACCGGCACCGACGGGTCATTTTGGTCCGCGGCAGCAAC----------CACGGCGTACATTGACGGCTCGGTCGTGTATGGTTCGGACGAGGAAC…	TTTCGGCGCCACGTGCTTCCGTCGACGGTACCGAGCTGCCCAGTGCCCGCCAAGTTTCGCTGGACATTCACCGCCCGTCGTACCACAGTGATCCGAACTTTAGCGTAATGCTGGCGGTGTGGGGACAGTTTCTCGATCATGACATTACTTCAACGGCACTGAACCAGGGCGTCGATGGGAAACCTATTGAGTGCTGTGATCCGGGGCAGCCCCAACACCCGGAATGTTTCCCAGTTCCGCTGGGTCCAGGTGATCCGTACTATCATCAGTACAATGTAACCTGCATGAACTTTGTACGCTCCGTACCGGCACCGACGGGTCATTTTGGTCCGCGGCAGCAACTTAATCAAGCCACGGCGTACATTGACGGCTCGGTTGTGTATGGTTCGGACGAGGAAC…	Reference	MODIFIED	10	0	0	33	0.0546014	0	0	1	33	0	0	0	0	0	0	0	0	0	0	0	0	0	0	0	0	0	0	0	0	0	0	0	0	0	0	1
TTTCGGCGCCACGTGCTTCCGTCGACGGTACCGAGCTGCCCAGTGCCCGCCAAGTTTCGCTGGACATTCACCGCCCGTCGTACCACAGTGATCCGAACTTTAGCGTAATGCTAGCGGTGTGGGGACAGTTTCTCGATCATGACATTACTTCAACGGCACTGAACCAGGGCGTCGATGGGAAACCTATTGAGTGCTGTGATCCGGGGCAGCCCCAACACCCGGAATGTTTCCCCGTTCCGCTGGGTCCGGGTGATCCGTACTATCATCAGTACAATGTAACCTGCATGAACTTTGTACGCTCCGTACCGGCACCGACGGGTCATTTTGGTCCGCGGCAGCAACTTAATCAAG--GCGGCGTACATTGACGGCTCGGTTGTGTATGGTTCGGACGAGGAAC…	TTTCGGCGCCACGTGCTTCCGTCGACGGTACCGAGCTGCCCAGTGCCCGCCAAGTTTCGCTGGACATTCACCGCCCGTCGTACCACAGTGATCCGAACTTTAGCGTAATGCTGGCGGTGTGGGGACAGTTTCTCGATCATGACATTACTTCAACGGCACTGAACCAGGGCGTCGATGGGAAACCTATTGAGTGCTGTGATCCGGGGCAGCCCCAACACCCGGAATGTTTCCCAGTTCCGCTGGGTCCAGGTGATCCGTACTATCATCAGTACAATGTAACCTGCATGAACTTTGTACGCTCCGTACCGGCACCGACGGGTCATTTTGGTCCGCGGCAGCAACTTAATCAAGCCACGGCGTACATTGACGGCTCGGTTGTGTATGGTTCGGACGAGGAAC…	Reference	MODIFIED	2	0	0	33	0.0546014	0	0	1	33	0	0	0	0	0	0	0	0	0	0	0	0	0	0	0	0	0	0	0	0	0	0	0	0	0	0	1
TTTCGGCGCCACGTGCTTCCGTCGACGGTACCGAGCTGCCCAGTGCCCGCCAAGTTTCGCTGGACATTCACCGCCCGTCGTACCACAGTGATCCGAACTTTAGCGTAATGCTAGCGGTGTGGGGACAGTTTCTCGATCATGACATTACTTCAACGGCACTGAACCAGGGCGTCGATGGGAAACCTATTGAGTGCTGTGATCCGGGGCAGCCCCAACACCCGGAATGTTTCCCCGTTCCGCTGGGTCCAGGTGATCCGTACTATCATCAGTACAATGTAACCTGCATGAACTTTGTACGCTCCGTACCGGCACCGACGGGTCATTTTGGTCCGCGGCAGCAACTTAATCAA-CCACGGCGTACATTGACGGCTCGGTCGTGTATGGTTCGGACGAGGAAC…	TTTCGGCGCCACGTGCTTCCGTCGACGGTACCGAGCTGCCCAGTGCCCGCCAAGTTTCGCTGGACATTCACCGCCCGTCGTACCACAGTGATCCGAACTTTAGCGTAATGCTGGCGGTGTGGGGACAGTTTCTCGATCATGACATTACTTCAACGGCACTGAACCAGGGCGTCGATGGGAAACCTATTGAGTGCTGTGATCCGGGGCAGCCCCAACACCCGGAATGTTTCCCAGTTCCGCTGGGTCCAGGTGATCCGTACTATCATCAGTACAATGTAACCTGCATGAACTTTGTACGCTCCGTACCGGCACCGACGGGTCATTTTGGTCCGCGGCAGCAACTTAATCAAGCCACGGCGTACATTGACGGCTCGGTTGTGTATGGTTCGGACGAGGAAC…	Reference	MODIFIED	1	0	0	32	0.0529468	0	0	1	32	0	0	0	0	0	0	0	0	0	0	0	0	0	0	0	0	0	0	0	0	0	0	0	0	0	0	1
TTTCGGCGCCACGTGCTTCCGTCGACGGTACCGAGCTGCCCAGTGCCCGCCAAGTTTCGCTGGACATTCACCGCCCGTCGTACCACAGTGATCCGAACTTTAGCGTAATGCTAGCGGTGTGGGGACAGTTTCTCGATCATGACATTACTTCAACGGCACTGAACCAGGGCGTCGATGGGAAACCTATTGAGTGCTGTGATCCGGGGCAGCCCCAACACCCGGAATGTTTCCCCGTTCCGCTGGGTCCGGGTGATCCGTACTATCATCAGTACAATGTAACCTGCATGAACTTTGTACGCTCCGTACCGGCACCGACGGGTCATTTTGGTCCGCGGCAGCAACTT-------CCACGGCGTACATTGACGGCTCGGTCGTGTATGGTTCGGACGAGGAAC…	TTTCGGCGCCACGTGCTTCCGTCGACGGTACCGAGCTGCCCAGTGCCCGCCAAGTTTCGCTGGACATTCACCGCCCGTCGTACCACAGTGATCCGAACTTTAGCGTAATGCTGGCGGTGTGGGGACAGTTTCTCGATCATGACATTACTTCAACGGCACTGAACCAGGGCGTCGATGGGAAACCTATTGAGTGCTGTGATCCGGGGCAGCCCCAACACCCGGAATGTTTCCCAGTTCCGCTGGGTCCAGGTGATCCGTACTATCATCAGTACAATGTAACCTGCATGAACTTTGTACGCTCCGTACCGGCACCGACGGGTCATTTTGGTCCGCGGCAGCAACTTAATCAAGCCACGGCGTACATTGACGGCTCGGTTGTGTATGGTTCGGACGAGGAAC…	Reference	MODIFIED	7	0	0	32	0.0529468	0	0	1	32	0	0	0	0	0	0	0	0	0	0	0	0	0	0	0	0	0	0	0	0	0	0	0	0	0	0	1
TTTCGGCGCCACGTGCTTCCGTCGACGGTACCGAGCTGCACAGTGCCCGCCAAGTTTCGCTGGACATTCACCGCCCGTCGTACCACAGTGATCCGAACTTTAGCGTAATGCTAGCGGTGTGGGGACAGTTTCTCGATCATGACATTACTTCAACGGCACTGAACCAGGGCGTCGATGGGAAACCTATTGAGTGCTGTGATCCGGGGCAGCCCCAACACCCGGAATGTTTCCCCGTTCCGCTGATCCGTCCCCGGGCCCGGGTGATCCGTACTTGCATCAGTACAATGTTACCTGCTTGAACTTTGTACGCTCCGTACCGGCACCGACGTGTCATTTTGGTCCGCGGCAGCAACTTAATCACGCCACGGCGTACCTTGACGGCTCGGTCGTGTATGGTTC…	TTTCGGCGCCACGTGCTTCCGTCGACGGTACCGAGCTGCCCAGTGCCCGCCAAGTTTCGCTGGACATTCACCGCCCGTCGTACCACAGTGATCCGAACTTTAGCGTAATGCTGGCGGTGTGGGGACAGTTTCTCGATCATGACATTACTTCAACGGCACTGAACCAGGGCGTCGATGGGAAACCTATTGAGTGCTGTGATCCGGGGCAGCCCCAACACCCGGAATGTTTCCCAGTTCCGCTG-----------GGTCCAGGTGATCCGTACTATCATCAGTACAATGTAACCTGCATGAACTTTGTACGCTCCGTACCGGCACCGACGGGTCATTTTGGTCCGCGGCAGCAACTTAATCAAGCCACGGCGTACATTGACGGCTCGGTTGTGTATGGTTC…	Reference	MODIFIED	0	11	1	1	0.00165459	0	0	0	0	0	0	0	0	0	0	1	1	0	0	0	0	0	0	0	0	0	0	0	0	0	0	0	0	0	0	1
TTTCGGCGCCACGTGCTTCCGTCGACGGTACCGAGCTGCCCAGTGCCCGCCAAGTTTCGCTGGACATTCACCGCCCGTCGTACCACAGTGATCCGAACTTTAGCGTAATGCTAGCGGTGTGGGGACAGTTTCTCGATCATGACATTACTTCAACGGCACTGAACCAGGGCGTCGATGGGAAACCTATTGAGTGCTGTGATCCGGGGCAGCCCCAACACCCGGAATGTTTCCCCGTTCCGCTGGGTCCGGGTGATCCGTACTATCATCAGTACAATGTAACCTGCATGAACTTTGTACGCTCCGTACCGGCACCGACGGGTCATTTTGGTCCGCGGCAGCAACTTAATCAA-CCACGGCGTACATTGACGGCTCGGTCGTGTATGGTTCGGACGAGGAAC…	TTTCGGCGCCACGTGCTTCCGTCGACGGTACCGAGCTGCCCAGTGCCCGCCAAGTTTCGCTGGACATTCACCGCCCGTCGTACCACAGTGATCCGAACTTTAGCGTAATGCTGGCGGTGTGGGGACAGTTTCTCGATCATGACATTACTTCAACGGCACTGAACCAGGGCGTCGATGGGAAACCTATTGAGTGCTGTGATCCGGGGCAGCCCCAACACCCGGAATGTTTCCCAGTTCCGCTGGGTCCAGGTGATCCGTACTATCATCAGTACAATGTAACCTGCATGAACTTTGTACGCTCCGTACCGGCACCGACGGGTCATTTTGGTCCGCGGCAGCAACTTAATCAAGCCACGGCGTACATTGACGGCTCGGTTGTGTATGGTTCGGACGAGGAAC…	Reference	MODIFIED	1	0	0	31	0.0512922	0	0	1	31	0	0	0	0	0	0	0	0	0	0	0	0	0	0	0	0	0	0	0	0	0	0	0	0	0	0	1
TTTCGGCGCCACGTGCTTCCGTCGACGGTACCGAGCTGCCCAGTGCCCGCCAAGTTTCGCTGGACATTCACCGCCCGTCGTACCACAGTGATCCGAACTTTAGCGTAATGCTAGCGGTGTGGGGACAGTTTCTCGATCATGACATTACTTCAACGGCACTGAACCAGGGCGTCGATGGGAAACCTATTGAGTGCTGTGATCCGGGGCAGCCCCAACACCCGGAATGTTTCCCCGTTCCGCTGGGTCCGGGTGGTCCGTACTATCATCAGTACAATGTAACCTGCATGAACTTTGTACGCTCCGTACCGGCACCGACGGGTCATTTTGGTCCGCGGCAGCAACTTAATCAAGCCACGGCGTACATTGACGGCTCGGTTGTGTATGGTTCGGACGAGGAAC…	TTTCGGCGCCACGTGCTTCCGTCGACGGTACCGAGCTGCCCAGTGCCCGCCAAGTTTCGCTGGACATTCACCGCCCGTCGTACCACAGTGATCCGAACTTTAGCGTAATGCTGGCGGTGTGGGGACAGTTTCTCGATCATGACATTACTTCAACGGCACTGAACCAGGGCGTCGATGGGAAACCTATTGAGTGCTGTGATCCGGGGCAGCCCCAACACCCGGAATGTTTCCCAGTTCCGCTGGGTCCAGGTGATCCGTACTATCATCAGTACAATGTAACCTGCATGAACTTTGTACGCTCCGTACCGGCACCGACGGGTCATTTTGGTCCGCGGCAGCAACTTAATCAAGCCACGGCGTACATTGACGGCTCGGTTGTGTATGGTTCGGACGAGGAAC…	Reference	UNMODIFIED	0	0	0	31	0.0512922	0	0	0	0	0	0	0	0	0	0	0	0	0	0	0	0	0	0	0	0	0	0	0	0	0	0	0	0	0	0	0
TTTCGGCGCCACGTGCTTCCGTCGACGGTACCGAGCTGCCCAGTGCCCGCCAAGTTTCGCTGGACATTCACCGCCCGTCGTACCACAGTGATCCGAACTTTAGCGTAATGCTAGCGGTGTGGGGACAGTTTCTCGATCATGACATTACTTCAACGGCACTGAACCAGGGCGTCGATGGGAAACCTATTGAGTGCTGTGATCCGGGGCAGCCCCAACACCCGGAATGTTTCCCCGTTCCGCTGGGTCCGGGTGTTCCGTACTATCATCAGTACAATGTAACCTGCATGAACTTTGTACGCTCCGTACCGGCACCGACGGGTCATTTTGGTCCGCGGCAGCAACTTAATCAAGCCACGGCGTACATTGACGGCTCGGTTGTGTATGGTTCGGACGAGGAAC…	TTTCGGCGCCACGTGCTTCCGTCGACGGTACCGAGCTGCCCAGTGCCCGCCAAGTTTCGCTGGACATTCACCGCCCGTCGTACCACAGTGATCCGAACTTTAGCGTAATGCTGGCGGTGTGGGGACAGTTTCTCGATCATGACATTACTTCAACGGCACTGAACCAGGGCGTCGATGGGAAACCTATTGAGTGCTGTGATCCGGGGCAGCCCCAACACCCGGAATGTTTCCCAGTTCCGCTGGGTCCAGGTGATCCGTACTATCATCAGTACAATGTAACCTGCATGAACTTTGTACGCTCCGTACCGGCACCGACGGGTCATTTTGGTCCGCGGCAGCAACTTAATCAAGCCACGGCGTACATTGACGGCTCGGTTGTGTATGGTTCGGACGAGGAAC…	Reference	UNMODIFIED	0	0	0	31	0.0512922	0	0	0	0	0	0	0	0	0	0	0	0	0	0	0	0	0	0	0	0	0	0	0	0	0	0	0	0	0	0	0
TTTCGGCGCCACGTGCTTCCGTCGACGGTACCGAGCTGCCCAGTGCCCGCCAAGTTTCGCTGGACATTCACCGCCCGTCGTACCACAGTGATCCGAACTTTAGCGTAATGCTAGCGGTGTGGGGACAGTTTCTCGATCATGACATTACTTCAACGGCACTGAACCAGGGCGTCGATGGGAAACCTATTGAGTGCTGTGATCCGGGGCAGCCCCAATAGGTTTGCCCGATCACCCGGAATGTTTCCCCGTTCCGCTGGGTCCGGGTGATCCGTACTATCATCAGTACAATGTAACCTGCATGAACTTTGTACGCTCCGTACCGGCACCGACGGGTCATTTTGGTCCGAGGC----------------------GTACATTGACGGCTCGGTTGTGTATGG…	TTTCGGCGCCACGTGCTTCCGTCGACGGTACCGAGCTGCCCAGTGCCCGCCAAGTTTCGCTGGACATTCACCGCCCGTCGTACCACAGTGATCCGAACTTTAGCGTAATGCTGGCGGTGTGGGGACAGTTTCTCGATCATGACATTACTTCAACGGCACTGAACCAGGGCGTCGATGGGAAACCTATTGAGTGCTGTGATCCGGGGCAGCCCCAA--------------CACCCGGAATGTTTCCCAGTTCCGCTGGGTCCAGGTGATCCGTACTATCATCAGTACAATGTAACCTGCATGAACTTTGTACGCTCCGTACCGGCACCGACGGGTCATTTTGGTCCGCGGCAGCAACTTAATCAAGCCACGGCGTACATTGACGGCTCGGTTGTGTATGG…	Reference	MODIFIED	22	14	0	31	0.0512922	0	0	0	0	0	0	0	0	1	31	0	0	0	0	0	0	0	0	0	0	0	0	0	0	0	0	0	0	0	0	1
TTTCGGCGCCACGTGCTTCCGTCGACGGTACCGAGCTGCCCAGTGCCCGCCAAGTTTCGCTGGACATTCACCGCCCGTCGTACCACAGTGATCCGAACTTTAGCGTAATGCTAGCGGTGTGGGGACAGTTTCTCGATCATGACATTACTTCAACGGCACTGAACCAGGGCGTCGATGGGAAACCTATTGAGTGCTGTGA------------------CCCGGAATGTTTCCCCGTTCCGCTGG----------TCCGTACTATCATCAGTACAATGTAACCTGCATGAACTTTGTACGCTCCGTACCGGCACCGACGGGTCATTTTGGTCCGCGGCAGCAACTTAATCAAGCCACGGCGTACATTGACGGCTCGGTCGTGTATGGTTCGGACGAGGAAC…	TTTCGGCGCCACGTGCTTCCGTCGACGGTACCGAGCTGCCCAGTGCCCGCCAAGTTTCGCTGGACATTCACCGCCCGTCGTACCACAGTGATCCGAACTTTAGCGTAATGCTGGCGGTGTGGGGACAGTTTCTCGATCATGACATTACTTCAACGGCACTGAACCAGGGCGTCGATGGGAAACCTATTGAGTGCTGTGATCCGGGGCAGCCCCAACACCCGGAATGTTTCCCAGTTCCGCTGGGTCCAGGTGATCCGTACTATCATCAGTACAATGTAACCTGCATGAACTTTGTACGCTCCGTACCGGCACCGACGGGTCATTTTGGTCCGCGGCAGCAACTTAATCAAGCCACGGCGTACATTGACGGCTCGGTTGTGTATGGTTCGGACGAGGAAC…	Reference	MODIFIED	18	0	0	30	0.0496376	0	0	0	0	0	0	0	0	0	0	0	0	0	0	0	0	0	0	0	0	0	0	0	0	0	0	1	30	0	0	1
TTTCGGCGCCACGTGCTTCCGTCGACGGTACCGAGCTGCCCAGTGCCCGCCAAGTTTCGCTGGACATTCACCGCCCGTCGTACCACAGTGATCCGAACTTTAGCGTAATGCTAGCGGTGTGGGGACAGTTTCTCGATCATGACATTACTTCAACGGCACTGAACCAGGGCGTCGATGGGAAACCTATTGAGTGCTGTGATCCGGGGCAGCCCCAA----CGGAATGTTTCCCCGTTCCGCTGGGTCCGGGTGATCCGTACTATCATCAGTACAATGTAACCTGCATGAACTTTGTACGCTCCGTACCGGCACCGACGGGTCATTTTGGTCCGCGGCAGCAACTTAATCAAGCCACGGCGTACATTGACGGCTCGGTTGTGTATGGTTCGGACGAGGAAC…	TTTCGGCGCCACGTGCTTCCGTCGACGGTACCGAGCTGCCCAGTGCCCGCCAAGTTTCGCTGGACATTCACCGCCCGTCGTACCACAGTGATCCGAACTTTAGCGTAATGCTGGCGGTGTGGGGACAGTTTCTCGATCATGACATTACTTCAACGGCACTGAACCAGGGCGTCGATGGGAAACCTATTGAGTGCTGTGATCCGGGGCAGCCCCAACACCCGGAATGTTTCCCAGTTCCGCTGGGTCCAGGTGATCCGTACTATCATCAGTACAATGTAACCTGCATGAACTTTGTACGCTCCGTACCGGCACCGACGGGTCATTTTGGTCCGCGGCAGCAACTTAATCAAGCCACGGCGTACATTGACGGCTCGGTTGTGTATGGTTCGGACGAGGAAC…	Reference	MODIFIED	4	0	0	30	0.0496376	0	0	0	0	0	0	0	0	0	0	0	0	0	0	0	0	0	0	0	0	0	0	0	0	0	0	0	0	1	30	1
TTTCGGCGCCACGTGCTTCCGTCGACGGTACCGAGCTGCCCAGTGCCCGCCAAGTTTCGCTGGACATTCACCGCCCGTCGTACCACAGTGATCCGAACTTTAGCGTAATGCTAGCGGTGTGGGGACAGTTTCTCGATCATGACATTACTTCAACGGCACTGAACCAGGGCGTCGATGGGAAACCTATTGAGTGCTGTGATCCGGGGCAGCCCCAACACCCGGAATGTTTCCCAGTTCCGCTGGGTCCAGGTGATCCGTACTATCATCAGTACAATGTAACCTGCATGAACTTTGTACGCTCCGTACCGGCACCGACGGGTCATTTTGGTCCGCGGCAGCAAC-------------GGCGTACATTGACGGCTCGGTCGTGTATGGTTCGGACGAGGAAC…	TTTCGGCGCCACGTGCTTCCGTCGACGGTACCGAGCTGCCCAGTGCCCGCCAAGTTTCGCTGGACATTCACCGCCCGTCGTACCACAGTGATCCGAACTTTAGCGTAATGCTGGCGGTGTGGGGACAGTTTCTCGATCATGACATTACTTCAACGGCACTGAACCAGGGCGTCGATGGGAAACCTATTGAGTGCTGTGATCCGGGGCAGCCCCAACACCCGGAATGTTTCCCAGTTCCGCTGGGTCCAGGTGATCCGTACTATCATCAGTACAATGTAACCTGCATGAACTTTGTACGCTCCGTACCGGCACCGACGGGTCATTTTGGTCCGCGGCAGCAACTTAATCAAGCCACGGCGTACATTGACGGCTCGGTTGTGTATGGTTCGGACGAGGAAC…	Reference	MODIFIED	13	0	0	30	0.0496376	0	0	1	30	0	0	0	0	0	0	0	0	0	0	0	0	0	0	0	0	0	0	0	0	0	0	0	0	0	0	1
TTTCGGCGCCACGTGCTTCCGTCGACGGTACCGAGCTGCCCAGTGCCCGCCAAGTTTCGCTGGACATTCACCGCCCGTCGTACCACAGTGATCCGAACTTTAGCGTAATGCTAGCGGTGTGGGGACAGTTTCTCGATCATGACATTACTTCAACGGCACTGAACCAGGGCGTCGATGGGAAACCTATTGAGTGCTGTGATCCGGGGCAGCCCCAACACCCGGAATGTTTCCCCGT----------CCGGGTGATCCGTACTATCATCAGTACAATGTAACCTGCATGAACTTTGTACGCTCCGTACCGGCACCGACGGGTCATTTTGGTCCGCGGCAGCAACTTAATCAAGCCACGGCGTACATTGACGGCTCGGTTGTGTATGGTTCGGACGAGGAAC…	TTTCGGCGCCACGTGCTTCCGTCGACGGTACCGAGCTGCCCAGTGCCCGCCAAGTTTCGCTGGACATTCACCGCCCGTCGTACCACAGTGATCCGAACTTTAGCGTAATGCTGGCGGTGTGGGGACAGTTTCTCGATCATGACATTACTTCAACGGCACTGAACCAGGGCGTCGATGGGAAACCTATTGAGTGCTGTGATCCGGGGCAGCCCCAACACCCGGAATGTTTCCCAGTTCCGCTGGGTCCAGGTGATCCGTACTATCATCAGTACAATGTAACCTGCATGAACTTTGTACGCTCCGTACCGGCACCGACGGGTCATTTTGGTCCGCGGCAGCAACTTAATCAAGCCACGGCGTACATTGACGGCTCGGTTGTGTATGGTTCGGACGAGGAAC…	Reference	MODIFIED	10	0	0	30	0.0496376	0	0	0	0	0	0	0	0	0	0	0	0	0	0	0	0	0	0	0	0	0	0	0	0	1	30	0	0	0	0	1
TTTCGGCGCCACGTGCTTCCGTCGACGGTACCGAGCTGCCCAGTGCCCGCCAAGTTTCGCTGGACATTCACCGCCCGTCGTACCACAGTGATCCGAACTTTAGCGTAATGCTAGCGGTGTGGGGACAGTTTCTCGATCATGACATTACTTCAACGGCACTGAACCAGGGCGTCGATGGGAAACCTATTGAGTGCTGTGATCCGGGGCAGCCCCAACACCCGGAATGTTTCCCCGTTCCGCTGGGTCCGGGTGATCCGTACTATCATCAGTACAATGTAACCTGCATGAACTTTGTACGCTCCGTACCGGCACCGACGGGTCATTTTGGTCCGCGGCAGCAACAT--TTGGTCCACGGCGTACATTGACGGCTCGGTTGTGTATGGTTCGGACGAGGAAC…	TTTCGGCGCCACGTGCTTCCGTCGACGGTACCGAGCTGCCCAGTGCCCGCCAAGTTTCGCTGGACATTCACCGCCCGTCGTACCACAGTGATCCGAACTTTAGCGTAATGCTGGCGGTGTGGGGACAGTTTCTCGATCATGACATTACTTCAACGGCACTGAACCAGGGCGTCGATGGGAAACCTATTGAGTGCTGTGATCCGGGGCAGCCCCAACACCCGGAATGTTTCCCAGTTCCGCTGGGTCCAGGTGATCCGTACTATCATCAGTACAATGTAACCTGCATGAACTTTGTACGCTCCGTACCGGCACCGACGGGTCATTTTGGTCCGCGGCAGCAACTTAATCAAGCCACGGCGTACATTGACGGCTCGGTTGTGTATGGTTCGGACGAGGAAC…	Reference	MODIFIED	0	0	1	30	0.0496376	0	0	1	30	0	0	0	0	0	0	0	0	0	0	0	0	0	0	0	0	0	0	0	0	0	0	0	0	0	0	1
TTTCGGCGCCACGTGCTTCCGTCGACGGTACCGAGCTGCCCAGTGCCCGCCAAGTTTCGCTGGACATTCACCGCCCGTCGTACCACAGTGATCCGAACTTTAGCGTAATGCTAGCGGTGTGGGGACAGTTTCTCGATCATGACATTACTTCAACGGCACTGAACCAGGGCGTCGATGGGAAACCTATTGAGTGCTGTGATCCGGGGCAGCCCCAACACCCGGAATGTTTCCCCGTTCCGCTGGGTCCGGGTGATCCGTACTATCATCAGTACAATGTAACCTGCATGAACTTTGTACGCTCCGTACCGGCACCGACGGGTCATTTTGGTCCGCGGCAGCAACTT------GCCACGGCGTACATTGACGGCTCGGTTGTGTATGGTTCGGACGAGGAAC…	TTTCGGCGCCACGTGCTTCCGTCGACGGTACCGAGCTGCCCAGTGCCCGCCAAGTTTCGCTGGACATTCACCGCCCGTCGTACCACAGTGATCCGAACTTTAGCGTAATGCTGGCGGTGTGGGGACAGTTTCTCGATCATGACATTACTTCAACGGCACTGAACCAGGGCGTCGATGGGAAACCTATTGAGTGCTGTGATCCGGGGCAGCCCCAACACCCGGAATGTTTCCCAGTTCCGCTGGGTCCAGGTGATCCGTACTATCATCAGTACAATGTAACCTGCATGAACTTTGTACGCTCCGTACCGGCACCGACGGGTCATTTTGGTCCGCGGCAGCAACTTAATCAAGCCACGGCGTACATTGACGGCTCGGTTGTGTATGGTTCGGACGAGGAAC…	Reference	UNMODIFIED	0	0	0	30	0.0496376	0	0	0	0	0	0	0	0	0	0	0	0	0	0	0	0	0	0	0	0	0	0	0	0	0	0	0	0	0	0	0
TTTCGGCGCCACGTGCTTCCGTCGACGGTACCGAGCTGCCCAGTGCCCGCCAAGTTTCGCTGGACATTCACCGCCCGTCGTACCACAGTGATCCGAACTTTAGCGTAATGCTAGCGGTGTGGGGACAGTTTCTCGATCATGACATTACTTCAACGGCACTGAACCAGGGCGTCGATGGGAAACCTATTGAGTGCTGTGATCCGGGGCA---------CCCGGAATGTTTCCCCGTTCCGCTGGGTCCGGGTGATCCGTACTATCATCAGTACAATGTAACCTGCATGAACTTTGTACGCTCCGTACCGGCACCGACGGGTCATTTTGGTCCGCGGCAGCAACTTAATCAAGCCACGGCGTACATTGACGGCTCGGTTGTGTATGGTTCGGACGAGGAAC…	TTTCGGCGCCACGTGCTTCCGTCGACGGTACCGAGCTGCCCAGTGCCCGCCAAGTTTCGCTGGACATTCACCGCCCGTCGTACCACAGTGATCCGAACTTTAGCGTAATGCTGGCGGTGTGGGGACAGTTTCTCGATCATGACATTACTTCAACGGCACTGAACCAGGGCGTCGATGGGAAACCTATTGAGTGCTGTGATCCGGGGCAGCCCCAACACCCGGAATGTTTCCCAGTTCCGCTGGGTCCAGGTGATCCGTACTATCATCAGTACAATGTAACCTGCATGAACTTTGTACGCTCCGTACCGGCACCGACGGGTCATTTTGGTCCGCGGCAGCAACTTAATCAAGCCACGGCGTACATTGACGGCTCGGTTGTGTATGGTTCGGACGAGGAAC…	Reference	MODIFIED	9	0	0	29	0.0479831	0	0	0	0	0	0	0	0	0	0	0	0	0	0	0	0	0	0	0	0	0	0	0	0	0	0	0	0	1	29	1
TTTCGGCGCCACGTGCTTCCGTCGACGGTACCGAGCTGCCCAGTGCCCGCCAAGTTTCGCTGGACATTCACCGCCCGTCGTACCACAGTGATCCGAACTTTAGCGTAATGCTAGCGGTGTGGGGACAGTTTCTCGATCATGACATTACTTCAACGGCACTGAACCAGGGCGTCGATGGGAAACCTATTGAGTGCTGTGATCCGGGGCAGCCCCAA-----GGAATGTTTCCCCGTTCCGCTGGGTCCGGGTGATCCGTACTATCATCAGTACAATGTAACCTGCATGAACTTTGTACGCTCCGTACCGGCACCGACGGGTCATTTTGGTCCGCGGCAGCAACTTAATC-------GGCGTACATTGACGGCTCGGTTGTGTATGGTTCGGACGAGGAAC…	TTTCGGCGCCACGTGCTTCCGTCGACGGTACCGAGCTGCCCAGTGCCCGCCAAGTTTCGCTGGACATTCACCGCCCGTCGTACCACAGTGATCCGAACTTTAGCGTAATGCTGGCGGTGTGGGGACAGTTTCTCGATCATGACATTACTTCAACGGCACTGAACCAGGGCGTCGATGGGAAACCTATTGAGTGCTGTGATCCGGGGCAGCCCCAACACCCGGAATGTTTCCCAGTTCCGCTGGGTCCAGGTGATCCGTACTATCATCAGTACAATGTAACCTGCATGAACTTTGTACGCTCCGTACCGGCACCGACGGGTCATTTTGGTCCGCGGCAGCAACTTAATCAAGCCACGGCGTACATTGACGGCTCGGTTGTGTATGGTTCGGACGAGGAAC…	Reference	MODIFIED	12	0	0	29	0.0479831	0	0	0	0	0	0	0	0	1	29	0	0	0	0	0	0	0	0	0	0	0	0	0	0	0	0	0	0	0	0	1
TTTCGGCGCCACGTGCTTCCGTCGACGGTACCGAGCTGCCCAGTGCCCGCCAAGTTTCGCTGGACATTCACCGCCCGTCGTACCACAGTGATCCGAACTTTAGCGTAATGCTAGCGGTGTGGGGACAGTTTCTCGATCATGACATTACTTCAACGGCACTGAACCAGGGCGTCGATGGGAAACCTATTGAGTGCTGTGATCCGGGGCAGCCCCAAATGGGACAGCACCCGGAATGTTTCCCCGTTCCGCTGGGTCCGGGTGATCCGTACTATCATCAGTACAATGTAACCTGCATGAACTTTGTACGCTCCGTACCGGCACCGACGGGTCATTTTGGTCCGCGGCAGCAAC--------GCCACGGCGTACATTGACGGCTCGGTTGTGTATGGTTCGG…	TTTCGGCGCCACGTGCTTCCGTCGACGGTACCGAGCTGCCCAGTGCCCGCCAAGTTTCGCTGGACATTCACCGCCCGTCGTACCACAGTGATCCGAACTTTAGCGTAATGCTGGCGGTGTGGGGACAGTTTCTCGATCATGACATTACTTCAACGGCACTGAACCAGGGCGTCGATGGGAAACCTATTGAGTGCTGTGATCCGGGGCAGCCCCAA---------CACCCGGAATGTTTCCCAGTTCCGCTGGGTCCAGGTGATCCGTACTATCATCAGTACAATGTAACCTGCATGAACTTTGTACGCTCCGTACCGGCACCGACGGGTCATTTTGGTCCGCGGCAGCAACTTAATCAAGCCACGGCGTACATTGACGGCTCGGTTGTGTATGGTTCGG…	Reference	MODIFIED	0	9	0	29	0.0479831	0	0	0	0	0	0	0	0	1	29	0	0	0	0	0	0	0	0	0	0	0	0	0	0	0	0	0	0	0	0	1
TTTCGGCGCCACGTGCTTCCGTCGACGGTACCGAGCTGCCCAGTGCCCGCCAAGTTTCGCTGGACATTCACCGCCCGTCGTACCACAGTGATCCGAACTTTAGCGTAATGCTAGCGGTGTGGGGACAGTTTCTCGATCATGACATTACTTCAACGGCACTGAACCAGGGCGTCGATGGGAAACCTATTGAGTGCTGTGATCCGGGGCAGCCCCAACACCCGGAATGT-------------------------------ACTATCATCAGTACAATGTAACCTGCATGAACTTTGTACGCTCCGTACCGGCACCGACGGGTCATTTTGGTCCGCGGCAGCAACTTAATCAAGCCACGGCGTACATTGACGGCTCGGTCGTGTATGGTTCGGACGAGGAAC…	TTTCGGCGCCACGTGCTTCCGTCGACGGTACCGAGCTGCCCAGTGCCCGCCAAGTTTCGCTGGACATTCACCGCCCGTCGTACCACAGTGATCCGAACTTTAGCGTAATGCTGGCGGTGTGGGGACAGTTTCTCGATCATGACATTACTTCAACGGCACTGAACCAGGGCGTCGATGGGAAACCTATTGAGTGCTGTGATCCGGGGCAGCCCCAACACCCGGAATGTTTCCCAGTTCCGCTGGGTCCAGGTGATCCGTACTATCATCAGTACAATGTAACCTGCATGAACTTTGTACGCTCCGTACCGGCACCGACGGGTCATTTTGGTCCGCGGCAGCAACTTAATCAAGCCACGGCGTACATTGACGGCTCGGTTGTGTATGGTTCGGACGAGGAAC…	Reference	MODIFIED	31	0	0	29	0.0479831	0	0	0	0	0	0	0	0	0	0	0	0	0	0	0	0	0	0	0	0	0	0	0	0	0	0	1	29	0	0	1
TTTCGGCGCCACGTGCTTCCGTCGACGGTACCGAGCTGCCCAGTGCCCGCCAAGTTTCGCTGGACATTCACCGCCCGTCGTACCACAGTGATCCGAACTTTAGCGTAATGCTAGCGGTGTGGGGACAGTTTCTCGATCATGACATTACTTCAACGGCACTGAACCAGGGCGTCGATGGGAAACCTATTGAGTGCTGTGATCCGGGGCAGCCCCAACACCCGGAATGTTTCCCAGTTCCGCTGGGTCCAGGTGATCCGTACTATCATCAGTACAATGTAACCTGCATGAACTTTGTACGCTCCGTACCGGCACCGACGGGTCATTTTGGTCC--------------------------------------------------------------------…	TTTCGGCGCCACGTGCTTCCGTCGACGGTACCGAGCTGCCCAGTGCCCGCCAAGTTTCGCTGGACATTCACCGCCCGTCGTACCACAGTGATCCGAACTTTAGCGTAATGCTGGCGGTGTGGGGACAGTTTCTCGATCATGACATTACTTCAACGGCACTGAACCAGGGCGTCGATGGGAAACCTATTGAGTGCTGTGATCCGGGGCAGCCCCAACACCCGGAATGTTTCCCAGTTCCGCTGGGTCCAGGTGATCCGTACTATCATCAGTACAATGTAACCTGCATGAACTTTGTACGCTCCGTACCGGCACCGACGGGTCATTTTGGTCCGCGGCAGCAACTTAATCAAGCCACGGCGTACATTGACGGCTCGGTTGTGTATGGTTCGGACGAGGAAC…	Reference	MODIFIED	73	0	0	29	0.0479831	0	0	1	29	0	0	0	0	0	0	0	0	0	0	0	0	0	0	0	0	0	0	0	0	0	0	0	0	0	0	1
TTTCGGCGCCACGTGCTTCCGTCGACGGTACCGAGCTGCCCAGTGCCCGCCAAGTTTCGCTGGACATTCACCGCCCGTCGTACCACAGTGATCCGAACTTTAGCGTAATGCTAGCGGTGTGGGGACAGTTTCTCGATCATGACATTACTTCAACGGCACTGAACCAGGGCGTCGATGGGAAACCTATTGAGTGCTGTGATCCGGGGCAGCCCCAACACCCGGAATGTTTCCCCGTTCCGCTGGGTCCAGGTGATCCGTACTATCATCAGTACAATGTAACCTGCATGAACTTTGTACGCTCCGTACCGGCACCGACGGGTCATTTTGGTCCGCGGCAGCA-----------CCACGGCGTACATTGACGGCTCGGTCGTGTATGGTTCGGACGAGGAAC…	TTTCGGCGCCACGTGCTTCCGTCGACGGTACCGAGCTGCCCAGTGCCCGCCAAGTTTCGCTGGACATTCACCGCCCGTCGTACCACAGTGATCCGAACTTTAGCGTAATGCTGGCGGTGTGGGGACAGTTTCTCGATCATGACATTACTTCAACGGCACTGAACCAGGGCGTCGATGGGAAACCTATTGAGTGCTGTGATCCGGGGCAGCCCCAACACCCGGAATGTTTCCCAGTTCCGCTGGGTCCAGGTGATCCGTACTATCATCAGTACAATGTAACCTGCATGAACTTTGTACGCTCCGTACCGGCACCGACGGGTCATTTTGGTCCGCGGCAGCAACTTAATCAAGCCACGGCGTACATTGACGGCTCGGTTGTGTATGGTTCGGACGAGGAAC…	Reference	MODIFIED	11	0	0	29	0.0479831	0	0	1	29	0	0	0	0	0	0	0	0	0	0	0	0	0	0	0	0	0	0	0	0	0	0	0	0	0	0	1
TTTCGGCGCCACGTGCTTCCGTCGACGGTACCGAGCTGCCCAGTGCCCGCCAAGTTTCGCTGGACATTCACCGCCCGTCGTACCACAGTGATCCGAACTTTAGCGTAATGCTAGCGGTGTGGGGACAGTTTCTCGATCATGACATTACTTCAACGGCACTGAACCAGGGCGTCGATGGGAAACCTATTGAGTGCTGTGATCCGGGGCAGCCCCAACACCCGGAATGTTTCCCCGTTCCGCTGGGTCCGGGTGATCCGTACTATCATCAGTACAATGTAACCTGCATGAACTTTGTACGCTCCGTACCGGCACCGACGGGTCATTTTGGTCCGCGGCAGC------------CCACGGCGTACATTGACGGCTCGGTCGTGTATGGTTCGGACGAGGAAC…	TTTCGGCGCCACGTGCTTCCGTCGACGGTACCGAGCTGCCCAGTGCCCGCCAAGTTTCGCTGGACATTCACCGCCCGTCGTACCACAGTGATCCGAACTTTAGCGTAATGCTGGCGGTGTGGGGACAGTTTCTCGATCATGACATTACTTCAACGGCACTGAACCAGGGCGTCGATGGGAAACCTATTGAGTGCTGTGATCCGGGGCAGCCCCAACACCCGGAATGTTTCCCAGTTCCGCTGGGTCCAGGTGATCCGTACTATCATCAGTACAATGTAACCTGCATGAACTTTGTACGCTCCGTACCGGCACCGACGGGTCATTTTGGTCCGCGGCAGCAACTTAATCAAGCCACGGCGTACATTGACGGCTCGGTTGTGTATGGTTCGGACGAGGAAC…	Reference	MODIFIED	12	0	0	29	0.0479831	0	0	1	29	0	0	0	0	0	0	0	0	0	0	0	0	0	0	0	0	0	0	0	0	0	0	0	0	0	0	1
TTTCGGCGCCACGTGCTTCCGTCGACGGTACCGAGCTGCCCAGTGCCCGCCAAGTTTCGCTGGACATTCACCGCCCGTCGTACCACAGTGATCCGAACTTTAGCGTAATGCTAGCGGTGTGGGGACAGTTTCTCGATCATGACATTACTTCAACGGCACTGAACCAGGGCGTCGATGGGAAACCTATTGAGTGCTGTG---------------------------------------------------------------------------------------------------------------------------------GTCCGCGGCAGCAACTTAATCAAGCCACGGCGTACATTGACGGCTCGGTTGTGTATGGTTCGGACGAGGAAC…	TTTCGGCGCCACGTGCTTCCGTCGACGGTACCGAGCTGCCCAGTGCCCGCCAAGTTTCGCTGGACATTCACCGCCCGTCGTACCACAGTGATCCGAACTTTAGCGTAATGCTGGCGGTGTGGGGACAGTTTCTCGATCATGACATTACTTCAACGGCACTGAACCAGGGCGTCGATGGGAAACCTATTGAGTGCTGTGATCCGGGGCAGCCCCAACACCCGGAATGTTTCCCAGTTCCGCTGGGTCCAGGTGATCCGTACTATCATCAGTACAATGTAACCTGCATGAACTTTGTACGCTCCGTACCGGCACCGACGGGTCATTTTGGTCCGCGGCAGCAACTTAATCAAGCCACGGCGTACATTGACGGCTCGGTTGTGTATGGTTCGGACGAGGAAC…	Reference	MODIFIED	129	0	0	5	0.00827294	0	0	0	0	0	0	0	0	0	0	0	0	0	0	0	0	0	0	0	0	0	0	1	5	0	0	0	0	0	0	1
-TTCGGCGCCACGTGCTTCCGTCGACGGTACCGAGCTGCCCAGTGCCCGCCAAGTTTCGCTGGACATTCACCGCCCGTCGTACCACAGTGATCCGAACTTTAGCGTAATGCTAGCGGTGTGGGGACAGTTTCTCGATCATGACATTACTTCAACGGCACTGAACCAGGGCGTCGATGGGAAACCTATTGAGTGCTGTGATCCGGGGCAGCCCCAACACCCGGAATGTTTCCCCGTTCCGCTGGGTCCAGGTGATCCGTACTATCATCAGTACAATGTAACCTGCATGAACTTTGTACGCTCCGTACCGGCACCGACGGGTCATTTTGGTCCGCGGCAGCAACTTAATCAAGCCACGGCGTACATTGACGGCTCGGTCGTGTATGGTTCGGACGAGGAAC…	TTTCGGCGCCACGTGCTTCCGTCGACGGTACCGAGCTGCCCAGTGCCCGCCAAGTTTCGCTGGACATTCACCGCCCGTCGTACCACAGTGATCCGAACTTTAGCGTAATGCTGGCGGTGTGGGGACAGTTTCTCGATCATGACATTACTTCAACGGCACTGAACCAGGGCGTCGATGGGAAACCTATTGAGTGCTGTGATCCGGGGCAGCCCCAACACCCGGAATGTTTCCCAGTTCCGCTGGGTCCAGGTGATCCGTACTATCATCAGTACAATGTAACCTGCATGAACTTTGTACGCTCCGTACCGGCACCGACGGGTCATTTTGGTCCGCGGCAGCAACTTAATCAAGCCACGGCGTACATTGACGGCTCGGTTGTGTATGGTTCGGACGAGGAAC…	Reference	UNMODIFIED	0	0	0	28	0.0463285	0	0	0	0	0	0	0	0	0	0	0	0	0	0	0	0	0	0	0	0	0	0	0	0	0	0	0	0	0	0	0
TTTCGGCGCCACGTGCTTCCGTCGACGGTACCGAGCTGCCCAGTGCCCGCCAAGTTTCGCTGGACATTCACCGCCCGTCGTACCACAGTGATCCGAACTTTAGCGTAATGCTAGCGGTGTGGGGACAGTTTCTCGATCATGACATTACTTCAACGGCACTGAACCAGGGCGTCGATGGGAAACCTATTGAGTGCTGTGATCCGGGGCAGCCCCAA-----------TTTCCCCGTTCCGCTGGGTCCGGGTGATCCGTACTATCATCAGTACAATGTAACCTGCATGAACTTTGTACGCTCCGTACCGGCACCGACGGGTCATTTTGGTCCGCGGCAGCAACTTAC---ATTGACGGCGTACATTGACGGCTCGGTTGTGTATGGTTCGGACGAGGAAC…	TTTCGGCGCCACGTGCTTCCGTCGACGGTACCGAGCTGCCCAGTGCCCGCCAAGTTTCGCTGGACATTCACCGCCCGTCGTACCACAGTGATCCGAACTTTAGCGTAATGCTGGCGGTGTGGGGACAGTTTCTCGATCATGACATTACTTCAACGGCACTGAACCAGGGCGTCGATGGGAAACCTATTGAGTGCTGTGATCCGGGGCAGCCCCAACACCCGGAATGTTTCCCAGTTCCGCTGGGTCCAGGTGATCCGTACTATCATCAGTACAATGTAACCTGCATGAACTTTGTACGCTCCGTACCGGCACCGACGGGTCATTTTGGTCCGCGGCAGCAACTTAATCAAGCCACGGCGTACATTGACGGCTCGGTTGTGTATGGTTCGGACGAGGAAC…	Reference	MODIFIED	11	0	2	28	0.0463285	0	0	0	0	0	0	0	0	1	28	0	0	0	0	0	0	0	0	0	0	0	0	0	0	0	0	0	0	0	0	1
TTTCGGCGCCACGTGCTTCCGTCGACGGTACCGAGCTGCCCAGTGCCCGCCAAGTTTCGCTGGACATTCACCGCCCGTCGTACCACAGTGATCCGAACTTTAGCGTAATGCTAGCGGTGTGGGGACAGTTTCTCGATCATGACATTACTTCAACGGCACTGAACCAGGGCGTCGATGGGAAACCTATTGAGTGCTGTGATCCGGGGCAGCCCCAACACCCGGAATGTTTCCCCGTTCCGCTGGGTCCAGGGGATCCGTACTATCATCAGTACAATGTAACCTGCATGAACTTTGTACGCTCCGTACCGGCACCGACGGGTCATTTTGGTCCGCGGCAGCAACTTAATCAAGCCACGGCGTACATTGACGGCTCGGTCGTGTATGGTTCGGACGAGGAAC…	TTTCGGCGCCACGTGCTTCCGTCGACGGTACCGAGCTGCCCAGTGCCCGCCAAGTTTCGCTGGACATTCACCGCCCGTCGTACCACAGTGATCCGAACTTTAGCGTAATGCTGGCGGTGTGGGGACAGTTTCTCGATCATGACATTACTTCAACGGCACTGAACCAGGGCGTCGATGGGAAACCTATTGAGTGCTGTGATCCGGGGCAGCCCCAACACCCGGAATGTTTCCCAGTTCCGCTGGGTCCAGGTGATCCGTACTATCATCAGTACAATGTAACCTGCATGAACTTTGTACGCTCCGTACCGGCACCGACGGGTCATTTTGGTCCGCGGCAGCAACTTAATCAAGCCACGGCGTACATTGACGGCTCGGTTGTGTATGGTTCGGACGAGGAAC…	Reference	UNMODIFIED	0	0	0	28	0.0463285	0	0	0	0	0	0	0	0	0	0	0	0	0	0	0	0	0	0	0	0	0	0	0	0	0	0	0	0	0	0	0
TTTCGGCGCCACGTGCTTCCGTCGACGGTACCGAGCTGCCCAGTGCCCGCCAAGTTTCGCTGGACATTCACCGCCCGTCGTACCACAGTGATCCGAACTTTAGCGTAATGCTAGCGGTGTGGGGACAGTTTCTCGATCATGACATTACTTCAACGGCACTGAACCAGGGCGTCGATGGGAAACCTATTGAGTGCTGTGATCCGGGGCAGCCCCAACACCCGGAATGTTTCCCCGTTCCGCTGGGTCCAGGTGATCCGTACTATCATCAGTACAATGTAACCTGCATGAACTTTGTACGCTCCGTACCGGCACCGACGGGTCATTTTGGTCCGCGGCAGC-------------CACGGCGTACATTGACGGCTCGGTCGTGTATGGTTCGGACGAGGAAC…	TTTCGGCGCCACGTGCTTCCGTCGACGGTACCGAGCTGCCCAGTGCCCGCCAAGTTTCGCTGGACATTCACCGCCCGTCGTACCACAGTGATCCGAACTTTAGCGTAATGCTGGCGGTGTGGGGACAGTTTCTCGATCATGACATTACTTCAACGGCACTGAACCAGGGCGTCGATGGGAAACCTATTGAGTGCTGTGATCCGGGGCAGCCCCAACACCCGGAATGTTTCCCAGTTCCGCTGGGTCCAGGTGATCCGTACTATCATCAGTACAATGTAACCTGCATGAACTTTGTACGCTCCGTACCGGCACCGACGGGTCATTTTGGTCCGCGGCAGCAACTTAATCAAGCCACGGCGTACATTGACGGCTCGGTTGTGTATGGTTCGGACGAGGAAC…	Reference	MODIFIED	13	0	0	28	0.0463285	0	0	1	28	0	0	0	0	0	0	0	0	0	0	0	0	0	0	0	0	0	0	0	0	0	0	0	0	0	0	1
TTTCGGCGCCACGTGCTTCCGTCGACGGTACCGAGCTGCCCAGTGCCCGCCAAGTTTCGCTGGACATTCACCGCCCGTCGTACCACAGTGATCCGAACTTTAGCGTAATGCTAGCGGTGTGGGGACAGTTTCTCGATCATGACATTACTTCAACGGCACTGAACCAGGGCGTCGATGGGAAACCTATTGAGTGCTGTGATCCGGGGCAGCCCCAACACCCGGAATGTTTCCCCGTTCCGCTGGGTCCGGGGGATCCGTACTATCATCAGTACAATGTAACCTGCATGAACTTTGTACGCTCCGTACCGGCACCGACGGGTCATTTTGGTCCGCGGCAGCAACTTAATCAAGCCACGGCGTACATTGACGGCTCGGTCGTGTATGGTTCGGACGAGGAAC…	TTTCGGCGCCACGTGCTTCCGTCGACGGTACCGAGCTGCCCAGTGCCCGCCAAGTTTCGCTGGACATTCACCGCCCGTCGTACCACAGTGATCCGAACTTTAGCGTAATGCTGGCGGTGTGGGGACAGTTTCTCGATCATGACATTACTTCAACGGCACTGAACCAGGGCGTCGATGGGAAACCTATTGAGTGCTGTGATCCGGGGCAGCCCCAACACCCGGAATGTTTCCCAGTTCCGCTGGGTCCAGGTGATCCGTACTATCATCAGTACAATGTAACCTGCATGAACTTTGTACGCTCCGTACCGGCACCGACGGGTCATTTTGGTCCGCGGCAGCAACTTAATCAAGCCACGGCGTACATTGACGGCTCGGTTGTGTATGGTTCGGACGAGGAAC…	Reference	UNMODIFIED	0	0	0	28	0.0463285	0	0	0	0	0	0	0	0	0	0	0	0	0	0	0	0	0	0	0	0	0	0	0	0	0	0	0	0	0	0	0
TTTCGGCGCCACGTGCTTCCGTCGACGGTACCGAGCTGCCCAGTGCCCGCCAAGTTTCGCTGGACATTCACCGCCCGTCGTACCACAGTGATCCGAACTTTAGCGTAATGCTAGCGGTGTGGGGACAGTTTCTCGATCATGACATTACTTCAACGGCACTGAACCAGGGCGTCGATGGGAAACCTATTGAGTGCTGTGATCCGGGGCAGCCCCAACACCCGGAATGTTTCCCCGTTCCGCTGGGTCCGGGTGATCCGTACTATCATCAGTACAATGTAACCTGCATGAACTTTGTACGCTCCGTACCGGCACCGACGGGTCATTTTGGTCCGCGGCAGCAACTTAAC--AGCCACGGCGTACATTGACGGCTCGGTTGTGTATGGTTCGGACGAGGAAC…	TTTCGGCGCCACGTGCTTCCGTCGACGGTACCGAGCTGCCCAGTGCCCGCCAAGTTTCGCTGGACATTCACCGCCCGTCGTACCACAGTGATCCGAACTTTAGCGTAATGCTGGCGGTGTGGGGACAGTTTCTCGATCATGACATTACTTCAACGGCACTGAACCAGGGCGTCGATGGGAAACCTATTGAGTGCTGTGATCCGGGGCAGCCCCAACACCCGGAATGTTTCCCAGTTCCGCTGGGTCCAGGTGATCCGTACTATCATCAGTACAATGTAACCTGCATGAACTTTGTACGCTCCGTACCGGCACCGACGGGTCATTTTGGTCCGCGGCAGCAACTTAATCAAGCCACGGCGTACATTGACGGCTCGGTTGTGTATGGTTCGGACGAGGAAC…	Reference	UNMODIFIED	0	0	0	28	0.0463285	0	0	0	0	0	0	0	0	0	0	0	0	0	0	0	0	0	0	0	0	0	0	0	0	0	0	0	0	0	0	0
TTTCGGCGCCACGTGCTTCCGTCGACGGTACCGAGCTGCCCAGTGCCCGCCAAGTTTCGCTGGACATTCACCGCCCGTCGTACCACAGTGATCCGAACTTTAGCGTAATGCTAGCGGTGTGGGGACAGTTTCTCGATCATGACATTACTTCAACGGCACTGAACCAGGGCGTCGATGGGAAACCTATTGAGTGCTGTGATCCGGGGCAGCCCCAACACCCGGAATGTTTCCCCGTTCCGCTGGGTCCGGGTGATCCGTACTATCATCAGTACAATGTAACCTGCATGAACTTTGTACGCTCCGTACCGGCACCGACGGGTCATTTTGGTCCGCGGCAGCAACTTAATC----------GTACATTGACGGCTCGGTTGTGTATGGTTCGGACGAGGAAC…	TTTCGGCGCCACGTGCTTCCGTCGACGGTACCGAGCTGCCCAGTGCCCGCCAAGTTTCGCTGGACATTCACCGCCCGTCGTACCACAGTGATCCGAACTTTAGCGTAATGCTGGCGGTGTGGGGACAGTTTCTCGATCATGACATTACTTCAACGGCACTGAACCAGGGCGTCGATGGGAAACCTATTGAGTGCTGTGATCCGGGGCAGCCCCAACACCCGGAATGTTTCCCAGTTCCGCTGGGTCCAGGTGATCCGTACTATCATCAGTACAATGTAACCTGCATGAACTTTGTACGCTCCGTACCGGCACCGACGGGTCATTTTGGTCCGCGGCAGCAACTTAATCAAGCCACGGCGTACATTGACGGCTCGGTTGTGTATGGTTCGGACGAGGAAC…	Reference	MODIFIED	10	0	0	28	0.0463285	0	0	1	28	0	0	0	0	0	0	0	0	0	0	0	0	0	0	0	0	0	0	0	0	0	0	0	0	0	0	1
TTTCGGCGCCACGTGCTTCCGTCGACGGTACCGAGCTGCCCAGTGCCCGCCAAGTTTCGCTGGACATTCACCGCCCGTCGTACCACAGTGATCCGAACTTTAGCGTAATGCTAGCGGTGTGGGGACAGTTTCTCGATCATGACATTACTTCAACGGCACTGAACCAGGGCGTCGATGGGAAACCTATTGAGTGCTGTGATCCGGGGCAGCCCCAACACCCGGAATGTTTCCCCGTTTCCCCGGAATGTTTCCCGAGTAC-GGTGATCCGTACTATCATCAGTACAATGTAACCTGCATGAACTTTGTACGCTCCGTACCGGCACCGACGGGTCATTTTGGTCCGCGGCAGCAACTTAATCAAGCCACGGCGTACATTGACGGCTCGGTTGTGTATGGTT…	TTTCGGCGCCACGTGCTTCCGTCGACGGTACCGAGCTGCCCAGTGCCCGCCAAGTTTCGCTGGACATTCACCGCCCGTCGTACCACAGTGATCCGAACTTTAGCGTAATGCTGGCGGTGTGGGGACAGTTTCTCGATCATGACATTACTTCAACGGCACTGAACCAGGGCGTCGATGGGAAACCTATTGAGTGCTGTGATCCGGGGCAGCCCCAACACCCGGAATGTTTCCCAGTTCCGCTG------------GGTCCAGGTGATCCGTACTATCATCAGTACAATGTAACCTGCATGAACTTTGTACGCTCCGTACCGGCACCGACGGGTCATTTTGGTCCGCGGCAGCAACTTAATCAAGCCACGGCGTACATTGACGGCTCGGTTGTGTATGGTT…	Reference	MODIFIED	0	12	1	28	0.0463285	0	0	0	0	0	0	0	0	0	0	0	0	0	0	0	0	0	0	0	0	0	0	0	0	1	28	0	0	0	0	1
TTTCGGCGCCACGTGCTTCCGTCGACGGTACCGAGCTGCCCAGTGCCCGCCAAGTTTCGCTGGACATTCACCGCCCGTCGTACCACAGTGATCCGAACTTTAGCGTAATGCTAGCGGTGTGGGGACAGTTTCTCGATCATGACATTACTTCAACGGCACTGAACCAGGGCGTCGATGGGAAACCTATTGAGTGCTGTGATCCGGGGCAGCCCCACCACCCGGAATGTTTCCCCGTTCCGCTGGGTCCGGGTGATCCGTACTATCATCAGTACAATGTAACCTGCATGAACTTTGTACGCTCCGTACCGGCACCGACGGGTCATTTTGGTCCGCGGCAGCAACTTAATCAAGCCACGGCGTACATTGACGGCTCGGTTGTGTATGGTTCGGACGAGGAAC…	TTTCGGCGCCACGTGCTTCCGTCGACGGTACCGAGCTGCCCAGTGCCCGCCAAGTTTCGCTGGACATTCACCGCCCGTCGTACCACAGTGATCCGAACTTTAGCGTAATGCTGGCGGTGTGGGGACAGTTTCTCGATCATGACATTACTTCAACGGCACTGAACCAGGGCGTCGATGGGAAACCTATTGAGTGCTGTGATCCGGGGCAGCCCCAACACCCGGAATGTTTCCCAGTTCCGCTGGGTCCAGGTGATCCGTACTATCATCAGTACAATGTAACCTGCATGAACTTTGTACGCTCCGTACCGGCACCGACGGGTCATTTTGGTCCGCGGCAGCAACTTAATCAAGCCACGGCGTACATTGACGGCTCGGTTGTGTATGGTTCGGACGAGGAAC…	Reference	MODIFIED	0	0	1	28	0.0463285	0	0	0	0	0	0	0	0	0	0	0	0	0	0	0	0	0	0	0	0	0	0	0	0	0	0	0	0	0	0	0
-TTCGGCGCCACGTGCTTCCGTCGACGGTACCGAGCTGCCCAGTGCCCGCCAAGTTTCGCTGGACATTCACCGCCCGTCGTACCACAGTGATCCGAACTTTAGCGTAATGCTAGCGGTGTGGGGACAGTTTCTCGATCATGACATTACTTCAACGGCACTGAACCAGGGCGTCGATGGGAAACCT----------------------------------------------------------------------------------------------------------------------------------------------------------------------CCACGGCGTACATTGACGGCTCGGTTGTGTATGGTTCGGACGAGGAAC…	TTTCGGCGCCACGTGCTTCCGTCGACGGTACCGAGCTGCCCAGTGCCCGCCAAGTTTCGCTGGACATTCACCGCCCGTCGTACCACAGTGATCCGAACTTTAGCGTAATGCTGGCGGTGTGGGGACAGTTTCTCGATCATGACATTACTTCAACGGCACTGAACCAGGGCGTCGATGGGAAACCTATTGAGTGCTGTGATCCGGGGCAGCCCCAACACCCGGAATGTTTCCCAGTTCCGCTGGGTCCAGGTGATCCGTACTATCATCAGTACAATGTAACCTGCATGAACTTTGTACGCTCCGTACCGGCACCGACGGGTCATTTTGGTCCGCGGCAGCAACTTAATCAAGCCACGGCGTACATTGACGGCTCGGTTGTGTATGGTTCGGACGAGGAAC…	Reference	MODIFIED	166	0	0	1	0.00165459	1	1	0	0	0	0	0	0	0	0	0	0	0	0	0	0	0	0	0	0	0	0	0	0	0	0	0	0	0	0	1
TTTCGGCGCCACGTGCTTCCGTCGACGGTACCGAGCTGCCCAGTGCCCGCCAAGTTTCGCTGGACATTCACCGCCCGTCGTACCACAGTGATCCGAACTTTAGCGTAATGCTAGCGGTGTGGGGACAGTTTCTCGATCATGACATTACTTCAACGGCAC---------------------------------------------------------------------------------------------------------------------------------------------------------CGACGGGTCATTTTGGTCCGCGGCAGC-------------CACGGCGTACATTGACGGCTCGGTCGTGTATGGTTCGGACGAGGAAC…	TTTCGGCGCCACGTGCTTCCGTCGACGGTACCGAGCTGCCCAGTGCCCGCCAAGTTTCGCTGGACATTCACCGCCCGTCGTACCACAGTGATCCGAACTTTAGCGTAATGCTGGCGGTGTGGGGACAGTTTCTCGATCATGACATTACTTCAACGGCACTGAACCAGGGCGTCGATGGGAAACCTATTGAGTGCTGTGATCCGGGGCAGCCCCAACACCCGGAATGTTTCCCAGTTCCGCTGGGTCCAGGTGATCCGTACTATCATCAGTACAATGTAACCTGCATGAACTTTGTACGCTCCGTACCGGCACCGACGGGTCATTTTGGTCCGCGGCAGCAACTTAATCAAGCCACGGCGTACATTGACGGCTCGGTTGTGTATGGTTCGGACGAGGAAC…	Reference	MODIFIED	166	0	0	1	0.00165459	1	1	0	0	0	0	0	0	0	0	0	0	0	0	0	0	0	0	0	0	0	0	0	0	0	0	0	0	0	0	1
TTTCGGCGCCACGTGCTTCCGTCGACGGTACCGAGCTGCCCAGTGCCCGCCAAGTTTCGCTGGACATTCACCGCCCGTCGTACCACAGTGATCCGAACTTTAGCGTAATGCTAGCGGTGTGGGGACAGTTTCTCGATCATGACATTACTTCAACGGCACTGAACCAGGGCGTCGATGGGAAACCT----------------------------------------------------------------------------------------------------------------------------------------------------------------------CCACGGCGTACATTGACGGCTCGGTTGTGTATGGTTCGGACGAGGAAC…	TTTCGGCGCCACGTGCTTCCGTCGACGGTACCGAGCTGCCCAGTGCCCGCCAAGTTTCGCTGGACATTCACCGCCCGTCGTACCACAGTGATCCGAACTTTAGCGTAATGCTGGCGGTGTGGGGACAGTTTCTCGATCATGACATTACTTCAACGGCACTGAACCAGGGCGTCGATGGGAAACCTATTGAGTGCTGTGATCCGGGGCAGCCCCAACACCCGGAATGTTTCCCAGTTCCGCTGGGTCCAGGTGATCCGTACTATCATCAGTACAATGTAACCTGCATGAACTTTGTACGCTCCGTACCGGCACCGACGGGTCATTTTGGTCCGCGGCAGCAACTTAATCAAGCCACGGCGTACATTGACGGCTCGGTTGTGTATGGTTCGGACGAGGAAC…	Reference	MODIFIED	166	0	0	1	0.00165459	1	1	0	0	0	0	0	0	0	0	0	0	0	0	0	0	0	0	0	0	0	0	0	0	0	0	0	0	0	0	1
TTTCGGCGCCACGTGCTTCCGTCGACGGTACCGAGCTGCCCAGTGCCCGCCAAGTTTCGCTGGACATTCACCGCCCGTCGTACCACAGTGATCCGAACTTTAGCGTAATGCTAGCGGTGTGGGGACAGTTTCTCGATCATGACATTACTTCAACGGCACTGAACCAGGGCGTCGATGGGAAACCTATTGAGTGCTGTGATCCGGGGCAGCCCCAACACCCGGAATGTTTCCCCGTTCCGCTGGGTCCGGGTGATCCGTACTATCATCAGTACAATGTAACCTGCA-----------CGCTCCGTACCGGCACCGACGGGTCATTTTGGTCCGCGGCAGCAACTTAATCAAGCCACGGCGTACATTGACGGCTCGGTTGTGTATGGTTCGGACGAGGAAC…	TTTCGGCGCCACGTGCTTCCGTCGACGGTACCGAGCTGCCCAGTGCCCGCCAAGTTTCGCTGGACATTCACCGCCCGTCGTACCACAGTGATCCGAACTTTAGCGTAATGCTGGCGGTGTGGGGACAGTTTCTCGATCATGACATTACTTCAACGGCACTGAACCAGGGCGTCGATGGGAAACCTATTGAGTGCTGTGATCCGGGGCAGCCCCAACACCCGGAATGTTTCCCAGTTCCGCTGGGTCCAGGTGATCCGTACTATCATCAGTACAATGTAACCTGCATGAACTTTGTACGCTCCGTACCGGCACCGACGGGTCATTTTGGTCCGCGGCAGCAACTTAATCAAGCCACGGCGTACATTGACGGCTCGGTTGTGTATGGTTCGGACGAGGAAC…	Reference	MODIFIED	11	0	0	27	0.0446739	0	0	0	0	0	0	0	0	0	0	0	0	0	0	0	0	1	27	0	0	0	0	0	0	0	0	0	0	0	0	1
TTTCGGCGCCACGTGCTTCCGTCGACGGTACCGAGCTGCCCAGTGCCCGCCAAGTTTCGCTGGACATTCACCGCCCGTCGTACCACAGTGATCCGAACTTTAGCGTAATGCTAGCGGTGTGGGGACAGTTTCTCGATCATGACATTACTTCAACGGCACTGAACCAGGGCGTCGATGGGAAACCTATTGAGTGCTGTGATCCGGGGCAGCCCCAACACCCGGAATGTTTCCCAGTTCCGCTGGGTCCAGGTGATCCGTACTATCATCAGTACAATGTAACCTGCATGAACTTTGTACGCTCCGTACCGGCACCGACGGGTCATTTTGGTCCGCGGCAGCAAC---------CCACGGCGTACATTGACGGCTCGGTCGTGTATGGTTCGGACGAGGAAC…	TTTCGGCGCCACGTGCTTCCGTCGACGGTACCGAGCTGCCCAGTGCCCGCCAAGTTTCGCTGGACATTCACCGCCCGTCGTACCACAGTGATCCGAACTTTAGCGTAATGCTGGCGGTGTGGGGACAGTTTCTCGATCATGACATTACTTCAACGGCACTGAACCAGGGCGTCGATGGGAAACCTATTGAGTGCTGTGATCCGGGGCAGCCCCAACACCCGGAATGTTTCCCAGTTCCGCTGGGTCCAGGTGATCCGTACTATCATCAGTACAATGTAACCTGCATGAACTTTGTACGCTCCGTACCGGCACCGACGGGTCATTTTGGTCCGCGGCAGCAACTTAATCAAGCCACGGCGTACATTGACGGCTCGGTTGTGTATGGTTCGGACGAGGAAC…	Reference	MODIFIED	9	0	0	26	0.0430193	0	0	1	26	0	0	0	0	0	0	0	0	0	0	0	0	0	0	0	0	0	0	0	0	0	0	0	0	0	0	1
TTTCGGCGCCACGTGCTTCCGTCGACGGTACCGAGCTGCCCAGTGCCCGCCAAGTTTCGCTGGACATTCACCGCCCGTCGTACCACAGTGATCCGAACTTTAGCGTAATGCTAGCGGTGTGGGGACAGTTTCTCGATCATGACATTACTTCAACGGCACTGAACCAGGGCGTCGATGGGAAACCTATTGAGTGCTGTGATCCGGGGCAGCCCCAACACCCGGAATGTTTCCCCGTTCCGCTG---------GATCCGTACTATCATCAGTACAATGTAACCTGCATGAACTTTGTACGCTCCGTACCGGCACCGACGGGTCATTTTGGTCCGCGGCAGCAACTTAATCAAGCCACGGCGTACATTGACGGCTCGGTCGTGTATGGTTCGGACGAGGAAC…	TTTCGGCGCCACGTGCTTCCGTCGACGGTACCGAGCTGCCCAGTGCCCGCCAAGTTTCGCTGGACATTCACCGCCCGTCGTACCACAGTGATCCGAACTTTAGCGTAATGCTGGCGGTGTGGGGACAGTTTCTCGATCATGACATTACTTCAACGGCACTGAACCAGGGCGTCGATGGGAAACCTATTGAGTGCTGTGATCCGGGGCAGCCCCAACACCCGGAATGTTTCCCAGTTCCGCTGGGTCCAGGTGATCCGTACTATCATCAGTACAATGTAACCTGCATGAACTTTGTACGCTCCGTACCGGCACCGACGGGTCATTTTGGTCCGCGGCAGCAACTTAATCAAGCCACGGCGTACATTGACGGCTCGGTTGTGTATGGTTCGGACGAGGAAC…	Reference	MODIFIED	9	0	0	26	0.0430193	0	0	0	0	0	0	0	0	0	0	0	0	0	0	0	0	0	0	0	0	0	0	0	0	1	26	0	0	0	0	1
TTTCGGCGCCACGTGCTTCCGTCGACGGTACCGAGCTGCCCAGTGCCCGCCAAGTTTCGCTGGACATTCACCGCCCGTCGTACCACAGTGATCCGAACTTTAGCGTAATGCTAGCGGTGTGGGGACAGTTTCTCGATCATGACATTACTTCAACGGCACTGAACCAGGGCGTCGATGGGAAACCTATTGAGTGCTGTGATCCGGGGCAGCCCCAACACCCGGAATGTTTCCCCGTTCCGCTGGGTCCAGGTGATCCGTACTATCATCAGTACAATGTAACCTGCATGAACTTTGTACGCTCCGTACCGGCACCGACGGGTCATTTTGGTCCGCGGCAGCAACTTAATCG-----CGGCGTACATTGACGGCTCGGTCGTGTATGGTTCGGACGAGGAAC…	TTTCGGCGCCACGTGCTTCCGTCGACGGTACCGAGCTGCCCAGTGCCCGCCAAGTTTCGCTGGACATTCACCGCCCGTCGTACCACAGTGATCCGAACTTTAGCGTAATGCTGGCGGTGTGGGGACAGTTTCTCGATCATGACATTACTTCAACGGCACTGAACCAGGGCGTCGATGGGAAACCTATTGAGTGCTGTGATCCGGGGCAGCCCCAACACCCGGAATGTTTCCCAGTTCCGCTGGGTCCAGGTGATCCGTACTATCATCAGTACAATGTAACCTGCATGAACTTTGTACGCTCCGTACCGGCACCGACGGGTCATTTTGGTCCGCGGCAGCAACTTAATCAAGCCACGGCGTACATTGACGGCTCGGTTGTGTATGGTTCGGACGAGGAAC…	Reference	MODIFIED	5	0	0	26	0.0430193	0	0	1	26	0	0	0	0	0	0	0	0	0	0	0	0	0	0	0	0	0	0	0	0	0	0	0	0	0	0	1
TTTCGGCGCCACGTGCTTCCGTCGACGGTACCGAGCTGCCCAGTGCCCGCCAAGTTTCGCTGGACATTCACCGCCCGTCGTACCACAGTGATCCGAACTTTAGCGTAATGCTAGCGGTGTGGGGACAGTTTCTCGATCATGACATTACTTCAACGGCACTGAACCAGGGCGTCGATGGGAAACCTATTGAGTGCTGTGATCCGGGGCAGCCCCAACACCCGGAATGTTTCCCCGTTCCGCTGGGTCCGGGTGATCCGTACTATCATCAGTACAATGTAACCTGCATGAACTTTGTACGCTCCGTACCGGCACCGACGGGTCATTTTGGTCCGCGGCAGCAACT--------CCACGGCGTACATTGACGGCTCGGTCGTGTATGGTTCGGACGAGGAAC…	TTTCGGCGCCACGTGCTTCCGTCGACGGTACCGAGCTGCCCAGTGCCCGCCAAGTTTCGCTGGACATTCACCGCCCGTCGTACCACAGTGATCCGAACTTTAGCGTAATGCTGGCGGTGTGGGGACAGTTTCTCGATCATGACATTACTTCAACGGCACTGAACCAGGGCGTCGATGGGAAACCTATTGAGTGCTGTGATCCGGGGCAGCCCCAACACCCGGAATGTTTCCCAGTTCCGCTGGGTCCAGGTGATCCGTACTATCATCAGTACAATGTAACCTGCATGAACTTTGTACGCTCCGTACCGGCACCGACGGGTCATTTTGGTCCGCGGCAGCAACTTAATCAAGCCACGGCGTACATTGACGGCTCGGTTGTGTATGGTTCGGACGAGGAAC…	Reference	MODIFIED	8	0	0	26	0.0430193	0	0	1	26	0	0	0	0	0	0	0	0	0	0	0	0	0	0	0	0	0	0	0	0	0	0	0	0	0	0	1
TTTCGGCGCCACGTGCTTCCGTCGACGGTACCGAGCTGCCCAGTGCCCGCCAAGTTTCGCTGGACATTCACCGCCCGTCGTACCACAGTGATCCGAACTTTAGCGTAATGCTAGCGGTGTGGGGACAGTTTCTCGATCATGACATTACTTCAACGGCACTGAACCAGGGCGTCGATGGGAAACCT------------------------------------------------------------------------------------------------------------------------------------------------CCGCGGCAG---------------------TACATTGACGGCTCGGTCGTGTATGGTTCGGACGAGGAAC…	TTTCGGCGCCACGTGCTTCCGTCGACGGTACCGAGCTGCCCAGTGCCCGCCAAGTTTCGCTGGACATTCACCGCCCGTCGTACCACAGTGATCCGAACTTTAGCGTAATGCTGGCGGTGTGGGGACAGTTTCTCGATCATGACATTACTTCAACGGCACTGAACCAGGGCGTCGATGGGAAACCTATTGAGTGCTGTGATCCGGGGCAGCCCCAACACCCGGAATGTTTCCCAGTTCCGCTGGGTCCAGGTGATCCGTACTATCATCAGTACAATGTAACCTGCATGAACTTTGTACGCTCCGTACCGGCACCGACGGGTCATTTTGGTCCGCGGCAGCAACTTAATCAAGCCACGGCGTACATTGACGGCTCGGTTGTGTATGGTTCGGACGAGGAAC…	Reference	MODIFIED	165	0	0	1	0.00165459	1	1	0	0	0	0	0	0	0	0	0	0	0	0	0	0	0	0	0	0	0	0	0	0	0	0	0	0	0	0	1
TTTCGGCGCCACGTGCTTCCGTCGACGGTACCGAGCTGCCCAGTGCCCGCCAAGTTTCGCTGGACATTCACCGCCCGTCGTACCACAGTGATCCGAACTTTAGCGTAATGCTAGCGGTGTGGGGACAGTTTCTCGATCATGACATTACTTCAACGGCACTGAACCAGGGCGTCGATGGGAAACCTA---------------------------------------------------------------------------------------------------------------------------------------------------------------------CCACGGCGTACATTGACGGCTCGGTTGTGTATGGTTCGGACGAGGAAC…	TTTCGGCGCCACGTGCTTCCGTCGACGGTACCGAGCTGCCCAGTGCCCGCCAAGTTTCGCTGGACATTCACCGCCCGTCGTACCACAGTGATCCGAACTTTAGCGTAATGCTGGCGGTGTGGGGACAGTTTCTCGATCATGACATTACTTCAACGGCACTGAACCAGGGCGTCGATGGGAAACCTATTGAGTGCTGTGATCCGGGGCAGCCCCAACACCCGGAATGTTTCCCAGTTCCGCTGGGTCCAGGTGATCCGTACTATCATCAGTACAATGTAACCTGCATGAACTTTGTACGCTCCGTACCGGCACCGACGGGTCATTTTGGTCCGCGGCAGCAACTTAATCAAGCCACGGCGTACATTGACGGCTCGGTTGTGTATGGTTCGGACGAGGAAC…	Reference	MODIFIED	165	0	0	1	0.00165459	1	1	0	0	0	0	0	0	0	0	0	0	0	0	0	0	0	0	0	0	0	0	0	0	0	0	0	0	0	0	1
TTTCGGCGCCACGTGCTTCCGTCGACGGTACCGAGCTGCCCAGTGCCCGCCAAGTTTCGCTGGACATTCACCGCCCGTCGTACCACAGTGATCCGAACTTTAGCGTAATGCTAGCGGTGTGGGGACAGTTTCTCGATCATGACATTACTTCAACGGCACTGAACCAGGGCGTCGATGGGAAACCTA---------------------------------------------------------------------------------------------------------------------------------------------------------------------CCACGGCGTACATTGACGGCTCGGTTGTGTATGGTTCGGACGAGGAAC…	TTTCGGCGCCACGTGCTTCCGTCGACGGTACCGAGCTGCCCAGTGCCCGCCAAGTTTCGCTGGACATTCACCGCCCGTCGTACCACAGTGATCCGAACTTTAGCGTAATGCTGGCGGTGTGGGGACAGTTTCTCGATCATGACATTACTTCAACGGCACTGAACCAGGGCGTCGATGGGAAACCTATTGAGTGCTGTGATCCGGGGCAGCCCCAACACCCGGAATGTTTCCCAGTTCCGCTGGGTCCAGGTGATCCGTACTATCATCAGTACAATGTAACCTGCATGAACTTTGTACGCTCCGTACCGGCACCGACGGGTCATTTTGGTCCGCGGCAGCAACTTAATCAAGCCACGGCGTACATTGACGGCTCGGTTGTGTATGGTTCGGACGAGGAAC…	Reference	MODIFIED	165	0	0	1	0.00165459	1	1	0	0	0	0	0	0	0	0	0	0	0	0	0	0	0	0	0	0	0	0	0	0	0	0	0	0	0	0	1
TTTCGGCGCCACGTGCTTCCGTCGACGGTACCGAGCTGCCCAGTGCCCGCCAAGTTTCGCTGGACATTCACCGCCCGTCGTACCACAGTGATCCGAACTTTAGCGTAATGCTAGCGGTGTGGGGACAGTTTCTCGATCATGACATTACTTCAACGGCACTGAACCAGGGCGTCGATGGGAAACCTATTGAGTGCTGTGATCCGGGGC--------------------------------------------------------------------------------------------------------------------------------------------------------------------TCGGTCGTGTATGGTTCGGACGAGGAAC…	TTTCGGCGCCACGTGCTTCCGTCGACGGTACCGAGCTGCCCAGTGCCCGCCAAGTTTCGCTGGACATTCACCGCCCGTCGTACCACAGTGATCCGAACTTTAGCGTAATGCTGGCGGTGTGGGGACAGTTTCTCGATCATGACATTACTTCAACGGCACTGAACCAGGGCGTCGATGGGAAACCTATTGAGTGCTGTGATCCGGGGCAGCCCCAACACCCGGAATGTTTCCCAGTTCCGCTGGGTCCAGGTGATCCGTACTATCATCAGTACAATGTAACCTGCATGAACTTTGTACGCTCCGTACCGGCACCGACGGGTCATTTTGGTCCGCGGCAGCAACTTAATCAAGCCACGGCGTACATTGACGGCTCGGTTGTGTATGGTTCGGACGAGGAAC…	Reference	MODIFIED	164	0	0	12	0.0198551	1	12	0	0	0	0	0	0	0	0	0	0	0	0	0	0	0	0	0	0	0	0	0	0	0	0	0	0	0	0	1
TTTCGGCGCCACGTGCTTCCGTCGACGGTACCGAGCTGCCCAGTGCCCGCCAAGTTTCGCTGGACATTCACCGCCCGTCGTACCACAGTGATCCGAACTTTAGCGTAATGCTAGCGGTGTGGGGACAGTTTCTCGATCATGACATTACTTCAACGGCACTGAACCAGGGCGTCGATGGGAAACCTATTGAGTGCTGTGATCCGGGGCAGCCCCAACACCCGGAATGTTTCCCCGTTCC-----------------------ATCATCAGTACAATGTAACCTGCATGAACTTTGTACGCTCCGTACCGGCACCGACGGGTCATTTTGGTCCGCGGCAGCAAC---------CCACGGCGTACATTGACGGCTCGGTCGTGTATGGTTCGGACGAGGAAC…	TTTCGGCGCCACGTGCTTCCGTCGACGGTACCGAGCTGCCCAGTGCCCGCCAAGTTTCGCTGGACATTCACCGCCCGTCGTACCACAGTGATCCGAACTTTAGCGTAATGCTGGCGGTGTGGGGACAGTTTCTCGATCATGACATTACTTCAACGGCACTGAACCAGGGCGTCGATGGGAAACCTATTGAGTGCTGTGATCCGGGGCAGCCCCAACACCCGGAATGTTTCCCAGTTCCGCTGGGTCCAGGTGATCCGTACTATCATCAGTACAATGTAACCTGCATGAACTTTGTACGCTCCGTACCGGCACCGACGGGTCATTTTGGTCCGCGGCAGCAACTTAATCAAGCCACGGCGTACATTGACGGCTCGGTTGTGTATGGTTCGGACGAGGAAC…	Reference	MODIFIED	32	0	0	25	0.0413647	0	0	0	0	0	0	1	25	0	0	0	0	0	0	0	0	0	0	0	0	0	0	0	0	0	0	0	0	0	0	1
TTTCGGCGCCACGTGCTTCCGTCGACGGTACCGAGCTGCCCAGTGCCCGCCAAGTTTCGCTGGACATTCACCGCCCGTCGTACCACAGTGATCCGAACTTTAGCGTAATGCTAGCGGTGTGGGGACAGTTTCTCGATCATGACATTACTTCAACGGCACTGAACCAGGGCGTCGATGGGAAACCTATTGAGTGCTGTGATCCGGGGCAGCCCCAACACCCGGAATGTTTCCCCGTTCCGCTGGGTCCGGGTGATCCGTACTATCATCAGTACAATGTAACCTGCATGAACTTTGTACGCTCCGTACCGGCACCGACGGGTCATTTTGGTCCGC------------------CCACGGCGTACATTGACGGCTCGGTTGTGTATGGTTCGGACGAGGAAC…	TTTCGGCGCCACGTGCTTCCGTCGACGGTACCGAGCTGCCCAGTGCCCGCCAAGTTTCGCTGGACATTCACCGCCCGTCGTACCACAGTGATCCGAACTTTAGCGTAATGCTGGCGGTGTGGGGACAGTTTCTCGATCATGACATTACTTCAACGGCACTGAACCAGGGCGTCGATGGGAAACCTATTGAGTGCTGTGATCCGGGGCAGCCCCAACACCCGGAATGTTTCCCAGTTCCGCTGGGTCCAGGTGATCCGTACTATCATCAGTACAATGTAACCTGCATGAACTTTGTACGCTCCGTACCGGCACCGACGGGTCATTTTGGTCCGCGGCAGCAACTTAATCAAGCCACGGCGTACATTGACGGCTCGGTTGTGTATGGTTCGGACGAGGAAC…	Reference	MODIFIED	18	0	0	25	0.0413647	0	0	1	25	0	0	0	0	0	0	0	0	0	0	0	0	0	0	0	0	0	0	0	0	0	0	0	0	0	0	1
TTTCGGCGCCACGTGCTTCCGTCGACGGTACCGAGCTGCCCAGTGCCCGCCAAGTTTCGCTGGACATTCACCGCCCGTCGTACCACAGTGATCCGAACTTTAGCGTAATGCTAGCGGTGTGGGGACAGTTTCTCGATCATGACATTACTTCAACGGCACTGAACCAGGGCGTCGATGGGAAACCTATTGAGTGCTGTGATCCGGGGCAGCCCCAACACCCGGAATGTTTCCCCGTTCCGCTGGGTCCGGGTGATCCGTACTCTCATCAGTACAATGTAACCTGCATGAACTTTGTACGCTCCGTACCGGCACCGACGGGTCATTTTGGTCCGCGGCAGCAACTTAATCAAGCCACGGCGTACATTGACGGCTCGGTTGTGTATGGTTCGGACGAGGAAC…	TTTCGGCGCCACGTGCTTCCGTCGACGGTACCGAGCTGCCCAGTGCCCGCCAAGTTTCGCTGGACATTCACCGCCCGTCGTACCACAGTGATCCGAACTTTAGCGTAATGCTGGCGGTGTGGGGACAGTTTCTCGATCATGACATTACTTCAACGGCACTGAACCAGGGCGTCGATGGGAAACCTATTGAGTGCTGTGATCCGGGGCAGCCCCAACACCCGGAATGTTTCCCAGTTCCGCTGGGTCCAGGTGATCCGTACTATCATCAGTACAATGTAACCTGCATGAACTTTGTACGCTCCGTACCGGCACCGACGGGTCATTTTGGTCCGCGGCAGCAACTTAATCAAGCCACGGCGTACATTGACGGCTCGGTTGTGTATGGTTCGGACGAGGAAC…	Reference	UNMODIFIED	0	0	0	25	0.0413647	0	0	0	0	0	0	0	0	0	0	0	0	0	0	0	0	0	0	0	0	0	0	0	0	0	0	0	0	0	0	0
TTTCGGCGCCACGTGCTTCCGTCGACGGTACCGAGCTGCCCAGTGCCCGCCAAGTTTCGCTGGACATTCACCGCCCGTCGTACCACAGTGATCCGAACTTTAGCGTAATGCTAGCGGTGTGGGGACAGTTTCTCGATCATGACATTACTTCAACGGCACTGAACCAGGGCGTCGATGGGAAACCTATTGAGTGCTGTGATCCGGGGCAGCCCCAACACCCGGAATGTTTCCCCGT----------CCGGGTGATCCGTACTATCATCAGTACAATGTAACCTGCATGAACTTTGTACGCTCCGTACCGGCACCGACGGGTCATTTTGGTCCGCGGCAGCAAC----------CACGGCGTACATTGACGGCTCGGTTGTGTATGGTTCGGACGAGGAAC…	TTTCGGCGCCACGTGCTTCCGTCGACGGTACCGAGCTGCCCAGTGCCCGCCAAGTTTCGCTGGACATTCACCGCCCGTCGTACCACAGTGATCCGAACTTTAGCGTAATGCTGGCGGTGTGGGGACAGTTTCTCGATCATGACATTACTTCAACGGCACTGAACCAGGGCGTCGATGGGAAACCTATTGAGTGCTGTGATCCGGGGCAGCCCCAACACCCGGAATGTTTCCCAGTTCCGCTGGGTCCAGGTGATCCGTACTATCATCAGTACAATGTAACCTGCATGAACTTTGTACGCTCCGTACCGGCACCGACGGGTCATTTTGGTCCGCGGCAGCAACTTAATCAAGCCACGGCGTACATTGACGGCTCGGTTGTGTATGGTTCGGACGAGGAAC…	Reference	MODIFIED	20	0	0	24	0.0397101	0	0	0	0	0	0	1	24	0	0	0	0	0	0	0	0	0	0	0	0	0	0	0	0	0	0	0	0	0	0	1
TTTCGGCGCCACGTGCTTCCGTCGACGGTACCGAGCTGCCCAGTGCCCGCCAAGTTTCGCTGGACATTCACCGCCCGTCGTACCACAGTGATCCGAACTTTAGCGTAATGCTAGCGGTGTGGGGACAGTTTCTCGATCATGACATTACTTCAACGGCACTGAACCAGGGCGTCGATGGGAAACCTATTGAGTGCTGTGATCCGGGGCAGCCCCAACACCCGGAATGTTTCCCCGTTCCGCTGATCCGTACTATCACCCGTCCGGGTGATCCGTACTATCATCAGTACAATGTAACCTGCATGAACTTTGTACGCTCCGTACCGGCACCGACGGGTCC----GATCC--------------------CCACGGCGTACATTGACGGCTCGGTTGTGTATG…	TTTCGGCGCCACGTGCTTCCGTCGACGGTACCGAGCTGCCCAGTGCCCGCCAAGTTTCGCTGGACATTCACCGCCCGTCGTACCACAGTGATCCGAACTTTAGCGTAATGCTGGCGGTGTGGGGACAGTTTCTCGATCATGACATTACTTCAACGGCACTGAACCAGGGCGTCGATGGGAAACCTATTGAGTGCTGTGATCCGGGGCAGCCCCAACACCCGGAATGTTTCCCAGTTCCGCTG---------------GGTCCAGGTGATCCGTACTATCATCAGTACAATGTAACCTGCATGAACTTTGTACGCTCCGTACCGGCACCGACGGGTCATTTTGGTCCGCGGCAGCAACTTAATCAAGCCACGGCGTACATTGACGGCTCGGTTGTGTATG…	Reference	MODIFIED	20	15	1	24	0.0397101	0	0	0	0	0	0	1	24	0	0	0	0	0	0	0	0	0	0	0	0	0	0	0	0	0	0	0	0	0	0	1
TTTCGGCGCCACGTGCTTCCGTCGACGGTACCGAGCTGCCCAGTGCCCGCCAAGTTTCGCTGGACATTCACCGCCCGTCGTACCACAGTGATCCGAACTTTAGCGTAATGCTAGCGGTGTGGGGACAGTTTCTCGATCATGACATTACTTCAACGGCACTGAACCAGGGCGTCGATGGGAAACCTATTGAGTGCTGTGATCCGGGGCAGCCCCAACACCCGGAATGTTTCCCCGTTCCGCTGGGTCCGGGTGATCCGTACTATCATCAGTACAATGTAACCTGCATGAACTTTGTACGCTCCGTACCGGCACCGACGGGTCATTTTGGTCCGCGGCAGCAAC-------------GGCGTACATTGACGGCTCGGTCGTGTATGGTTCGGACGAGGAAC…	TTTCGGCGCCACGTGCTTCCGTCGACGGTACCGAGCTGCCCAGTGCCCGCCAAGTTTCGCTGGACATTCACCGCCCGTCGTACCACAGTGATCCGAACTTTAGCGTAATGCTGGCGGTGTGGGGACAGTTTCTCGATCATGACATTACTTCAACGGCACTGAACCAGGGCGTCGATGGGAAACCTATTGAGTGCTGTGATCCGGGGCAGCCCCAACACCCGGAATGTTTCCCAGTTCCGCTGGGTCCAGGTGATCCGTACTATCATCAGTACAATGTAACCTGCATGAACTTTGTACGCTCCGTACCGGCACCGACGGGTCATTTTGGTCCGCGGCAGCAACTTAATCAAGCCACGGCGTACATTGACGGCTCGGTTGTGTATGGTTCGGACGAGGAAC…	Reference	MODIFIED	13	0	0	24	0.0397101	0	0	1	24	0	0	0	0	0	0	0	0	0	0	0	0	0	0	0	0	0	0	0	0	0	0	0	0	0	0	1
TTTCGGCGCCACGTGCTTCCGTCGACGGTACCGAGCTGCCCAGTGCCCGCCAAGTTTCGCTGGACATTCACCGCCCGTCGTACCACAGTGATCCGAACTTTAGCGTAATGCTAGCGGTGTGGGGACAGTTTCTCGATCATGACATTACTTCAACGGCACTGAACCAGGGCGTCGATGGGAAACCTATTGAGTGCTGTGATCCGGGGCAGCCCCAACACCCGGAATGTTTCCCCGTTCCGCTGGGTCCGGGTGATCCGTACTATCATCAGTACAATGTAACCTGCATGAACTTTGTACGCTCCGTACCGGCACCGACGGGTCATTTTGGTCCGCGGCAGCAACTTAATCAAGCCACGGCGTACATTGACGGCTCGGTCGTGTATGGTTCGGACGAGGAAC…	TTTCGGCGCCACGTGCTTCCGTCGACGGTACCGAGCTGCCCAGTGCCCGCCAAGTTTCGCTGGACATTCACCGCCCGTCGTACCACAGTGATCCGAACTTTAGCGTAATGCTGGCGGTGTGGGGACAGTTTCTCGATCATGACATTACTTCAACGGCACTGAACCAGGGCGTCGATGGGAAACCTATTGAGTGCTGTGATCCGGGGCAGCCCCAACACCCGGAATGTTTCCCAGTTCCGCTGGGTCCAGGTGATCCGTACTATCATCAGTACAATGTAACCTGCATGAACTTTGTACGCTCCGTACCGGCACCGACGGGTCATTTTGGTCCGCGGCAGCAACTTAATCAAGCCACGGCGTACATTGACGGCTCGGTTGTGTATGGTTCGGACGAGGAAC…	Reference	UNMODIFIED	0	0	0	24	0.0397101	0	0	0	0	0	0	0	0	0	0	0	0	0	0	0	0	0	0	0	0	0	0	0	0	0	0	0	0	0	0	0
TTTCGGCGCCACGTGCTTCCGTCGACGGTACCGAGCTGCCCAGTGCCCGCCAAGTTTCGCTGGACATTCACCGCCCGTCGTACCACAGTGATCCGAACTTTAGCGTAATGCTAGCGGTGTGGGGACAGTTTCTCGATCATGACATTACTTCAACGGCACTGAACCAGGGCGTCGATGGGAAACCTATTGAGTGCTGTGATCCGGGGCAGCCCCAACACCCGGAATGTTTCCCCGTTCCGCTGGGTCCGGGTGATCCGTACTATCATCAGTACAATGTAACCTGCATGAACTTTGTACGCTCCGTACCGGCACCGACGGGTCATTTTGGTCCGCGGCAGCAACTTACCTTGGCCACGGCGTACATTGACGGCTCGGTTGTGTATGGTTCGGACGAGGAAC…	TTTCGGCGCCACGTGCTTCCGTCGACGGTACCGAGCTGCCCAGTGCCCGCCAAGTTTCGCTGGACATTCACCGCCCGTCGTACCACAGTGATCCGAACTTTAGCGTAATGCTGGCGGTGTGGGGACAGTTTCTCGATCATGACATTACTTCAACGGCACTGAACCAGGGCGTCGATGGGAAACCTATTGAGTGCTGTGATCCGGGGCAGCCCCAACACCCGGAATGTTTCCCAGTTCCGCTGGGTCCAGGTGATCCGTACTATCATCAGTACAATGTAACCTGCATGAACTTTGTACGCTCCGTACCGGCACCGACGGGTCATTTTGGTCCGCGGCAGCAACTTAATCAAGCCACGGCGTACATTGACGGCTCGGTTGTGTATGGTTCGGACGAGGAAC…	Reference	UNMODIFIED	0	0	0	24	0.0397101	0	0	0	0	0	0	0	0	0	0	0	0	0	0	0	0	0	0	0	0	0	0	0	0	0	0	0	0	0	0	0
TTTCGGCGCCACGTGCTTCCGTCGACGGTACCGAGCTGCCCAGTGCCCGCCAAGTTTCGCTGGACATTCACCGCCCGTCGTACCACAGTGATCCGAACTTTAGCGTAATGCTAGCGGTGTGGGGACAGTTTCTCGATCATGACATTACTTCAACGGCACTGAACCAGGGCGTCGATGGGAAACCTATTGAGTGCTGTGATCCGGGGCAGCCCCAACCCCCGGAATGTTTCCCCGTTCCGCTGGGTCCGGGTGATCCGTACTATCATCAGTACAATGTAACCTGCATGAACTTTGTACGCTCCGTACCGGCACCGACGGGTCATTTTGGTCCGCGGCAGCAACTTAATCAAGCCACGGCGTACATTGACGGCTCGGTTGTGTATGGTTCGGACGAGGAAC…	TTTCGGCGCCACGTGCTTCCGTCGACGGTACCGAGCTGCCCAGTGCCCGCCAAGTTTCGCTGGACATTCACCGCCCGTCGTACCACAGTGATCCGAACTTTAGCGTAATGCTGGCGGTGTGGGGACAGTTTCTCGATCATGACATTACTTCAACGGCACTGAACCAGGGCGTCGATGGGAAACCTATTGAGTGCTGTGATCCGGGGCAGCCCCAACACCCGGAATGTTTCCCAGTTCCGCTGGGTCCAGGTGATCCGTACTATCATCAGTACAATGTAACCTGCATGAACTTTGTACGCTCCGTACCGGCACCGACGGGTCATTTTGGTCCGCGGCAGCAACTTAATCAAGCCACGGCGTACATTGACGGCTCGGTTGTGTATGGTTCGGACGAGGAAC…	Reference	UNMODIFIED	0	0	0	24	0.0397101	0	0	0	0	0	0	0	0	0	0	0	0	0	0	0	0	0	0	0	0	0	0	0	0	0	0	0	0	0	0	0
TTTCGGCGCCACGTGCTTCCGTCGACGGTACCGAGCTGCCCAGTGCCCGCCAAGTTTCGCTGGACATTCACCGCCCGTCGTACCACAGTGATCCGAACTTTAGCGTAATGCTAGCGGTGTGGGGACAGTTTCTCGATCATGACATTACTTCAACGGCACTGAACCAGGGCGTCGATGGGAAACCTATTGAGTGCTGTGATCCGGGGCAGCCCA--------------------------------------------------------------------------------------------------------------------------------------------------------------------GTGTATGGTTCGGACGAGGAAC…	TTTCGGCGCCACGTGCTTCCGTCGACGGTACCGAGCTGCCCAGTGCCCGCCAAGTTTCGCTGGACATTCACCGCCCGTCGTACCACAGTGATCCGAACTTTAGCGTAATGCTGGCGGTGTGGGGACAGTTTCTCGATCATGACATTACTTCAACGGCACTGAACCAGGGCGTCGATGGGAAACCTATTGAGTGCTGTGATCCGGGGCAGCCCCAACACCCGGAATGTTTCCCAGTTCCGCTGGGTCCAGGTGATCCGTACTATCATCAGTACAATGTAACCTGCATGAACTTTGTACGCTCCGTACCGGCACCGACGGGTCATTTTGGTCCGCGGCAGCAACTTAATCAAGCCACGGCGTACATTGACGGCTCGGTTGTGTATGGTTCGGACGAGGAAC…	Reference	MODIFIED	164	0	0	3	0.00496376	1	3	0	0	0	0	0	0	0	0	0	0	0	0	0	0	0	0	0	0	0	0	0	0	0	0	0	0	0	0	1
TTTCGGCGCCACGTGCTTCCGTCGACGGTACCGAGCTGCCCAGTGCCCGCCAAGTTTCGCTGGACATTCACCGCCCGTCGTACCACAGTGATCCGAACTTTAGCGTAATGCTAGCGGTGTGGGGACAGTTTCTCGATCATGACATTACTTCAACGGCACTGAACCAGGGCGTCGATGGGAAACCTATTGAGTGCTGTGATCCG---------------------------------------------------------------------------------------------------------------------------------CGGCAGCAACTTAATCAAGCCACGGCGTACATTGACGGCTCGGTCGTGTATGGTTCGGACGAGGAAC…	TTTCGGCGCCACGTGCTTCCGTCGACGGTACCGAGCTGCCCAGTGCCCGCCAAGTTTCGCTGGACATTCACCGCCCGTCGTACCACAGTGATCCGAACTTTAGCGTAATGCTGGCGGTGTGGGGACAGTTTCTCGATCATGACATTACTTCAACGGCACTGAACCAGGGCGTCGATGGGAAACCTATTGAGTGCTGTGATCCGGGGCAGCCCCAACACCCGGAATGTTTCCCAGTTCCGCTGGGTCCAGGTGATCCGTACTATCATCAGTACAATGTAACCTGCATGAACTTTGTACGCTCCGTACCGGCACCGACGGGTCATTTTGGTCCGCGGCAGCAACTTAATCAAGCCACGGCGTACATTGACGGCTCGGTTGTGTATGGTTCGGACGAGGAAC…	Reference	MODIFIED	129	0	0	3	0.00496376	0	0	0	0	0	0	0	0	0	0	0	0	0	0	0	0	0	0	0	0	0	0	1	3	0	0	0	0	0	0	1
TTTCGGCGCCACGTGCTTCCGTCGACGGTACCGAGCTGCCAAGTGCCCGCCAAGTTTCGCTGGACATTCACCGCCCGTCGTACCACAGTGATCCGAACTTTAGCGTAATGCTAGCGGTGTGGGGACAGTTTCTCGATCATGACATTACTTCAACGGCACTGAACCAGGGCGTCGATGGGAAACCTATTGAGTGCTGTGATCCGGGGCAGCCCCAACACCCGGAATGTTTCCCCGTTCCGCTGGGTCCGGGAGAACGATAATTTCATCAGTACAATGTGACCTGCAGGAACTGTGTAAGCTCCGTAAGGGCAGCGACGGGTCATTTTGGTACGCGACGACAACGTAATCATGCCACGGCGTACATTGTCGGATAGGTTATGGAGAGTTCGGACGAGTAAA…	TTTCGGCGCCACGTGCTTCCGTCGACGGTACCGAGCTGCCCAGTGCCCGCCAAGTTTCGCTGGACATTCACCGCCCGTCGTACCACAGTGATCCGAACTTTAGCGTAATGCTGGCGGTGTGGGGACAGTTTCTCGATCATGACATTACTTCAACGGCACTGAACCAGGGCGTCGATGGGAAACCTATTGAGTGCTGTGATCCGGGGCAGCCCCAACACCCGGAATGTTTCCCAGTTCCGCTGGGTCCAGGTGATCCGTACTATCATCAGTACAATGTAACCTGCATGAACTTTGTACGCTCCGTACCGGCACCGACGGGTCATTTTGGTCCGCGGCAGCAACTTAATCAAGCCACGGCGTACATTGACGGCTCGGTTGTGTATGGTTCGGACGAGGAAC…	Reference	MODIFIED	0	0	1	1	0.00165459	0	0	0	0	0	0	0	0	0	0	1	1	0	0	0	0	0	0	0	0	0	0	0	0	0	0	0	0	0	0	1
TTTCGGCGCCACGTGCTTCCGTCGACGGTACCGAGCTGCCCAGTGCCCGCCAAGTTTCGCTGGACATTCACCGCCCGTCGTACCACAGTGATCCGAACTTTAGCGTAATGCTAGCGGTGTGGGGACAGTTTCTCGATCATGACATTACTTCAACGGCACTGAACCAGGGCGTCGATGGGAAACCTATTGAGTGCTGTGATCCGGGGCAGCCCCAACACCCGGAATGTTTCCCCGTTCCGCTGG----------------------------------AACCTGCATGAACTTTGTACGCTCCGTACCGGCACCGACGGGTCATTTTGGTCCGCGGCAGCAACTTAATCAAGCCACGGCGTACATTGACGGCTCGGTTGTGTATGGTTCGGACGAGGAAC…	TTTCGGCGCCACGTGCTTCCGTCGACGGTACCGAGCTGCCCAGTGCCCGCCAAGTTTCGCTGGACATTCACCGCCCGTCGTACCACAGTGATCCGAACTTTAGCGTAATGCTGGCGGTGTGGGGACAGTTTCTCGATCATGACATTACTTCAACGGCACTGAACCAGGGCGTCGATGGGAAACCTATTGAGTGCTGTGATCCGGGGCAGCCCCAACACCCGGAATGTTTCCCAGTTCCGCTGGGTCCAGGTGATCCGTACTATCATCAGTACAATGTAACCTGCATGAACTTTGTACGCTCCGTACCGGCACCGACGGGTCATTTTGGTCCGCGGCAGCAACTTAATCAAGCCACGGCGTACATTGACGGCTCGGTTGTGTATGGTTCGGACGAGGAAC…	Reference	UNMODIFIED	0	0	0	23	0.0380555	0	0	0	0	0	0	0	0	0	0	0	0	0	0	0	0	0	0	0	0	0	0	0	0	0	0	0	0	0	0	0
TTTCGGCGCCACGTGCTTCCGTCGACGGTACCGAGCTGCCCAGTGCCCGCCAAGTTTCGCTGGACATTCACCGCCCGTCGTACCACAGTGATCCGAACTTTAGCGTAATGCTAGCGGTGTGGGGACAGTTTCTCGATCATGACATTACTTCAACGGCACTGAACCAGGGCGTCGATGGGAAACCTATTGAGTGCTGTGATCCGGGGCAGCCCCAACACCCGGAATGTTTCCCCGTTCCGCTGGGTCCAGGTGATCCGTACTATCATCAGTACAATGTAACCTGCATGAACTTTGTACGCTCCGTACCGGCACCGACGGGTCATTTTGGTCCGCGGC----------------------GTACATTGACGGCTCGGTCGTGTATGGTTCGGACGAGGAAC…	TTTCGGCGCCACGTGCTTCCGTCGACGGTACCGAGCTGCCCAGTGCCCGCCAAGTTTCGCTGGACATTCACCGCCCGTCGTACCACAGTGATCCGAACTTTAGCGTAATGCTGGCGGTGTGGGGACAGTTTCTCGATCATGACATTACTTCAACGGCACTGAACCAGGGCGTCGATGGGAAACCTATTGAGTGCTGTGATCCGGGGCAGCCCCAACACCCGGAATGTTTCCCAGTTCCGCTGGGTCCAGGTGATCCGTACTATCATCAGTACAATGTAACCTGCATGAACTTTGTACGCTCCGTACCGGCACCGACGGGTCATTTTGGTCCGCGGCAGCAACTTAATCAAGCCACGGCGTACATTGACGGCTCGGTTGTGTATGGTTCGGACGAGGAAC…	Reference	MODIFIED	22	0	0	23	0.0380555	0	0	1	23	0	0	0	0	0	0	0	0	0	0	0	0	0	0	0	0	0	0	0	0	0	0	0	0	0	0	1
TTTCGGCGCCACGTGCTTCCGTCGACGGTACCGAGCTGCCCAGTGCCCGCCAAGTTTCGCTGGACATTCACCGCCCGTCGTACCACAGTGATCCGAACTTTAGCGTAATGCTAGCGGTGTGGGGACAGTTTCTCGATCATGACATTACTTCAACGGCACTGAACCAGGGCGTCGATGGGAAACCTATTGAGTGCTGTGATCCGGGGCAGCCCCAACACCCGGAATGTTTCCCCGTTCCGCTGGGTCCAGGTGATCCGTACTATCATCAGTACAATGTAACCTGCATGAACTTTGTACGCTCCGTACCGGCACCGACGGGTCATTTTGGTCCGCGGCAGCAAC---------CCACGGCGTACATTGACGGCTCGGTCGTGTATGGTTCGGACGAGGAAC…	TTTCGGCGCCACGTGCTTCCGTCGACGGTACCGAGCTGCCCAGTGCCCGCCAAGTTTCGCTGGACATTCACCGCCCGTCGTACCACAGTGATCCGAACTTTAGCGTAATGCTGGCGGTGTGGGGACAGTTTCTCGATCATGACATTACTTCAACGGCACTGAACCAGGGCGTCGATGGGAAACCTATTGAGTGCTGTGATCCGGGGCAGCCCCAACACCCGGAATGTTTCCCAGTTCCGCTGGGTCCAGGTGATCCGTACTATCATCAGTACAATGTAACCTGCATGAACTTTGTACGCTCCGTACCGGCACCGACGGGTCATTTTGGTCCGCGGCAGCAACTTAATCAAGCCACGGCGTACATTGACGGCTCGGTTGTGTATGGTTCGGACGAGGAAC…	Reference	MODIFIED	9	0	0	23	0.0380555	0	0	1	23	0	0	0	0	0	0	0	0	0	0	0	0	0	0	0	0	0	0	0	0	0	0	0	0	0	0	1
TTTCGGCGCCACGTGCTTCCGTCGACGGTACCGAGCTGCCCAGTGCCCGCCAAGTTTCGCTGGACATTCACCGCCCGTCGTACCACAGTGATCCGAACTTTAGCGTAATGCTAGCGGTGTGGGGACAGTTTCTCGATCATGACATTACTTCAACGGCACTGAACCAGGGCGTCGATGGGAAACCTATTGAGTGCTGTGATCCGGGGCAGCCCCAACACCCGGAATGTTTCCCCGTTCCGCTGGGTCCGGGTGATCCGTACTATCATCAGTACAATGTAACC------------------------------------------------------------------------ACGGCGTACATTGACGGCTCGGTTGTGTATGGTTCGGACGAGGAAC…	TTTCGGCGCCACGTGCTTCCGTCGACGGTACCGAGCTGCCCAGTGCCCGCCAAGTTTCGCTGGACATTCACCGCCCGTCGTACCACAGTGATCCGAACTTTAGCGTAATGCTGGCGGTGTGGGGACAGTTTCTCGATCATGACATTACTTCAACGGCACTGAACCAGGGCGTCGATGGGAAACCTATTGAGTGCTGTGATCCGGGGCAGCCCCAACACCCGGAATGTTTCCCAGTTCCGCTGGGTCCAGGTGATCCGTACTATCATCAGTACAATGTAACCTGCATGAACTTTGTACGCTCCGTACCGGCACCGACGGGTCATTTTGGTCCGCGGCAGCAACTTAATCAAGCCACGGCGTACATTGACGGCTCGGTTGTGTATGGTTCGGACGAGGAAC…	Reference	MODIFIED	72	0	0	23	0.0380555	0	0	0	0	1	23	0	0	0	0	0	0	0	0	0	0	0	0	0	0	0	0	0	0	0	0	0	0	0	0	1
TTTCGGCGCCACGTGCTTCCGTCGACGGTACCGAGCTGCCCAGTGCCCGCCAAGTTTCGCTGGACATTCACCGCCCGTCGTACCACAGTGATCCGAACTTTAGCGTAATGCTAGCGGTGTGGGGACAGTTTCTCGATCATGACATTACTTCAACGGCACTGAACCAGGGCGTCGATGGGAAACCTATTGAGTGCTGTGATCCGGGGCAGCCCCAACACCCGGAATGTTTCCCCGTTCCGCTGGGTCCGGGTGATCCGTACTATCATCAGTACAATGTAACCTGCATGAACTTTGTACGCTCCGTACCGGCACCGACGGGTCATTTTGGTCCGCGGCAGCAACTT--TGACGGCGTACCACGGCGTACATTGACGGCTCGGTCGTGTATGGTTCGGACGA…	TTTCGGCGCCACGTGCTTCCGTCGACGGTACCGAGCTGCCCAGTGCCCGCCAAGTTTCGCTGGACATTCACCGCCCGTCGTACCACAGTGATCCGAACTTTAGCGTAATGCTGGCGGTGTGGGGACAGTTTCTCGATCATGACATTACTTCAACGGCACTGAACCAGGGCGTCGATGGGAAACCTATTGAGTGCTGTGATCCGGGGCAGCCCCAACACCCGGAATGTTTCCCAGTTCCGCTGGGTCCAGGTGATCCGTACTATCATCAGTACAATGTAACCTGCATGAACTTTGTACGCTCCGTACCGGCACCGACGGGTCATTTTGGTCCGCGGCAGCAACTTAATCAAG-----CCACGGCGTACATTGACGGCTCGGTTGTGTATGGTTCGGACGA…	Reference	MODIFIED	0	5	0	23	0.0380555	0	0	1	23	0	0	0	0	0	0	0	0	0	0	0	0	0	0	0	0	0	0	0	0	0	0	0	0	0	0	1
TTTCGGCGCCACGTGCTTCCGTCGACGGTACCGAGCTGCCCAGTGCCCGCCAAGTTTCGCTGGACATTCACCGCCCGTCGTACCACAGTGATCCGAACTTTAGCGTAATGCTAGCGGTGTGGGGACAGTTTCTCGATCATGACATTACTTCAACGGCACTGAACCAGGGCGTCGATGGGAAACCTATTGAGTGCTGTGATCCGGGGCAGCCCCAACACCCGGAATGTTTCCCCGTTCCGCTGGGTCCGGGTGATCCGTACTATCATCAGTACAATGTAACCTGCATGAACTTTGTACGCTCCGTACCGGCACCGACGGGTCATTTTGGTCCGCGGCAGCAACTTAATCAAG-----GCGTACATTGACGGCTCGGTCGTGTATGGTTCGGACGAGGAAC…	TTTCGGCGCCACGTGCTTCCGTCGACGGTACCGAGCTGCCCAGTGCCCGCCAAGTTTCGCTGGACATTCACCGCCCGTCGTACCACAGTGATCCGAACTTTAGCGTAATGCTGGCGGTGTGGGGACAGTTTCTCGATCATGACATTACTTCAACGGCACTGAACCAGGGCGTCGATGGGAAACCTATTGAGTGCTGTGATCCGGGGCAGCCCCAACACCCGGAATGTTTCCCAGTTCCGCTGGGTCCAGGTGATCCGTACTATCATCAGTACAATGTAACCTGCATGAACTTTGTACGCTCCGTACCGGCACCGACGGGTCATTTTGGTCCGCGGCAGCAACTTAATCAAGCCACGGCGTACATTGACGGCTCGGTTGTGTATGGTTCGGACGAGGAAC…	Reference	MODIFIED	5	0	0	23	0.0380555	0	0	1	23	0	0	0	0	0	0	0	0	0	0	0	0	0	0	0	0	0	0	0	0	0	0	0	0	0	0	1
TTTCGGCGCCACGTGCTTCCGTAGACGGTACCTAGCTGCCCATTGCCCTCCAAGTTTCGCTGGACATTCACCGCCCGTCGTACCACAGTGATCCGAACTTTAGCGTAATGCTAGCGGTGTGGGGACAGTTTCTCGATCATGACATTACTTCAACGGCACTGAACCAGGGCGTCGATGGGAAACCTATTGAGTGCTGTGATCTGGGGCAGCCCA--------------------------------------------------------------------------------------------------------------------------------------------------------------------GTGTATGGTTCGGACGAGGAAC…	TTTCGGCGCCACGTGCTTCCGTCGACGGTACCGAGCTGCCCAGTGCCCGCCAAGTTTCGCTGGACATTCACCGCCCGTCGTACCACAGTGATCCGAACTTTAGCGTAATGCTGGCGGTGTGGGGACAGTTTCTCGATCATGACATTACTTCAACGGCACTGAACCAGGGCGTCGATGGGAAACCTATTGAGTGCTGTGATCCGGGGCAGCCCCAACACCCGGAATGTTTCCCAGTTCCGCTGGGTCCAGGTGATCCGTACTATCATCAGTACAATGTAACCTGCATGAACTTTGTACGCTCCGTACCGGCACCGACGGGTCATTTTGGTCCGCGGCAGCAACTTAATCAAGCCACGGCGTACATTGACGGCTCGGTTGTGTATGGTTCGGACGAGGAAC…	Reference	MODIFIED	164	0	0	1	0.00165459	1	1	0	0	0	0	0	0	0	0	0	0	0	0	0	0	0	0	0	0	0	0	0	0	0	0	0	0	0	0	1
TTTCGGCGCCACGTGCTTCCGTCGACGGTACCGAGCTGCCCAGTGCCCGCCAAGTTTCGCTGGACATTCACCGCCCGTCGTACCACAGTGATCCGAACTTTAGCGTAATGCTAGCGGTGTGGGGACAGTTTCTCGATCATGACATTACTTCAACGGCACTGAACCAGGGCGTCGATGGGAAACCTATTGAGTGCTGTGATCCGGGGCAGCCCCAA----------------CCGTTCCGCTGGGTCCGGGTGATCCGTACTATCATCAGTACAATGTAACCTGCATGAACTTTGTACGCTCCGTACCGGCACCGACGGGTCATTTTGGTCCGCGGCAGCAACTTAATCAAGCCACGGCGTACATTGACGGCTCGGTTGTGTATGGTTCGGACGAGGAAC…	TTTCGGCGCCACGTGCTTCCGTCGACGGTACCGAGCTGCCCAGTGCCCGCCAAGTTTCGCTGGACATTCACCGCCCGTCGTACCACAGTGATCCGAACTTTAGCGTAATGCTGGCGGTGTGGGGACAGTTTCTCGATCATGACATTACTTCAACGGCACTGAACCAGGGCGTCGATGGGAAACCTATTGAGTGCTGTGATCCGGGGCAGCCCCAACACCCGGAATGTTTCCCAGTTCCGCTGGGTCCAGGTGATCCGTACTATCATCAGTACAATGTAACCTGCATGAACTTTGTACGCTCCGTACCGGCACCGACGGGTCATTTTGGTCCGCGGCAGCAACTTAATCAAGCCACGGCGTACATTGACGGCTCGGTTGTGTATGGTTCGGACGAGGAAC…	Reference	MODIFIED	16	0	0	22	0.0364009	0	0	0	0	0	0	0	0	0	0	0	0	0	0	0	0	0	0	0	0	0	0	0	0	0	0	0	0	1	22	1
TTTCGGCGCCACGTGCTTCCGTCGACGGTACCGAGCTGCCCAGTGCCCGCCAAGTTTCGCTGGACATTCACCGCCCGTCGTACCACAGTGATCCGAACTTTAGCGTAATGCTAGCGGTGTGGGGACAGTTTCTCGATCATGACATTACTTCAACGGCACTGAACCAGGGCGTCGATGGGAAACCTATTGAGTGCTGTGATCCGGGGCAGCCCCAACACCCGGAATGTTTCCCCGTTCCGCTGGGTCCAGGTGATCCGTACTATCATCAGTACAATGTAACCTGCATGAACTTTGTACGCTCCGTACCGGCACCGACGGGTCATTTTGGTCCGCGGCAGCAACTTAATC---CCACGGCGTACATTGACGGCTCGGTCGTGTATGGTTCGGACGAGGAAC…	TTTCGGCGCCACGTGCTTCCGTCGACGGTACCGAGCTGCCCAGTGCCCGCCAAGTTTCGCTGGACATTCACCGCCCGTCGTACCACAGTGATCCGAACTTTAGCGTAATGCTGGCGGTGTGGGGACAGTTTCTCGATCATGACATTACTTCAACGGCACTGAACCAGGGCGTCGATGGGAAACCTATTGAGTGCTGTGATCCGGGGCAGCCCCAACACCCGGAATGTTTCCCAGTTCCGCTGGGTCCAGGTGATCCGTACTATCATCAGTACAATGTAACCTGCATGAACTTTGTACGCTCCGTACCGGCACCGACGGGTCATTTTGGTCCGCGGCAGCAACTTAATCAAGCCACGGCGTACATTGACGGCTCGGTTGTGTATGGTTCGGACGAGGAAC…	Reference	MODIFIED	3	0	0	22	0.0364009	0	0	1	22	0	0	0	0	0	0	0	0	0	0	0	0	0	0	0	0	0	0	0	0	0	0	0	0	0	0	1
TTTCGGCGCCACGTGCTTCCGTCGACGGTACCGAGCTGCCCAGTGCCCGCCAAGTTTCGCTGGACATTCACCGCCCGTCGTACCACAGTGATCCGAACTTTAGCGTAATGCTAGCGGTGTGGGGACAGTTTCTCGATCATGACATTACTTCAACGGCACTGAACCAGGGCGTCGATGGGAAACCTATTGAGTGCTGTGATCCGGGGCAGCCCCAACACCCGGAATGTTTCCCCGTTCCGCTGGGTCCAGGTGATCCGTACTATCATCAGTACAATGTAACCTGCATGAACTTTGTACGCTCCGTACCGGCACCGACGGGTCATTTTGGTCCGCGGCAGCAACTTAATCAAGCAACCACGGCGTACATTGACGGCTCGGTCGTGTATGGTTCGGACGAGG…	TTTCGGCGCCACGTGCTTCCGTCGACGGTACCGAGCTGCCCAGTGCCCGCCAAGTTTCGCTGGACATTCACCGCCCGTCGTACCACAGTGATCCGAACTTTAGCGTAATGCTGGCGGTGTGGGGACAGTTTCTCGATCATGACATTACTTCAACGGCACTGAACCAGGGCGTCGATGGGAAACCTATTGAGTGCTGTGATCCGGGGCAGCCCCAACACCCGGAATGTTTCCCAGTTCCGCTGGGTCCAGGTGATCCGTACTATCATCAGTACAATGTAACCTGCATGAACTTTGTACGCTCCGTACCGGCACCGACGGGTCATTTTGGTCCGCGGCAGCAACTTAATCAAG---CCACGGCGTACATTGACGGCTCGGTTGTGTATGGTTCGGACGAGG…	Reference	MODIFIED	0	3	0	22	0.0364009	0	0	1	22	0	0	0	0	0	0	0	0	0	0	0	0	0	0	0	0	0	0	0	0	0	0	0	0	0	0	1
TTTCGGCGCCACGTGCTTCCGTCGACGGTACCGAGCTGCCCAGTGCCCGCCAAGTTTCGCTGGACATTCACCGCCCGTCGTACCACAGTGATCCGAACTTTAGCGTAATGCTAGCGGTGTGGGGACAGTTTCTCGATCATGACATTACTTCAACGGCACTGAACCAGGGCGTCGATGGGAAACCTATTGAGTGCTGTGATCCGGGGCAGCCCCAACACCCGGAATGTTTCCCCGTTCCGCTGGGTCCAGGTGATCCGTACTATCATCAGTACAATGTAACCTGCATGAACTTTGTACGCTCCGTACCGGCACCGACGGGTCATTTTGGTCCGCGGCGGGGAAACATTCCATTCAAGCGCGTACATTGACGGCTCGGTCGTGTATGGTTCGGACGAGGAA…	TTTCGGCGCCACGTGCTTCCGTCGACGGTACCGAGCTGCCCAGTGCCCGCCAAGTTTCGCTGGACATTCACCGCCCGTCGTACCACAGTGATCCGAACTTTAGCGTAATGCTGGCGGTGTGGGGACAGTTTCTCGATCATGACATTACTTCAACGGCACTGAACCAGGGCGTCGATGGGAAACCTATTGAGTGCTGTGATCCGGGGCAGCCCCAACACCCGGAATGTTTCCCAGTTCCGCTGGGTCCAGGTGATCCGTACTATCATCAGTACAATGTAACCTGCATGAACTTTGTACGCTCCGTACCGGCACCGACGGGTCATTTTGGTCCGCGGCAGCAACTTAATCAAGCCACG-GCGTACATTGACGGCTCGGTTGTGTATGGTTCGGACGAGGAA…	Reference	MODIFIED	0	0	2	22	0.0364009	0	0	1	22	0	0	0	0	0	0	0	0	0	0	0	0	0	0	0	0	0	0	0	0	0	0	0	0	0	0	1
TTTCGGCGCCACGTGCTTCCGTCGACGGTACCGAGCTGCCCAGTGCCCGCCAAGTTTCGCTGGACATTCACCGCCCGTCGTACCACAGTGATCCGAACTTTAGCGTAATGCTAGCGGTGTGGGGACAGTTTCTCGATCATGACATTACTTCAACGGCACTGAACCAGGGCGTCGATGGGAAACCTATTGAGTGCTGTGATCCGGGGCAGCCCCAACACCCGGAATGTTTCCCCGTTCCGCTGGGTCCGGGTGATCCGTACTAGCATCAGTACAATGTAACCTGCATGAACTTTGTACGCTCCGTACCGGCACCGACGGGTCATTTTGGTCCGCGGCAGCAACTTAATCAAGCCACGGCGTACATTGACGGCTCGGTTGTGTATGGTTCGGACGAGGAAC…	TTTCGGCGCCACGTGCTTCCGTCGACGGTACCGAGCTGCCCAGTGCCCGCCAAGTTTCGCTGGACATTCACCGCCCGTCGTACCACAGTGATCCGAACTTTAGCGTAATGCTGGCGGTGTGGGGACAGTTTCTCGATCATGACATTACTTCAACGGCACTGAACCAGGGCGTCGATGGGAAACCTATTGAGTGCTGTGATCCGGGGCAGCCCCAACACCCGGAATGTTTCCCAGTTCCGCTGGGTCCAGGTGATCCGTACTATCATCAGTACAATGTAACCTGCATGAACTTTGTACGCTCCGTACCGGCACCGACGGGTCATTTTGGTCCGCGGCAGCAACTTAATCAAGCCACGGCGTACATTGACGGCTCGGTTGTGTATGGTTCGGACGAGGAAC…	Reference	UNMODIFIED	0	0	0	22	0.0364009	0	0	0	0	0	0	0	0	0	0	0	0	0	0	0	0	0	0	0	0	0	0	0	0	0	0	0	0	0	0	0
TTTCGGCGCCACGTGCTTCCGTCGACGGTACCGAGCTGCCCAGTGCCCGCCAAGTTTCGCTGGACATTCACCGCCCGTCGTACCACAGTGATCCGAACTTTAGCGTAATGCTAGCGGTGTGGGGACAGTTTCTCGATCATGACATTACTTCAACGGCACTGAACCAGGGCGTCGATGGGAAACCTATTGAGTGCTGTGATCCGGGGCAGCCCCAACACCCGGAATGTTTCCCCGTTCCGCTGGGTCCGGGTGATCCGTACTATCATCAGTACAATGTAACCTGCATGAACTTTGTACGCTCCGTACCGGCACCGACGGGTCATTTTGGTCCGCG-----------------CCACGGCGTACATTGACGGCTCGGTTGTGTATGGTTCGGACGAGGAAC…	TTTCGGCGCCACGTGCTTCCGTCGACGGTACCGAGCTGCCCAGTGCCCGCCAAGTTTCGCTGGACATTCACCGCCCGTCGTACCACAGTGATCCGAACTTTAGCGTAATGCTGGCGGTGTGGGGACAGTTTCTCGATCATGACATTACTTCAACGGCACTGAACCAGGGCGTCGATGGGAAACCTATTGAGTGCTGTGATCCGGGGCAGCCCCAACACCCGGAATGTTTCCCAGTTCCGCTGGGTCCAGGTGATCCGTACTATCATCAGTACAATGTAACCTGCATGAACTTTGTACGCTCCGTACCGGCACCGACGGGTCATTTTGGTCCGCGGCAGCAACTTAATCAAGCCACGGCGTACATTGACGGCTCGGTTGTGTATGGTTCGGACGAGGAAC…	Reference	MODIFIED	17	0	0	22	0.0364009	0	0	1	22	0	0	0	0	0	0	0	0	0	0	0	0	0	0	0	0	0	0	0	0	0	0	0	0	0	0	1
TTTCGGCGCCACGTGCTTCCGTCGACGGTACCGAGCTGCCCAGTGCCCGCCAAGTTTCGCTG-ACATTCACCGCCCGTCGTACCACAGTGATCCGAACTTTAGCGTAATGCTAGCGGTGTGGGGACAGTTTCTCGATCATGACATTACTTCAACGGCACTGAACCAGGGCGTCGATGGGAAACCTATTGAGTGCTGTGATCCGGGGC--------------------------------------------------------------------------------------------------------------------------------------------------------------------TCGGTCGTGTATGGTTCGGACGAGGAAC…	TTTCGGCGCCACGTGCTTCCGTCGACGGTACCGAGCTGCCCAGTGCCCGCCAAGTTTCGCTGGACATTCACCGCCCGTCGTACCACAGTGATCCGAACTTTAGCGTAATGCTGGCGGTGTGGGGACAGTTTCTCGATCATGACATTACTTCAACGGCACTGAACCAGGGCGTCGATGGGAAACCTATTGAGTGCTGTGATCCGGGGCAGCCCCAACACCCGGAATGTTTCCCAGTTCCGCTGGGTCCAGGTGATCCGTACTATCATCAGTACAATGTAACCTGCATGAACTTTGTACGCTCCGTACCGGCACCGACGGGTCATTTTGGTCCGCGGCAGCAACTTAATCAAGCCACGGCGTACATTGACGGCTCGGTTGTGTATGGTTCGGACGAGGAAC…	Reference	MODIFIED	164	0	0	1	0.00165459	1	1	0	0	0	0	0	0	0	0	0	0	0	0	0	0	0	0	0	0	0	0	0	0	0	0	0	0	0	0	1
TTTCGGCGCCACGTGCTTCCGTCGACGGTACCGAGCTGCCCAGTGCCCGCCAAGTTTCGCTGGACATTCACCGCCCGTCGTACCACAGTGATCCGAACTTTAGCGTAATGCTAGCGGTGTGGGGACAGTTTCTCGATCATGACATTACTTCAACGGCACTGAACCAGGGCGTCGATGGGAAACCTATTGAGTGCTGTGATCCGGGGCAGCCCCAA---------------CCCGTTCCGCTGGGTCCGGGTGATCCGTACTATCATCAGTACAATGTAACCTGCATGAACTTTGTACGCTCCGTACCGGCACCGACGGGTCATTTTGGTCCGCGGCAGCAACTTAATCAAGCCACGGCGTACATTGACGGCTCGGTTGTGTATGGTTCGGACGAGGAAC…	TTTCGGCGCCACGTGCTTCCGTCGACGGTACCGAGCTGCCCAGTGCCCGCCAAGTTTCGCTGGACATTCACCGCCCGTCGTACCACAGTGATCCGAACTTTAGCGTAATGCTGGCGGTGTGGGGACAGTTTCTCGATCATGACATTACTTCAACGGCACTGAACCAGGGCGTCGATGGGAAACCTATTGAGTGCTGTGATCCGGGGCAGCCCCAACACCCGGAATGTTTCCCAGTTCCGCTGGGTCCAGGTGATCCGTACTATCATCAGTACAATGTAACCTGCATGAACTTTGTACGCTCCGTACCGGCACCGACGGGTCATTTTGGTCCGCGGCAGCAACTTAATCAAGCCACGGCGTACATTGACGGCTCGGTTGTGTATGGTTCGGACGAGGAAC…	Reference	MODIFIED	15	0	0	21	0.0347464	0	0	0	0	0	0	0	0	0	0	0	0	0	0	0	0	0	0	0	0	0	0	0	0	0	0	0	0	1	21	1
TTTCGGCGCCACGTGCTTCCGTCGACGGTACCGAGCTGCCCAGTGCCCGCCAAGTTTCGCTGGACATTCACCGCCCGTCGTACCACAGTGATCCGAACTTTAGCGTAATGCTAGCGGTGTGGGGACAGTTTCTCGATCATGACATTACTTCAACGGCACTGAACCAGGGCGTCGATGGGAAACCTATTGAGTGCTGTGATCCGGGGCAGCCCCAA-------------TCCCCGTTCCGCTGGGTCCGGGTGATCCGTACTATCATCAGTACAATGTAACCTGCATGAACTTTGTACGCTCCGTACCGGCACCGACGGGTCATTTTGGTCCGCGGCAGCAACTTAATCAAGCCACGGCGTACATTGACGGCTCGGTTGTGTATGGTTCGGACGAGGAAC…	TTTCGGCGCCACGTGCTTCCGTCGACGGTACCGAGCTGCCCAGTGCCCGCCAAGTTTCGCTGGACATTCACCGCCCGTCGTACCACAGTGATCCGAACTTTAGCGTAATGCTGGCGGTGTGGGGACAGTTTCTCGATCATGACATTACTTCAACGGCACTGAACCAGGGCGTCGATGGGAAACCTATTGAGTGCTGTGATCCGGGGCAGCCCCAACACCCGGAATGTTTCCCAGTTCCGCTGGGTCCAGGTGATCCGTACTATCATCAGTACAATGTAACCTGCATGAACTTTGTACGCTCCGTACCGGCACCGACGGGTCATTTTGGTCCGCGGCAGCAACTTAATCAAGCCACGGCGTACATTGACGGCTCGGTTGTGTATGGTTCGGACGAGGAAC…	Reference	MODIFIED	13	0	0	21	0.0347464	0	0	0	0	0	0	0	0	0	0	0	0	0	0	0	0	0	0	0	0	0	0	0	0	0	0	0	0	1	21	1
TTTCGGCGCCACGTGCTTCCGTCGACGGTACCGAGCTGCCCAGTGCCCGCCAAGTTTCGCTGGACATTCACCGCCCGTCGTACCACAGTGATCCGAACTTTAGCGTAATGCTAGCGGTGTGGGGACAGTTTCTCGATCATGACATTACTTCAACGGCACTGAACCAGGGCGTCGATGGGAAACCTATTGAGTGCTGTGATCCGGGGCAGCCCCAACACCCGGAATGTTTCCC-------CTG---------------------CATGA----------ACCTGCATGAACTTTGTACGCTCCGTACCGGCACCGACGGGTCATTTTGGTCCGCGGCAGCAACTTAATCAAGCCACGGCGTACATTGACGGCTCGGTTGTGTATGGTTCGGACGAGGAAC…	TTTCGGCGCCACGTGCTTCCGTCGACGGTACCGAGCTGCCCAGTGCCCGCCAAGTTTCGCTGGACATTCACCGCCCGTCGTACCACAGTGATCCGAACTTTAGCGTAATGCTGGCGGTGTGGGGACAGTTTCTCGATCATGACATTACTTCAACGGCACTGAACCAGGGCGTCGATGGGAAACCTATTGAGTGCTGTGATCCGGGGCAGCCCCAACACCCGGAATGTTTCCCAGTTCCGCTGGGTCCAGGTGATCCGTACTATCATCAGTACAATGTAACCTGCATGAACTTTGTACGCTCCGTACCGGCACCGACGGGTCATTTTGGTCCGCGGCAGCAACTTAATCAAGCCACGGCGTACATTGACGGCTCGGTTGTGTATGGTTCGGACGAGGAAC…	Reference	MODIFIED	21	0	0	21	0.0347464	0	0	0	0	0	0	0	0	0	0	0	0	0	0	0	0	0	0	0	0	0	0	0	0	1	21	0	0	0	0	1
TTTCGGCGCCACGTGCTTCCGTCGACGGTACCGAGCTGCCCAGTGCCCGCCAAGTTTCGCTGGACATTCACCGCCCGTCGTACCACAGTGATCCGAACTTTAGCGTAATGCTAGCGGTGTGGGGACAGTTTCTCGATCATGACATTACTTCAACGGCACTGAACCAGGGCGTCGATGGGAAACCTATTGAGTGCTGTGATCCGGGGCAGCCCCAACACCCGGAATGTTTCCCCGTTCCGCTGGGTCCGGGTGATCCGTACTATCATCAGTACAATGTAACCTGCATGAACTTTGTACGCTCCGTACCGGCACCGACGGGTCATTTTGGT-------------------------------ACATTGACGGCTCGGTTGTGTATGGTTCGGACGAGGAAC…	TTTCGGCGCCACGTGCTTCCGTCGACGGTACCGAGCTGCCCAGTGCCCGCCAAGTTTCGCTGGACATTCACCGCCCGTCGTACCACAGTGATCCGAACTTTAGCGTAATGCTGGCGGTGTGGGGACAGTTTCTCGATCATGACATTACTTCAACGGCACTGAACCAGGGCGTCGATGGGAAACCTATTGAGTGCTGTGATCCGGGGCAGCCCCAACACCCGGAATGTTTCCCAGTTCCGCTGGGTCCAGGTGATCCGTACTATCATCAGTACAATGTAACCTGCATGAACTTTGTACGCTCCGTACCGGCACCGACGGGTCATTTTGGTCCGCGGCAGCAACTTAATCAAGCCACGGCGTACATTGACGGCTCGGTTGTGTATGGTTCGGACGAGGAAC…	Reference	MODIFIED	31	0	0	21	0.0347464	0	0	1	21	0	0	0	0	0	0	0	0	0	0	0	0	0	0	0	0	0	0	0	0	0	0	0	0	0	0	1
TTTCGGCGCCACGTGCTTCCGTCGACGGTACCGAGCTGCCCAGTGCCCGCCAAGTTTCGCTGGACATTCACCGCCCGTCGTACCACAGTGATCCGAACTTTAGCGTAATGCTAGCGGTGTGGGGACAGTTTCTCGATCATGACATTACTTCAACGGCACTGAACCAGGGCGTCGATGGGAAACCTATTGAGTGCTGTGATCCGGGGCAGCCCCAACACCCGGAATGTTTCCCCGTTCCGCTGGGTCCGGGTGATCCGTACTATCATCAGTACAATGTAACCTGCGTACCCAGCGTACAAGTACGCTCCGTACCGGCACCGACGGGTCATTTTGGTCCGCGGCAGCAACTTAATCA-----CGGCGTACATTGACGGCTCGGTTGTGTATGGTTCGGACG…	TTTCGGCGCCACGTGCTTCCGTCGACGGTACCGAGCTGCCCAGTGCCCGCCAAGTTTCGCTGGACATTCACCGCCCGTCGTACCACAGTGATCCGAACTTTAGCGTAATGCTGGCGGTGTGGGGACAGTTTCTCGATCATGACATTACTTCAACGGCACTGAACCAGGGCGTCGATGGGAAACCTATTGAGTGCTGTGATCCGGGGCAGCCCCAACACCCGGAATGTTTCCCAGTTCCGCTGGGTCCAGGTGATCCGTACTATCATCAGTACAATGTAACCTGCATGAACTTTGTAC------GCTCCGTACCGGCACCGACGGGTCATTTTGGTCCGCGGCAGCAACTTAATCAAGCCACGGCGTACATTGACGGCTCGGTTGTGTATGGTTCGGACG…	Reference	MODIFIED	5	0	1	21	0.0347464	0	0	0	0	1	21	0	0	0	0	0	0	0	0	0	0	0	0	0	0	0	0	0	0	0	0	0	0	0	0	1
TTTCGGCGCCACGTGCTTCCGTCGACGGTACCGAGCTGCCAAGTGCCCGCCAAGTTTCGCTGGACATTCACCGCCCGTCGTACCACAGTGATCCGAACTTTAGCGTAATGCTAGCGGTGTGGGGACAGTTTCTCGATCATGACATTACTTCAACGGCACTGAACCAGGGCGTCGATGGGAAACCTATTGAGTGCTGTGATCCGGGGCAGCCCCAACACCCGGAATGTTTCCCCGTTCCGTTGGGTCCGGGTGTTCCGTGGTACCAGCAGTCAAATGTAACCTGCAAGACCTTTGCTCGCTCCGTACCGGAATCGGCGGGTCCTTTTGGTCCGCGGCAGCAGC--------GGCACGGCGTTCATTGACGGCTCGGTCGAGTATGGTTCGGACGGCGAAC…	TTTCGGCGCCACGTGCTTCCGTCGACGGTACCGAGCTGCCCAGTGCCCGCCAAGTTTCGCTGGACATTCACCGCCCGTCGTACCACAGTGATCCGAACTTTAGCGTAATGCTGGCGGTGTGGGGACAGTTTCTCGATCATGACATTACTTCAACGGCACTGAACCAGGGCGTCGATGGGAAACCTATTGAGTGCTGTGATCCGGGGCAGCCCCAACACCCGGAATGTTTCCCAGTTCCGCTGGGTCCAGGTGATCCGTACTATCATCAGTACAATGTAACCTGCATGAACTTTGTACGCTCCGTACCGGCACCGACGGGTCATTTTGGTCCGCGGCAGCAACTTAATCAAGCCACGGCGTACATTGACGGCTCGGTTGTGTATGGTTCGGACGAGGAAC…	Reference	MODIFIED	0	0	2	1	0.00165459	0	0	0	0	0	0	0	0	0	0	1	1	0	0	0	0	0	0	0	0	0	0	0	0	0	0	0	0	0	0	1
TTTCGGCGCCACGTGCTTCCGTCGACGGTACCGAGCTGCCCAGTGCCCGCCAAGTTTCGCTGGACATTCACCGCCCGTCGTACCACAGTGATCCGAACTTTAGCGTAATGCTAGCGGTGTGGGGACAGTTTCTCGATCATGACATTACTTCAACGGCACTGAACCAGGGCGTCGATGGGAAACCTATTGAGTGCTGTGATCCGGG---------------------------------------------TGATCCGTACTATCATCAGTACAATGTAACCTGCATGAACTTTGTACGCTCCGTACCGGCACCGACGGGTCATTTTGGTCCGCGGCAGCAACTTAATCAAGCCACGGCGTACATTGACGGCTCGGTTGTGTATGGTTCGGACGAGGAAC…	TTTCGGCGCCACGTGCTTCCGTCGACGGTACCGAGCTGCCCAGTGCCCGCCAAGTTTCGCTGGACATTCACCGCCCGTCGTACCACAGTGATCCGAACTTTAGCGTAATGCTGGCGGTGTGGGGACAGTTTCTCGATCATGACATTACTTCAACGGCACTGAACCAGGGCGTCGATGGGAAACCTATTGAGTGCTGTGATCCGGGGCAGCCCCAACACCCGGAATGTTTCCCAGTTCCGCTGGGTCCAGGTGATCCGTACTATCATCAGTACAATGTAACCTGCATGAACTTTGTACGCTCCGTACCGGCACCGACGGGTCATTTTGGTCCGCGGCAGCAACTTAATCAAGCCACGGCGTACATTGACGGCTCGGTTGTGTATGGTTCGGACGAGGAAC…	Reference	MODIFIED	45	0	0	20	0.0330918	0	0	0	0	0	0	0	0	0	0	0	0	0	0	0	0	0	0	0	0	0	0	0	0	0	0	1	20	0	0	1
TTTCGGCGCCACGTGCTTCCGTCGACGGTACCGAGCTGCCCAGTGCCCGCCAAGTTTCGCTGGACATTCACCGCCCGTCGTACCACAGTGATCCGAACTTTAGCGTAATGCTAGCGGTGTGGGGACAGTTTCTCGATCATGACATTACTTCAACGGCACTGAACCAGGGCGTCGATGGGAAACCTATTGAGTGC--------------------------------------------------------------------------------------------------------------------------------------------------------------------GTACATTGACGGCTCGGTTGTGTATGGTTCGGACGAGGAAC…	TTTCGGCGCCACGTGCTTCCGTCGACGGTACCGAGCTGCCCAGTGCCCGCCAAGTTTCGCTGGACATTCACCGCCCGTCGTACCACAGTGATCCGAACTTTAGCGTAATGCTGGCGGTGTGGGGACAGTTTCTCGATCATGACATTACTTCAACGGCACTGAACCAGGGCGTCGATGGGAAACCTATTGAGTGCTGTGATCCGGGGCAGCCCCAACACCCGGAATGTTTCCCAGTTCCGCTGGGTCCAGGTGATCCGTACTATCATCAGTACAATGTAACCTGCATGAACTTTGTACGCTCCGTACCGGCACCGACGGGTCATTTTGGTCCGCGGCAGCAACTTAATCAAGCCACGGCGTACATTGACGGCTCGGTTGTGTATGGTTCGGACGAGGAAC…	Reference	MODIFIED	164	0	0	1	0.00165459	1	1	0	0	0	0	0	0	0	0	0	0	0	0	0	0	0	0	0	0	0	0	0	0	0	0	0	0	0	0	1
TTTCGGCGCCACGTGCTTCCGTCGACGGTACCGAGCTGCCCAGTGCCCGCCAAGTTTCGCTGGACATTCACCGCCCGTCGTACCACAGTGATCCGAACTTTAGCGTAATGCTAGCGGTGTGGGGACAGTTTCTCGATCATGACATTACTTCAACGGCACTGAACCAGGGCGTCGATGGGAAACCTATTGAGTGCTGTGATCCGGGGCAGCCCC--CACCCGGAATGTTTCCCCGTTCCGCTGGGTCCGGGTGATCCGTACTATCATCAGTACAATGTAACCTGCA-----------CGCTCCGTACCGGCACCGACGGGTCATTTTGGTCCGCGGCAGCAACTTAATCAAGCCACGGCGTACATTGACGGCTCGGTTGTGTATGGTTCGGACGAGGAAC…	TTTCGGCGCCACGTGCTTCCGTCGACGGTACCGAGCTGCCCAGTGCCCGCCAAGTTTCGCTGGACATTCACCGCCCGTCGTACCACAGTGATCCGAACTTTAGCGTAATGCTGGCGGTGTGGGGACAGTTTCTCGATCATGACATTACTTCAACGGCACTGAACCAGGGCGTCGATGGGAAACCTATTGAGTGCTGTGATCCGGGGCAGCCCCAACACCCGGAATGTTTCCCAGTTCCGCTGGGTCCAGGTGATCCGTACTATCATCAGTACAATGTAACCTGCATGAACTTTGTACGCTCCGTACCGGCACCGACGGGTCATTTTGGTCCGCGGCAGCAACTTAATCAAGCCACGGCGTACATTGACGGCTCGGTTGTGTATGGTTCGGACGAGGAAC…	Reference	MODIFIED	13	0	0	20	0.0330918	0	0	0	0	0	0	0	0	0	0	0	0	0	0	0	0	0	0	0	0	1	20	0	0	0	0	0	0	0	0	1
TTTCGGCGCCACGTGCTTCCGTCGACGGTACCGAGCTGCCCAGTGCCCGCCAAGTTTCGCTGGACATTCACCGCCCGTCGTACCACAGTGATCCGAACTTTAGCGTAATGCTAGCGGTGTGGGGACAGTTTCTCGATCATGACATTACTTCAACGGCACTGAACCAGGGCGTCGATGGGAAACCTATTGAGTGCTGTGATCCGGGGCAGCCCCAA--------------CCCCGTTCCGCTGGGTCCGGGTGATCCGTACTATCATCAGTACAATGTAACCTGCATGAACTTTGTACGCTCCGTACCGGCACCGACGGGTCATTTTGGTCCGCGGCAGCAACTTAATCAAGCCACGGCGTACATTGACGGCTCGGTTGTGTATGGTTCGGACGAGGAAC…	TTTCGGCGCCACGTGCTTCCGTCGACGGTACCGAGCTGCCCAGTGCCCGCCAAGTTTCGCTGGACATTCACCGCCCGTCGTACCACAGTGATCCGAACTTTAGCGTAATGCTGGCGGTGTGGGGACAGTTTCTCGATCATGACATTACTTCAACGGCACTGAACCAGGGCGTCGATGGGAAACCTATTGAGTGCTGTGATCCGGGGCAGCCCCAACACCCGGAATGTTTCCCAGTTCCGCTGGGTCCAGGTGATCCGTACTATCATCAGTACAATGTAACCTGCATGAACTTTGTACGCTCCGTACCGGCACCGACGGGTCATTTTGGTCCGCGGCAGCAACTTAATCAAGCCACGGCGTACATTGACGGCTCGGTTGTGTATGGTTCGGACGAGGAAC…	Reference	MODIFIED	14	0	0	20	0.0330918	0	0	0	0	0	0	0	0	0	0	0	0	0	0	0	0	0	0	0	0	0	0	0	0	0	0	0	0	1	20	1
TTTCGGCGCCACGTGCTTCCGTCGACGGTACCGAGCTGCCCAGTGCCCGCCAAGTTTCGCTGGACATTCACCGCCCGTCGTACCACAGTGATCCGAACTTTAGCGTAATGCTAGCGGTGTGGGGACAGTTTCTCGATCATGACATTACTTCAACGGCACTGAACCAGGGCGTCGATGGGAAACCTATTGAGTGCTGTGATCCGGGGCAGCCCCAA----------GTTTCCCCGTTCCGCTGGGTCCGGGTGATCCGTACTATCATCAGTACAATGTAACCTGCATGAACTTTGTACGCTCCGTACCGGCACCGACGGGTCATTTTGGTCCGCGGCAGCAACTTAATCAAGCCACGGCGTACATTGACGGCTCGGTTGTGTATGGTTCGGACGAGGAAC…	TTTCGGCGCCACGTGCTTCCGTCGACGGTACCGAGCTGCCCAGTGCCCGCCAAGTTTCGCTGGACATTCACCGCCCGTCGTACCACAGTGATCCGAACTTTAGCGTAATGCTGGCGGTGTGGGGACAGTTTCTCGATCATGACATTACTTCAACGGCACTGAACCAGGGCGTCGATGGGAAACCTATTGAGTGCTGTGATCCGGGGCAGCCCCAACACCCGGAATGTTTCCCAGTTCCGCTGGGTCCAGGTGATCCGTACTATCATCAGTACAATGTAACCTGCATGAACTTTGTACGCTCCGTACCGGCACCGACGGGTCATTTTGGTCCGCGGCAGCAACTTAATCAAGCCACGGCGTACATTGACGGCTCGGTTGTGTATGGTTCGGACGAGGAAC…	Reference	MODIFIED	10	0	0	20	0.0330918	0	0	0	0	0	0	0	0	0	0	0	0	0	0	0	0	0	0	0	0	0	0	0	0	0	0	0	0	1	20	1
TTTCGGCGCCACGTGCTTCCGTCGACGGTACCGAGCTGCCCAGTGCCCGCCAAGTTTCGCTGGACATTCACCGCCCGTCGTACCACAGTGATCCGAACTTTAGCGTAATGCTAGCGGTGTGGGGACAGTTTCTCGATCATGACATTACTTCAACGGCACTGAACCAGGGCGTCGATGGGAAACCTATTGAGTGCTGTGATCCGGGGCAGCCCCAA--------ATGTTTCCCCGTTCCGCTGGGTCCGGGTGATCCGTACTATCATCAGTACAATGTAACCTGCATGAACTTTGTACGCTCCGTACCGGCACCGACGGGTCATTTTGGTCCGCGGCAGCAACTTAATCAAGCCACGGCGTACATTGACGGCTCGGTTGTGTATGGTTCGGACGAGGAAC…	TTTCGGCGCCACGTGCTTCCGTCGACGGTACCGAGCTGCCCAGTGCCCGCCAAGTTTCGCTGGACATTCACCGCCCGTCGTACCACAGTGATCCGAACTTTAGCGTAATGCTGGCGGTGTGGGGACAGTTTCTCGATCATGACATTACTTCAACGGCACTGAACCAGGGCGTCGATGGGAAACCTATTGAGTGCTGTGATCCGGGGCAGCCCCAACACCCGGAATGTTTCCCAGTTCCGCTGGGTCCAGGTGATCCGTACTATCATCAGTACAATGTAACCTGCATGAACTTTGTACGCTCCGTACCGGCACCGACGGGTCATTTTGGTCCGCGGCAGCAACTTAATCAAGCCACGGCGTACATTGACGGCTCGGTTGTGTATGGTTCGGACGAGGAAC…	Reference	MODIFIED	8	0	0	20	0.0330918	0	0	0	0	0	0	0	0	0	0	0	0	0	0	0	0	0	0	0	0	0	0	0	0	0	0	0	0	1	20	1
TTTCGGCGCCACGTGCTTCCGTCGACGGTACCGAGCTGCCCAGTGACTGCCAAGTTTCGCTGGACTTTCACCGCCCGTCGTACCACAGTGATCCGAACTTTAGCGTAATGCTAGCGGTGTGGGGACAGTTTCTCGATCATGACATTACTTCAACGGCACTGAACCAGGGCGTCGATGGGAAACCTATTGAGTGCTGTGATCCGGGGCAGCCCCAACACCCGGAATGTTTCCCCGTTCCGCTGGGTCCGGGTGATCCGGACTATCTTCAGTACAATGTAACCTGCATGAACTTTGTCCGCTCCGTACCGGCACCGACGGGTCATTTTGGTCCGCGGCAGCAACTTAATCACGTCCGCGGCGTACATTGACGGCTCGGTTGTGTATGGTTCGGACGAGGAA…	TTTCGGCGCCACGTGCTTCCGTCGACGGTACCGAGCTGCCCAGTGCCCGCCAAGTTTCGCTGGACATTCACCGCCCGTCGTACCACAGTGATCCGAACTTTAGCGTAATGCTGGCGGTGTGGGGACAGTTTCTCGATCATGACATTACTTCAACGGCACTGAACCAGGGCGTCGATGGGAAACCTATTGAGTGCTGTGATCCGGGGCAGCCCCAACACCCGGAATGTTTCCCAGTTCCGCTGGGTCCAGGTGATCCGTACTATCATCAGTACAATGTAACCTGCATGAACTTTGTACGCTCCGTACCGGCACCGACGGGTCATTTTGGTCCGCGGCAGCAACTTAATCAAG-CCACGGCGTACATTGACGGCTCGGTTGTGTATGGTTCGGACGAGGAA…	Reference	MODIFIED	0	1	0	1	0.00165459	0	0	0	0	0	0	0	0	0	0	1	1	0	0	0	0	0	0	0	0	0	0	0	0	0	0	0	0	0	0	1
TTTCGGCGCCACGTGCTTCCGTCGACGGTACCGAGCTGCCCAGTGCCCACCAAGTTTCGCTGGACATTCACCGCCCGTCGTACCACAGTGATCCGAACTTTAGCGTAATGCTAGCGGTGTGGGGACAGTTTCTCGATCATGACATTACTTCAACGGCACTGAACCAGGGCGTCGATGGGAAACCTATTGAGTGCTGTGATCCGGGGCAGCCCCAACACCCGGAATGTTTCCCCGTTCCGCTGGGTCCAGGTGATCGTTTCTATCATCAGTAAAATGTAACCTGCATCAACTTTGGTACCTCCGTACCGGCACCGTCGGTTCATTTTGGTCCGCGGCAGCAACTAAAACGCGGCAGCAACAACGGCGTACATTGACGGCTCGGTCGTGTATGGTTCGGGC…	TTTCGGCGCCACGTGCTTCCGTCGACGGTACCGAGCTGCCCAGTGCCCGCCAAGTTTCGCTGGACATTCACCGCCCGTCGTACCACAGTGATCCGAACTTTAGCGTAATGCTGGCGGTGTGGGGACAGTTTCTCGATCATGACATTACTTCAACGGCACTGAACCAGGGCGTCGATGGGAAACCTATTGAGTGCTGTGATCCGGGGCAGCCCCAACACCCGGAATGTTTCCCAGTTCCGCTGGGTCCAGGTGATCCGTACTATCATCAGTACAATGTAACCTGCATGAACTTTGTACGCTCCGTACCGGCACCGACGGGTCATTTTGGTCCGCGGCAGCAACTTAATCAAG-------CCACGGCGTACATTGACGGCTCGGTTGTGTATGGTTCGGAC…	Reference	MODIFIED	0	7	0	1	0.00165459	0	0	0	0	0	0	0	0	0	0	1	1	0	0	0	0	0	0	0	0	0	0	0	0	0	0	0	0	0	0	1
TTTCGGCGCCACGTGCTTCCGTCGACGGTACCGAGCTGCCCAGTGCCCGCCAAGTTTCGCTGGACATTCACCGCCCGTCGTACCACAGTGATCCGAACTTTAGCGTAATGCTAGCGGTGTGGGGACAGTTTCTCGATCATGACATTACTTCAACGGCACTGAACCAGGGCGTCGATGGGAAACCTATTGAGTGCTGTGATCCGGGGCAGCCCCAACACCCGGAATGTTTCCCCGTTCCGCTG----------ATCCGTACTATCATCAGTACAATGTAACCTGCATGAACTTTGTACGCTCCGTACCGGCACCGACGGGTCATTTTGGTCCGCGGCAGCAACTTAATCAAGCCACGGCGTACATTGACGGCTCGGTCGTGTATGGTTCGGACGAGGAAC…	TTTCGGCGCCACGTGCTTCCGTCGACGGTACCGAGCTGCCCAGTGCCCGCCAAGTTTCGCTGGACATTCACCGCCCGTCGTACCACAGTGATCCGAACTTTAGCGTAATGCTGGCGGTGTGGGGACAGTTTCTCGATCATGACATTACTTCAACGGCACTGAACCAGGGCGTCGATGGGAAACCTATTGAGTGCTGTGATCCGGGGCAGCCCCAACACCCGGAATGTTTCCCAGTTCCGCTGGGTCCAGGTGATCCGTACTATCATCAGTACAATGTAACCTGCATGAACTTTGTACGCTCCGTACCGGCACCGACGGGTCATTTTGGTCCGCGGCAGCAACTTAATCAAGCCACGGCGTACATTGACGGCTCGGTTGTGTATGGTTCGGACGAGGAAC…	Reference	MODIFIED	10	0	0	20	0.0330918	0	0	0	0	0	0	0	0	0	0	0	0	0	0	0	0	0	0	0	0	0	0	0	0	1	20	0	0	0	0	1
TTTCGGCGCCACGTGCTTCCGTCGACGGTACCGAGCTGCCCAGTGCCCGCCAAGTTTCGCTGGACATTCACCGCCCGTCGTACCACAGTGATCCGAACTTTAGCGTAATGCTAGCGGTGTGGGGACAGTTTCTCGATCATGACATTACTTCAACGGCACTGAACCAGGGCGTCGATGGGAAACCTATTGAGTGCTGTGATCCGGGGCAGCCCCAACACCCGGAATGTTTCCCCGTTCCGCTGGGTCCAGGTGATCCGTACTATCATCAGTACAATGTAACCTGCATGAACTTTGTACGCTCCGTACCGGCACCGACGGGTCATTTTGGTCCGCG-------------------------TACATTGACGGCTCGGTCGTGTATGGTTCGGACGAGGAAC…	TTTCGGCGCCACGTGCTTCCGTCGACGGTACCGAGCTGCCCAGTGCCCGCCAAGTTTCGCTGGACATTCACCGCCCGTCGTACCACAGTGATCCGAACTTTAGCGTAATGCTGGCGGTGTGGGGACAGTTTCTCGATCATGACATTACTTCAACGGCACTGAACCAGGGCGTCGATGGGAAACCTATTGAGTGCTGTGATCCGGGGCAGCCCCAACACCCGGAATGTTTCCCAGTTCCGCTGGGTCCAGGTGATCCGTACTATCATCAGTACAATGTAACCTGCATGAACTTTGTACGCTCCGTACCGGCACCGACGGGTCATTTTGGTCCGCGGCAGCAACTTAATCAAGCCACGGCGTACATTGACGGCTCGGTTGTGTATGGTTCGGACGAGGAAC…	Reference	MODIFIED	25	0	0	20	0.0330918	0	0	1	20	0	0	0	0	0	0	0	0	0	0	0	0	0	0	0	0	0	0	0	0	0	0	0	0	0	0	1
TTTCGGCGCCACGTGCTTCCGTCGACGGTACCGAGCTGCCCAGTGCCCGCCAAGTTTCGCTGGACATTCACCGCCCGTCGTACCACAGTGATCCGAACTTTAGCGTAATGCTAGCGGTGTGGGGACAGTTTCTCGATCATGACATTACTTCAACGGCACTGAACCAGGGCGTCGATGGGAAACCTATTGAGTGCTGTGATCCGGGGCAGCCCCAACACCCGGAATGTTTCCCCGTTCCGCTGGGTCCGGGTGATCCGTACTATCATCAGTACAATGTAACCTGCATGAACTTTGTACGCTCCGTACCGGCACCG--------------------------------------------GTACATTGACGGCTCGGTTGTGTATGGTTCGGACGAGGAAC…	TTTCGGCGCCACGTGCTTCCGTCGACGGTACCGAGCTGCCCAGTGCCCGCCAAGTTTCGCTGGACATTCACCGCCCGTCGTACCACAGTGATCCGAACTTTAGCGTAATGCTGGCGGTGTGGGGACAGTTTCTCGATCATGACATTACTTCAACGGCACTGAACCAGGGCGTCGATGGGAAACCTATTGAGTGCTGTGATCCGGGGCAGCCCCAACACCCGGAATGTTTCCCAGTTCCGCTGGGTCCAGGTGATCCGTACTATCATCAGTACAATGTAACCTGCATGAACTTTGTACGCTCCGTACCGGCACCGACGGGTCATTTTGGTCCGCGGCAGCAACTTAATCAAGCCACGGCGTACATTGACGGCTCGGTTGTGTATGGTTCGGACGAGGAAC…	Reference	MODIFIED	44	0	0	20	0.0330918	0	0	1	20	0	0	0	0	0	0	0	0	0	0	0	0	0	0	0	0	0	0	0	0	0	0	0	0	0	0	1
TTTCGGCGCCACGTGCTTCCGTCGACGGTACCGAGCTGCCCAGTGCCCGCCAAGTTTCGCTGGACATTCACCGCCCGTCGTACCACAGTGATCCGAACTTTAGCGTAATGCTAGCGGTGTGGGGACAGTTTCTCGATCATGACATTACTTCAACGGCACTGAACCAGGGCGTCGATGGGAAACCTATTGAGTGCTGTGATCCGGGGCAGCCCCAACACCCGGAATGTTTCCCCGTTCCGCTGGGTCCGGGTGATCCGTACTATCATCAGTACAATGTAACCTGCATGAACTTTGTACGCTCCGTACCGGCACCGACGGCGCA-----------------------------CCACGGCGTACATTGACGGCTCGGTTGTGTATGGTTCGGACGAGGAAC…	TTTCGGCGCCACGTGCTTCCGTCGACGGTACCGAGCTGCCCAGTGCCCGCCAAGTTTCGCTGGACATTCACCGCCCGTCGTACCACAGTGATCCGAACTTTAGCGTAATGCTGGCGGTGTGGGGACAGTTTCTCGATCATGACATTACTTCAACGGCACTGAACCAGGGCGTCGATGGGAAACCTATTGAGTGCTGTGATCCGGGGCAGCCCCAACACCCGGAATGTTTCCCAGTTCCGCTGGGTCCAGGTGATCCGTACTATCATCAGTACAATGTAACCTGCATGAACTTTGTACGCTCCGTACCGGCACCGACGGGTCATTTTGGTCCGCGGCAGCAACTTAATCAAGCCACGGCGTACATTGACGGCTCGGTTGTGTATGGTTCGGACGAGGAAC…	Reference	MODIFIED	29	0	0	20	0.0330918	0	0	1	20	0	0	0	0	0	0	0	0	0	0	0	0	0	0	0	0	0	0	0	0	0	0	0	0	0	0	1
TTTCGGCGCCACGTGCTTCCGTCGACGGTACCGAGCTGCCCAGTGCCCGCCAAGTTTCGCTGGACATTCACCGCCCGTCGTACCACAGTGATCCGAACTTTAGCGTAATGCTAGCGGTGTGGGGACAGTTTCTCGATCATGACATTACTTCAACGGCACTGAACCAGGGCGTCGATGGGAAACCTATTGAGTGCTGTGATCCGGGGCAGCCCCAACACCCGGAATGTTTCCCCGTTCCGCTGGGTCCGGGTGATCCGTACTATCATCAGTACAATGTAACCTGCATGAACTTTGTACGCTCCGTACCGGCACCGACGGGTCATTTTGGTCCGCGGCAGCAACTT---------------------GACGGCTCGGTTGTGTATGGTTCGGACGAGGAAC…	TTTCGGCGCCACGTGCTTCCGTCGACGGTACCGAGCTGCCCAGTGCCCGCCAAGTTTCGCTGGACATTCACCGCCCGTCGTACCACAGTGATCCGAACTTTAGCGTAATGCTGGCGGTGTGGGGACAGTTTCTCGATCATGACATTACTTCAACGGCACTGAACCAGGGCGTCGATGGGAAACCTATTGAGTGCTGTGATCCGGGGCAGCCCCAACACCCGGAATGTTTCCCAGTTCCGCTGGGTCCAGGTGATCCGTACTATCATCAGTACAATGTAACCTGCATGAACTTTGTACGCTCCGTACCGGCACCGACGGGTCATTTTGGTCCGCGGCAGCAACTTAATCAAGCCACGGCGTACATTGACGGCTCGGTTGTGTATGGTTCGGACGAGGAAC…	Reference	MODIFIED	21	0	0	20	0.0330918	0	0	1	20	0	0	0	0	0	0	0	0	0	0	0	0	0	0	0	0	0	0	0	0	0	0	0	0	0	0	1
TTTCGGCGCCACGTGCTTCCGTCGACGGTACCGAGCTGCCCAGTGCCCGCCAAGTTTCGCTGGACATTCACCGCCCGTCGTACCACAGTGATCCGAACTTTAGCGTAATGCTAGCGGTGTGGGGACAGTTTCTCGATCATGACATTACTTCAACGGCACTGAACCAGGGCGTCGATGGGAAACCTATTGAGTGCTGTGATCCGGGGCAGCCCCAACACCCGGAATGTTTCCCCGTTCCGCTGGGTCCGGGTGATCCGTACTATCATCAGTACAATGTAACCTGCATGAACTTTGTACGCTCCGTACCGGCACCGACGGGTCATTTTGGTCCGCGGCAGCAACTTAATCA-----CGGCGTACATTGACGGCTCGGTCGTGTATGGTTCGGACGAGGAAC…	TTTCGGCGCCACGTGCTTCCGTCGACGGTACCGAGCTGCCCAGTGCCCGCCAAGTTTCGCTGGACATTCACCGCCCGTCGTACCACAGTGATCCGAACTTTAGCGTAATGCTGGCGGTGTGGGGACAGTTTCTCGATCATGACATTACTTCAACGGCACTGAACCAGGGCGTCGATGGGAAACCTATTGAGTGCTGTGATCCGGGGCAGCCCCAACACCCGGAATGTTTCCCAGTTCCGCTGGGTCCAGGTGATCCGTACTATCATCAGTACAATGTAACCTGCATGAACTTTGTACGCTCCGTACCGGCACCGACGGGTCATTTTGGTCCGCGGCAGCAACTTAATCAAGCCACGGCGTACATTGACGGCTCGGTTGTGTATGGTTCGGACGAGGAAC…	Reference	MODIFIED	5	0	0	20	0.0330918	0	0	1	20	0	0	0	0	0	0	0	0	0	0	0	0	0	0	0	0	0	0	0	0	0	0	0	0	0	0	1
TTTCGGCGCCACGTGCTTCCGTCGACGGTACCGAGCTGCCCAGTGCCCGCCAAGTTTCGCTGGACATTCACCGCCCGTCGTACCACAGTGATCCGAACTTTAGCGTAATGCTAGCGGTGTGGGGACAGTTTCTCGATCATGACATTACTTCAACGGCACTGAACCAGGGCGTCGATGGGAAACCTATTGAGTGCTGTGATCCGGGGCAGCCCCAACACCCGGAATGTTTCCCCGTTCCGCTGGGTCCGGGTGATCCGTACTATCATCAGTACAATGTAACCTGCATGAACTTTGTACGCTCCGTACCGGCACCGACGGGTCATTTTGGTCCGCGGCAGCAACTTAATCAAGCCACGGCGTACATTGACGGCTCGGTTGTGTATGGTTCGGACGAGGAAC…	TTTCGGCGCCACGTGCTTCCGTCGACGGTACCGAGCTGCCCAGTGCCCGCCAAGTTTCGCTGGACATTCACCGCCCGTCGTACCACAGTGATCCGAACTTTAGCGTAATGCTGGCGGTGTGGGGACAGTTTCTCGATCATGACATTACTTCAACGGCACTGAACCAGGGCGTCGATGGGAAACCTATTGAGTGCTGTGATCCGGGGCAGCCCCAACACCCGGAATGTTTCCCAGTTCCGCTGGGTCCAGGTGATCCGTACTATCATCAGTACAATGTAACCTGCATGAACTTTGTACGCTCCGTACCGGCACCGACGGGTCATTTTGGTCCGCGGCAGCAACTTAATCAAGCCACGGCGTACATTGACGGCTCGGTTGTGTATGGTTCGGACGAGGAAC…	Reference	UNMODIFIED	0	0	0	20	0.0330918	0	0	0	0	0	0	0	0	0	0	0	0	0	0	0	0	0	0	0	0	0	0	0	0	0	0	0	0	0	0	0
TTTCGGCGCCACGTGCTTCCGTCGACGGTACCGAGCTGCCCAGTGCCCGCCAAGTTTCGCTGGACATTCACCGCCCGTCGTACCACAGTGATCCGAACTTTAGCGTAATGCTAGCGGTGTGGGGACAGTTTCTCGATCATGACATTACTTCAACGGCACTGAACCAGGGCGTCGATGGGAAACCTATTGAGTGCTGTGATCCG-------------------------------------------------------------------------------------------------------------------------------------------------------------------ACGGCTCGGTCGTGTATGGTTCGGACGAGGAAC…	TTTCGGCGCCACGTGCTTCCGTCGACGGTACCGAGCTGCCCAGTGCCCGCCAAGTTTCGCTGGACATTCACCGCCCGTCGTACCACAGTGATCCGAACTTTAGCGTAATGCTGGCGGTGTGGGGACAGTTTCTCGATCATGACATTACTTCAACGGCACTGAACCAGGGCGTCGATGGGAAACCTATTGAGTGCTGTGATCCGGGGCAGCCCCAACACCCGGAATGTTTCCCAGTTCCGCTGGGTCCAGGTGATCCGTACTATCATCAGTACAATGTAACCTGCATGAACTTTGTACGCTCCGTACCGGCACCGACGGGTCATTTTGGTCCGCGGCAGCAACTTAATCAAGCCACGGCGTACATTGACGGCTCGGTTGTGTATGGTTCGGACGAGGAAC…	Reference	MODIFIED	163	0	0	8	0.0132367	1	8	0	0	0	0	0	0	0	0	0	0	0	0	0	0	0	0	0	0	0	0	0	0	0	0	0	0	0	0	1
TTTCGGCGCCACGTGCTTCCGTCGACGGTACCGAGCTGCCCAGTGCCCGCCAAGTTTCGCTGGACATTCACCGCCCGTCGTACCACAGTGATCCGAACTTTAGCGTAATGCTAGCGGTGTGGGGACAGTTTCTCGATCATGACATTACTTCAACGGCACTGAACCAGGGCGTCGATGGGAAACCTATTGAGTGCTGTGATCCGGGGCAGC----------GGAAT--------------------CCGGGTGATCCGTACTATCATCAGTACAATGTAACCTGCATGAACTTTGTACGCTCCGTACCGGCACCGACGGGTCATTTTGGTCCGCGGCAGCAACTTAATCAAGCCACGGCGTACATTGACGGCTCGGTTGTGTATGGTTCGGACGAGGAAC…	TTTCGGCGCCACGTGCTTCCGTCGACGGTACCGAGCTGCCCAGTGCCCGCCAAGTTTCGCTGGACATTCACCGCCCGTCGTACCACAGTGATCCGAACTTTAGCGTAATGCTGGCGGTGTGGGGACAGTTTCTCGATCATGACATTACTTCAACGGCACTGAACCAGGGCGTCGATGGGAAACCTATTGAGTGCTGTGATCCGGGGCAGCCCCAACACCCGGAATGTTTCCCAGTTCCGCTGGGTCCAGGTGATCCGTACTATCATCAGTACAATGTAACCTGCATGAACTTTGTACGCTCCGTACCGGCACCGACGGGTCATTTTGGTCCGCGGCAGCAACTTAATCAAGCCACGGCGTACATTGACGGCTCGGTTGTGTATGGTTCGGACGAGGAAC…	Reference	MODIFIED	30	0	0	19	0.0314372	0	0	0	0	0	0	0	0	0	0	0	0	0	0	0	0	0	0	0	0	0	0	0	0	0	0	1	19	0	0	1
TTTCGGCGCCACGTGCTTCCGTCGACGGTACCGAGCTGCCCAGTGCCCGCCAAGTTTCGCTGGACATTCACCGCCCGTCGTACCACAGTGATCCGAACTTTAGCGTAATGCTAGCGGTGTGGGGACAGTTTCTCGATCATGACATTACTTCAACGGCACTGAACCAGGGCGTCGATGGGAAACCTATTGAGTGCTGTGATCCGGGGCAGC-------------------------------------------------------------------------------------------------------------------------------------------------------------------GGTTGTGTATGGTTCGGACGAGGAAC…	TTTCGGCGCCACGTGCTTCCGTCGACGGTACCGAGCTGCCCAGTGCCCGCCAAGTTTCGCTGGACATTCACCGCCCGTCGTACCACAGTGATCCGAACTTTAGCGTAATGCTGGCGGTGTGGGGACAGTTTCTCGATCATGACATTACTTCAACGGCACTGAACCAGGGCGTCGATGGGAAACCTATTGAGTGCTGTGATCCGGGGCAGCCCCAACACCCGGAATGTTTCCCAGTTCCGCTGGGTCCAGGTGATCCGTACTATCATCAGTACAATGTAACCTGCATGAACTTTGTACGCTCCGTACCGGCACCGACGGGTCATTTTGGTCCGCGGCAGCAACTTAATCAAGCCACGGCGTACATTGACGGCTCGGTTGTGTATGGTTCGGACGAGGAAC…	Reference	MODIFIED	163	0	0	4	0.00661835	1	4	0	0	0	0	0	0	0	0	0	0	0	0	0	0	0	0	0	0	0	0	0	0	0	0	0	0	0	0	1
TTTCGGCGCCACGTGCTTCCGTCGACGGTACCGAGCTGCCCAGTGCCCGCCAAGTTTCGCTGGACATTCACCGCCCGTCGTACCACAGTGATCCGAACTTTAGCGTAATGCTAGCGGTGTGGGGACAGTTTCTCGATCATGACATTACTTCAACGGCACTGAACCAGGGCGTCGATGGGAAACCTATTGAGTGCTGTGATCCGGGGCAGCCCCAA---------TGTTTCCCCGTTCCGCTGGGTCCAGGTGATCCGTACTATCATCAGTACAATGTAACCTGCATGAACTTTGTACGCTCCGTACCGGCACCGACGGGTCATTTTGGTCCGCGGCAGCAACTTAATCAAGCCACGGCGTACATTGACGGCTCGGTCGTGTATGGTTCGGACGAGGAAC…	TTTCGGCGCCACGTGCTTCCGTCGACGGTACCGAGCTGCCCAGTGCCCGCCAAGTTTCGCTGGACATTCACCGCCCGTCGTACCACAGTGATCCGAACTTTAGCGTAATGCTGGCGGTGTGGGGACAGTTTCTCGATCATGACATTACTTCAACGGCACTGAACCAGGGCGTCGATGGGAAACCTATTGAGTGCTGTGATCCGGGGCAGCCCCAACACCCGGAATGTTTCCCAGTTCCGCTGGGTCCAGGTGATCCGTACTATCATCAGTACAATGTAACCTGCATGAACTTTGTACGCTCCGTACCGGCACCGACGGGTCATTTTGGTCCGCGGCAGCAACTTAATCAAGCCACGGCGTACATTGACGGCTCGGTTGTGTATGGTTCGGACGAGGAAC…	Reference	MODIFIED	9	0	0	19	0.0314372	0	0	0	0	0	0	0	0	0	0	0	0	0	0	0	0	0	0	0	0	0	0	0	0	0	0	0	0	1	19	1
TTTCGGCGCCACGTGCTTCCGTCGACGGTACCGAGCTGCCCAGTGCCCACCAAGTTTCGCTGGACATTCACCGCCCGTCGTACCACAGTGATCCGAACTTTAGCGTAATGCTAGCGGTGTGGGGACAGTTTCTCGATCATGACATTACTTCAACGGCACTGAACCAGGGCGTCGATGGGAAACCTATTGAGTGCTGTGATCCGGGGCAGCCCCAACACCCGGAATGTTTCCCCGTTCCGCTGGGTCCGGGTGATCCTGACTATCATAAGTACAATGTAACATGCATAAAATCTGTAGGCTCCGTACCGGAACCGAAGGGTCATTTTTGTCCGCGGCAGAAACTTAATCATAATCAACGGCGTACATTGACGGCGCGGTCGTGTATGGTTCGGACGAGGA…	TTTCGGCGCCACGTGCTTCCGTCGACGGTACCGAGCTGCCCAGTGCCCGCCAAGTTTCGCTGGACATTCACCGCCCGTCGTACCACAGTGATCCGAACTTTAGCGTAATGCTGGCGGTGTGGGGACAGTTTCTCGATCATGACATTACTTCAACGGCACTGAACCAGGGCGTCGATGGGAAACCTATTGAGTGCTGTGATCCGGGGCAGCCCCAACACCCGGAATGTTTCCCAGTTCCGCTGGGTCCAGGTGATCCGTACTATCATCAGTACAATGTAACCTGCATGAACTTTGTACGCTCCGTACCGGCACCGACGGGTCATTTTGGTCCGCGGCAGCAACTTAATCA--AGCCACGGCGTACATTGACGGCTCGGTTGTGTATGGTTCGGACGAGGA…	Reference	MODIFIED	0	0	1	1	0.00165459	0	0	0	0	0	0	0	0	0	0	1	1	0	0	0	0	0	0	0	0	0	0	0	0	0	0	0	0	0	0	1
TTTCGGCGCCACGTGCTTCCGTCGACGGTACCGAGCTGCCCAGTGCCCGCCAAGTTTCGCTGGACATTCACCGCCCGTCGTACCACAGTGATCCGAACTTTAGCGTAATGCTAGCGGTGTGGGGACAGTTTCTCGATCATGACATTACTTCAACGGCACTGAACCAGGGCGTCGATGGGAAACCTATTGAGTGCTGTGATCCGGGGCAGCCCCAACACCCGGAATGTTTCCCCGT----------CCGGGTGATCCGTACTATCATCAGTACAATGTAACCTGCATGAACTTTGTACGCTCCGTACCGGCACCGACGGGTCATTTTGGTCCGCGGCAGC-------------CACGGCGTACATTGACGGCTCGGTCGTGTATGGTTCGGACGAGGAAC…	TTTCGGCGCCACGTGCTTCCGTCGACGGTACCGAGCTGCCCAGTGCCCGCCAAGTTTCGCTGGACATTCACCGCCCGTCGTACCACAGTGATCCGAACTTTAGCGTAATGCTGGCGGTGTGGGGACAGTTTCTCGATCATGACATTACTTCAACGGCACTGAACCAGGGCGTCGATGGGAAACCTATTGAGTGCTGTGATCCGGGGCAGCCCCAACACCCGGAATGTTTCCCAGTTCCGCTGGGTCCAGGTGATCCGTACTATCATCAGTACAATGTAACCTGCATGAACTTTGTACGCTCCGTACCGGCACCGACGGGTCATTTTGGTCCGCGGCAGCAACTTAATCAAGCCACGGCGTACATTGACGGCTCGGTTGTGTATGGTTCGGACGAGGAAC…	Reference	MODIFIED	23	0	0	19	0.0314372	0	0	0	0	0	0	1	19	0	0	0	0	0	0	0	0	0	0	0	0	0	0	0	0	0	0	0	0	0	0	1
TTTCGGCGCCACGTGCTTCCGTCGACGGTACCGAGCTGCCCAGTGCCCGCCAAGTTTCGCTGGACATTCACCGCCCGTCGTACCACAGTGATCCGAACTTTAGCGTAATGCTAGCGGTGTGGGGACAGTTTCTCGATCATGACATTACTTCAACGGCACTGAACCAGGGCGTCGATGGGAAACCTATTGAGTGCTGTGATCCGGGGCAGCCCCAACACCCGGAATGTTTCCCCGTTCCG-----TCCAGGTGATCCGTACTATCATCAGTACAATGTAACCTGCATGAACTTTGTACGCTCCGTACCGGCACCGACGGGTCATTTTGGTCCGCGGCAGCAACTTAATCAAGCCACGGCGTACATTGACGGCTCGGTCGTGTATGGTTCGGACGAGGAAC…	TTTCGGCGCCACGTGCTTCCGTCGACGGTACCGAGCTGCCCAGTGCCCGCCAAGTTTCGCTGGACATTCACCGCCCGTCGTACCACAGTGATCCGAACTTTAGCGTAATGCTGGCGGTGTGGGGACAGTTTCTCGATCATGACATTACTTCAACGGCACTGAACCAGGGCGTCGATGGGAAACCTATTGAGTGCTGTGATCCGGGGCAGCCCCAACACCCGGAATGTTTCCCAGTTCCGCTGGGTCCAGGTGATCCGTACTATCATCAGTACAATGTAACCTGCATGAACTTTGTACGCTCCGTACCGGCACCGACGGGTCATTTTGGTCCGCGGCAGCAACTTAATCAAGCCACGGCGTACATTGACGGCTCGGTTGTGTATGGTTCGGACGAGGAAC…	Reference	MODIFIED	5	0	0	19	0.0314372	0	0	0	0	0	0	0	0	0	0	0	0	0	0	0	0	0	0	0	0	0	0	0	0	1	19	0	0	0	0	1
TTTCGGCGCCACGTGCTTCCGTCGACGGTACCGAGCTGCCCAGTGCCCGCCAAGTTTCGCTGGACATTCACCGCCCGTCGTACCACAGTGATCCGAACTTTAGCGTAATGCTAGCGGTGTGGGGACAGTTTCTCGATCATGACATTACTTCAACGGCACTGAACCAGGGCGTCGATGGGAAACCTATTGAGTGCTGTGATCCGGGGCAGCCCCAACACCCGGAATGTTTCCCCGTTCCGCTCCGGGTCCGGGTGATCCGTACTATCATCAGTACAATGTAACCTGCATGAACTTTGTACGCTCCGTACCGGCACCGACGGGTCATTTTGGTCCGCGGCAGCAACTTAATCAAGCCACGGCGTACATTGACGGCTCGGTTGTGTATGGTTCGGACGAGGA…	TTTCGGCGCCACGTGCTTCCGTCGACGGTACCGAGCTGCCCAGTGCCCGCCAAGTTTCGCTGGACATTCACCGCCCGTCGTACCACAGTGATCCGAACTTTAGCGTAATGCTGGCGGTGTGGGGACAGTTTCTCGATCATGACATTACTTCAACGGCACTGAACCAGGGCGTCGATGGGAAACCTATTGAGTGCTGTGATCCGGGGCAGCCCCAACACCCGGAATGTTTCCCAGTTCCGCT--GGGTCCAGGTGATCCGTACTATCATCAGTACAATGTAACCTGCATGAACTTTGTACGCTCCGTACCGGCACCGACGGGTCATTTTGGTCCGCGGCAGCAACTTAATCAAGCCACGGCGTACATTGACGGCTCGGTTGTGTATGGTTCGGACGAGGA…	Reference	UNMODIFIED	0	0	0	19	0.0314372	0	0	0	0	0	0	0	0	0	0	0	0	0	0	0	0	0	0	0	0	0	0	0	0	0	0	0	0	0	0	0
TTTCGGCGCCACGTGCTTCCGTCGACGGTACCGAGCTGCCCAGTGCCCGCCAAGTTTCGCTGGACATTCACCGCCCGTCGTACCACAGTGATCCGAACTTTAGCGTAATGCTAGCGGTGTGGGGACAGTTTCTCGATCATGACATTACTTCAACGGCACTGAACCAGGGCGTCGATGGGAAACCTATTGAGTGCTGTGATCCGGGGCAGCCCCAACACCCGGAATGTTTCCCCGTTCCGCTG-GTCCAGGTGATCCGTACTATCATCAGTACAATGTAACCTGCATGAACTTTGTACGCTCCGTACCGGCACCGACGGGTCATTTTGGTCCGCGGCAGCAACTTAATCAAGCCACGGCGTACATTGACGGCTCGGTCGTGTATGGTTCGGACGAGGAAC…	TTTCGGCGCCACGTGCTTCCGTCGACGGTACCGAGCTGCCCAGTGCCCGCCAAGTTTCGCTGGACATTCACCGCCCGTCGTACCACAGTGATCCGAACTTTAGCGTAATGCTGGCGGTGTGGGGACAGTTTCTCGATCATGACATTACTTCAACGGCACTGAACCAGGGCGTCGATGGGAAACCTATTGAGTGCTGTGATCCGGGGCAGCCCCAACACCCGGAATGTTTCCCAGTTCCGCTGGGTCCAGGTGATCCGTACTATCATCAGTACAATGTAACCTGCATGAACTTTGTACGCTCCGTACCGGCACCGACGGGTCATTTTGGTCCGCGGCAGCAACTTAATCAAGCCACGGCGTACATTGACGGCTCGGTTGTGTATGGTTCGGACGAGGAAC…	Reference	MODIFIED	1	0	0	19	0.0314372	0	0	0	0	0	0	0	0	0	0	0	0	0	0	0	0	0	0	0	0	0	0	0	0	1	19	0	0	0	0	1
TTTCGGCGCCACGTGCTTCCGTCGACGGTACCGAGCTGCCCAGTGCCCGCCAAGTTTCGCTGGACATTCACCGCCCGTCGTACCACAGTGATCCGAACTTTAGCGTAATGCTAGCGGTGTGGGGACAGTTTCTCGATCATGACATTACTTCAACGGCACTGAACCAGGGCGTCGATGGGAAACCTATTGAGTGCTGTGATCCGGGGCAGCCCCAACACCCGGAATGTTTCCCCGTTCCGCTGGGTCCAGGTGATCCGTACTATCATCAGTACAATGTAACCTGCATGAACTTTGTACGCTCCGTACCGGCACCGACGGGTCAT---GGTCATGGTCATG-----------GTCACGGCGTACATTGACGGCTCGGTCGTGTATGGTTCGGACGAGGAAC…	TTTCGGCGCCACGTGCTTCCGTCGACGGTACCGAGCTGCCCAGTGCCCGCCAAGTTTCGCTGGACATTCACCGCCCGTCGTACCACAGTGATCCGAACTTTAGCGTAATGCTGGCGGTGTGGGGACAGTTTCTCGATCATGACATTACTTCAACGGCACTGAACCAGGGCGTCGATGGGAAACCTATTGAGTGCTGTGATCCGGGGCAGCCCCAACACCCGGAATGTTTCCCAGTTCCGCTGGGTCCAGGTGATCCGTACTATCATCAGTACAATGTAACCTGCATGAACTTTGTACGCTCCGTACCGGCACCGACGGGTCATTTTGGTCCGCGGCAGCAACTTAATCAAGCCACGGCGTACATTGACGGCTCGGTTGTGTATGGTTCGGACGAGGAAC…	Reference	MODIFIED	0	0	1	19	0.0314372	0	0	1	19	0	0	0	0	0	0	0	0	0	0	0	0	0	0	0	0	0	0	0	0	0	0	0	0	0	0	1
TTTCGGCGCCACGTGCTTCCGTCGACGGTACCGAGCTGCCCAGTGCCCGCCAAGTTTCGCTGGACATTCACCGCCCGTCGTACCACAGTGATCCGAACTTTAGCGTAATGCTAGCGGTGTGGGGACAGTTTCTCGATCATGACATTACTTCAACGGCACTGAACCAGGGCGTCGATGGGAAACCTATTGAGTGCTGTGATCCGGGGCAGCCCCAACACCCGGAATGTTTCCCCGTTCCGCTGGGTCCGGGTGATCCGTACTATCATCAGTACAATGTAAC-------AATGTTGTACA-----------------------ATGTTG------------------------------------TTGACGGCTCGGTTGTGTATGGTTCGGACGAGGAAC…	TTTCGGCGCCACGTGCTTCCGTCGACGGTACCGAGCTGCCCAGTGCCCGCCAAGTTTCGCTGGACATTCACCGCCCGTCGTACCACAGTGATCCGAACTTTAGCGTAATGCTGGCGGTGTGGGGACAGTTTCTCGATCATGACATTACTTCAACGGCACTGAACCAGGGCGTCGATGGGAAACCTATTGAGTGCTGTGATCCGGGGCAGCCCCAACACCCGGAATGTTTCCCAGTTCCGCTGGGTCCAGGTGATCCGTACTATCATCAGTACAATGTAACCTGCATGAACTTTGTACGCTCCGTACCGGCACCGACGGGTCATTTTGGTCCGCGGCAGCAACTTAATCAAGCCACGGCGTACATTGACGGCTCGGTTGTGTATGGTTCGGACGAGGAAC…	Reference	MODIFIED	43	0	0	19	0.0314372	0	0	0	0	1	19	0	0	0	0	0	0	0	0	0	0	0	0	0	0	0	0	0	0	0	0	0	0	0	0	1
TTTCGGCGCCACGTGCTTCCGTCGACGGTACCGAGCTGCCCAGTGCCCGCCAAGTTTCGCTGGACATTCACCGCCCGTCGTACCACAGTGATCCGAACTTTAGCGTAATGCTAGCGGTGTGGGGACAGTTTCTCGATCATGACATTACTTCAACGGCACTGAACCAGGGCGTCGATGGGAAACCTATTGAGTGCTGTGATCCGGGGCAGCCCCAACACCCGGAATGTTTCCCCGTTCCGCTGGGTCCGGGTGATCCGTACTATCATCAGTACAATGTAACCTGCATGAACGTTGTACGCTCCGTACCGGCACCGACGGGTCATTTTGGTCCGCGGCAGCAACTTAATCAAGCCACGGCGTACATTGACGGCTCGGTTGTGTATGGTTCGGACGAGGAAC…	TTTCGGCGCCACGTGCTTCCGTCGACGGTACCGAGCTGCCCAGTGCCCGCCAAGTTTCGCTGGACATTCACCGCCCGTCGTACCACAGTGATCCGAACTTTAGCGTAATGCTGGCGGTGTGGGGACAGTTTCTCGATCATGACATTACTTCAACGGCACTGAACCAGGGCGTCGATGGGAAACCTATTGAGTGCTGTGATCCGGGGCAGCCCCAACACCCGGAATGTTTCCCAGTTCCGCTGGGTCCAGGTGATCCGTACTATCATCAGTACAATGTAACCTGCATGAACTTTGTACGCTCCGTACCGGCACCGACGGGTCATTTTGGTCCGCGGCAGCAACTTAATCAAGCCACGGCGTACATTGACGGCTCGGTTGTGTATGGTTCGGACGAGGAAC…	Reference	UNMODIFIED	0	0	0	19	0.0314372	0	0	0	0	0	0	0	0	0	0	0	0	0	0	0	0	0	0	0	0	0	0	0	0	0	0	0	0	0	0	0
TTTCGGCGCCACGTGCTTCCGTCGACGGTACCGAGCTGCCCAGTGCCCGCCAAGTTTCGCTGGACATTCACCGCCCGTCGTACCACAGTGATCCGAACTTTAGCGTAATGCTAGCGGTGTGGGGACAGTTTCTCGATCATGACATTACTTCAACGGCACTGAACCAGGGCGTCGATGGGAAACCTATTGAGTGCTGTGATCCGGGGCAGCCCCAACACCCGGAATGTTTCCCCGTTCCGCTGGGTCCGGGTGATCCGTACTATCATCAGTACAATGTAACCTGCATGAACTTTGTACGCTCCGTACCGGCACCGACGGGTCATTTTGGTCCG----------------------------------------------------------ACGAGGAAC…	TTTCGGCGCCACGTGCTTCCGTCGACGGTACCGAGCTGCCCAGTGCCCGCCAAGTTTCGCTGGACATTCACCGCCCGTCGTACCACAGTGATCCGAACTTTAGCGTAATGCTGGCGGTGTGGGGACAGTTTCTCGATCATGACATTACTTCAACGGCACTGAACCAGGGCGTCGATGGGAAACCTATTGAGTGCTGTGATCCGGGGCAGCCCCAACACCCGGAATGTTTCCCAGTTCCGCTGGGTCCAGGTGATCCGTACTATCATCAGTACAATGTAACCTGCATGAACTTTGTACGCTCCGTACCGGCACCGACGGGTCATTTTGGTCCGCGGCAGCAACTTAATCAAGCCACGGCGTACATTGACGGCTCGGTTGTGTATGGTTCGGACGAGGAAC…	Reference	MODIFIED	58	0	0	19	0.0314372	0	0	1	19	0	0	0	0	0	0	0	0	0	0	0	0	0	0	0	0	0	0	0	0	0	0	0	0	0	0	1
TTTCGGCGCCACGTGCTTCCGTCGACGGTACCGAGCTGCCCAGTGCCCGCCAAGTTTCGCTGGACATTCACCGCCCGTCGTACCACAGTGATCCGAACTTTAGCGTAATGCTAGCGGTGTGGGGACAGTTTCTCGATCATGACATTACTTCAACGGCACTGAACCAGGGCGTCGATGGGAAACCTATTGAGTGCTGTGATCCGGGGCAGCCCCAACACCCGGAATGTTTCCCCGTTCCGCTGGGTCCGGGTGATCCGTACTATCATCAGTACAATGTAACCTGCATGAACTTTGTACGCTCCGTACCGGCACCGACGGGTCATTTTGGTCCGCGGCAGCAACTTAATCAAGCCACGGCGTACATTGACGGCTCGGTCGTGTATGGTTCGGACGAGGAAC…	TTTCGGCGCCACGTGCTTCCGTCGACGGTACCGAGCTGCCCAGTGCCCGCCAAGTTTCGCTGGACATTCACCGCCCGTCGTACCACAGTGATCCGAACTTTAGCGTAATGCTGGCGGTGTGGGGACAGTTTCTCGATCATGACATTACTTCAACGGCACTGAACCAGGGCGTCGATGGGAAACCTATTGAGTGCTGTGATCCGGGGCAGCCCCAACACCCGGAATGTTTCCCAGTTCCGCTGGGTCCAGGTGATCCGTACTATCATCAGTACAATGTAACCTGCATGAACTTTGTACGCTCCGTACCGGCACCGACGGGTCATTTTGGTCCGCGGCAGCAACTTAATCAAGCCACGGCGTACATTGACGGCTCGGTTGTGTATGGTTCGGACGAGGAAC…	Reference	UNMODIFIED	0	0	0	19	0.0314372	0	0	0	0	0	0	0	0	0	0	0	0	0	0	0	0	0	0	0	0	0	0	0	0	0	0	0	0	0	0	0
TTTCGGCGCCACGTGCTTCCGTCGACGGTACCGAGCTGCCCAGTGCCCGCCAAGTTTCGCTGGACATTCACCGCCCGTCGTACCACAGTGATCCGAACTTTAGCGTAATGCTAGCGGTGTGGGGACAGTTTCTCGATCATGACATTACTTCAACGGCACTGAACCAGGGCGTCGATGGGAAACCTATTGAGTGCTGTGATCCGGGGCAGCCCCAACACCCGGAATGTTTCCCCGTTCCGCTGGGTCCGGGTGATCCGTACTATCATCAGTACAATGTAACCTGCATGAACTTTGTACGCTCCGTACCGGCACCGACGGGTCATTTTGGTCCGCGGCAGCAACTTAATCAAGCCACGGCGTACATTGACGGCTCGGTTGTGTATGGTTCGGACGAGGAAC…	TTTCGGCGCCACGTGCTTCCGTCGACGGTACCGAGCTGCCCAGTGCCCGCCAAGTTTCGCTGGACATTCACCGCCCGTCGTACCACAGTGATCCGAACTTTAGCGTAATGCTGGCGGTGTGGGGACAGTTTCTCGATCATGACATTACTTCAACGGCACTGAACCAGGGCGTCGATGGGAAACCTATTGAGTGCTGTGATCCGGGGCAGCCCCAACACCCGGAATGTTTCCCAGTTCCGCTGGGTCCAGGTGATCCGTACTATCATCAGTACAATGTAACCTGCATGAACTTTGTACGCTCCGTACCGGCACCGACGGGTCATTTTGGTCCGCGGCAGCAACTTAATCAAGCCACGGCGTACATTGACGGCTCGGTTGTGTATGGTTCGGACGAGGAAC…	Reference	UNMODIFIED	0	0	0	19	0.0314372	0	0	0	0	0	0	0	0	0	0	0	0	0	0	0	0	0	0	0	0	0	0	0	0	0	0	0	0	0	0	0
TTTCGGCGCCACGTGCTTCCGTCGACGGTACCGAGCTGCCCAGTGCCCGCCAAGTTTCGCTGGACATTCACCGCCCGTCGTACCACAGTGATCCGAACTTTAGCGTAATGCTAGCGGTGTGGGGACAGTTTCTCGATCATGACATTACTTCAACGGCACTGAACCAGGGCGTCGATGGGAAACCTATTGAGTGCTGTGATCCGGGGCAGCCCCAACACCCGGAATGTTTCCCCGTTCCGCTGGGTCCGGGTGATCCGTACTATCATCAGTACAATGTAACCTGCATGAACTTTGTACGCTCCGTACCGGCACCGACGGGTCATTTTGGTCCGCGGCAGCAACTTACATCCACGGCAACCACGGCGTACATTGACGGCTCGGTTGTGTATGGTTCGGACG…	TTTCGGCGCCACGTGCTTCCGTCGACGGTACCGAGCTGCCCAGTGCCCGCCAAGTTTCGCTGGACATTCACCGCCCGTCGTACCACAGTGATCCGAACTTTAGCGTAATGCTGGCGGTGTGGGGACAGTTTCTCGATCATGACATTACTTCAACGGCACTGAACCAGGGCGTCGATGGGAAACCTATTGAGTGCTGTGATCCGGGGCAGCCCCAACACCCGGAATGTTTCCCAGTTCCGCTGGGTCCAGGTGATCCGTACTATCATCAGTACAATGTAACCTGCATGAACTTTGTACGCTCCGTACCGGCACCGACGGGTCATTTTGGTCCGCGGCAGCAACTTA-ATCAAG-----CCACGGCGTACATTGACGGCTCGGTTGTGTATGGTTCGGACG…	Reference	MODIFIED	0	5	1	19	0.0314372	0	0	1	19	0	0	0	0	0	0	0	0	0	0	0	0	0	0	0	0	0	0	0	0	0	0	0	0	0	0	1
TTTCGGCGCCACGTGCTTCCGTCGACGGTACCGAGCTGCCCAGTGCCCGCCAAGTTTCGCTGGACATTCACCGCCCGTCGTACCACAGTGATCCGAACTTTAGCGTAATGCTAGCGGTGTGGGGACAGTTTCTCGATCATGACATTACTTCAACGGCACTGAACCAGGGCGTCGATGGGAAACCTATTGAGTGCTGTGATCCGGGGCCGCCCCAACACCCGGAATGTTTCCCCGTTCCGCTGGGTCCGGGTGATCCGTACTATCATCAGTACAATGTAACCTGCATGAACTTTGTACGCTCCGTACCGGCACCGACGGGTCATTTTGGTCCGCGGCAGCAACTTAATCAAGCCACGGCGTACATTGACGGCTCGGTTGTGTATGGTTCGGACGAGGAAC…	TTTCGGCGCCACGTGCTTCCGTCGACGGTACCGAGCTGCCCAGTGCCCGCCAAGTTTCGCTGGACATTCACCGCCCGTCGTACCACAGTGATCCGAACTTTAGCGTAATGCTGGCGGTGTGGGGACAGTTTCTCGATCATGACATTACTTCAACGGCACTGAACCAGGGCGTCGATGGGAAACCTATTGAGTGCTGTGATCCGGGGCAGCCCCAACACCCGGAATGTTTCCCAGTTCCGCTGGGTCCAGGTGATCCGTACTATCATCAGTACAATGTAACCTGCATGAACTTTGTACGCTCCGTACCGGCACCGACGGGTCATTTTGGTCCGCGGCAGCAACTTAATCAAGCCACGGCGTACATTGACGGCTCGGTTGTGTATGGTTCGGACGAGGAAC…	Reference	UNMODIFIED	0	0	0	19	0.0314372	0	0	0	0	0	0	0	0	0	0	0	0	0	0	0	0	0	0	0	0	0	0	0	0	0	0	0	0	0	0	0
TTTTCGGCGCCACGTGCTTCCGTCGACGGTACCGAGCTGCCCAGTGCCCGCCAAGTTTCGCTGGACATTCACCGCCCGTCGTACCACAGTGATCCGAACTTTAGCGTAATGCTAGCGGTGTGGGGACAGTTTCTCGATCATGACATTACTTCAACGGCACTGAACCAGGGCGTCGATGGGAAACCTATTGAGTGCTGTGATCCGGGGCAGCCCCAACACCCGGAATGTTTCCCCGTTCCGCTGGGTCCGGGTGATCCGTACTATCATCAGTACAATGTAACCTGCATGAACTTTGTACGCTCCGTACCGGCACCGACGGGTCATTTTGGTCCGCGGCAGCAACTTAATCAAGCCACGGCGTACATTGACGGCTCGGTTGTGTATGGTTCGGACGAGGAA…	-TTTCGGCGCCACGTGCTTCCGTCGACGGTACCGAGCTGCCCAGTGCCCGCCAAGTTTCGCTGGACATTCACCGCCCGTCGTACCACAGTGATCCGAACTTTAGCGTAATGCTGGCGGTGTGGGGACAGTTTCTCGATCATGACATTACTTCAACGGCACTGAACCAGGGCGTCGATGGGAAACCTATTGAGTGCTGTGATCCGGGGCAGCCCCAACACCCGGAATGTTTCCCAGTTCCGCTGGGTCCAGGTGATCCGTACTATCATCAGTACAATGTAACCTGCATGAACTTTGTACGCTCCGTACCGGCACCGACGGGTCATTTTGGTCCGCGGCAGCAACTTAATCAAGCCACGGCGTACATTGACGGCTCGGTTGTGTATGGTTCGGACGAGGAA…	Reference	UNMODIFIED	0	0	0	19	0.0314372	0	0	0	0	0	0	0	0	0	0	0	0	0	0	0	0	0	0	0	0	0	0	0	0	0	0	0	0	0	0	0
TTTCGGCGCCACGTGCTTCCGTCGACGGTACCGAGCTGCCCAGTGCCCGCCAAGTTTCGCTGGACATTCACCGCCCGTCGTACCACAGTGATCCGAACTTTAGCGTAATGCTAGCGGTGTGGGGACAGTTTCTCGATCATGACATTACTTCAACGGCACTGAACCAGGGCGTCGATGGGAAACCTATTGAGTGCTGTGATCCG-------------------------------------------------------------------------------------------------------------------------------------------------------------------ACGGCTCGGTCGTGTATGGTTCGGACGAGGAAC…	TTTCGGCGCCACGTGCTTCCGTCGACGGTACCGAGCTGCCCAGTGCCCGCCAAGTTTCGCTGGACATTCACCGCCCGTCGTACCACAGTGATCCGAACTTTAGCGTAATGCTGGCGGTGTGGGGACAGTTTCTCGATCATGACATTACTTCAACGGCACTGAACCAGGGCGTCGATGGGAAACCTATTGAGTGCTGTGATCCGGGGCAGCCCCAACACCCGGAATGTTTCCCAGTTCCGCTGGGTCCAGGTGATCCGTACTATCATCAGTACAATGTAACCTGCATGAACTTTGTACGCTCCGTACCGGCACCGACGGGTCATTTTGGTCCGCGGCAGCAACTTAATCAAGCCACGGCGTACATTGACGGCTCGGTTGTGTATGGTTCGGACGAGGAAC…	Reference	MODIFIED	163	0	0	1	0.00165459	1	1	0	0	0	0	0	0	0	0	0	0	0	0	0	0	0	0	0	0	0	0	0	0	0	0	0	0	0	0	1
TTTCGGCGCCACGTGCTTCCGTCGACGGTACCGAGCTGCCCAGTGCCCGCCAAGTTTCGCTGGACATTCACCGCCCGTCGTACCACAGTGATCCGAACTTTAGCGTAATGCTAGCGGTGTGGGGACAGTTTCTCGATCATGACATTACTTCAACGGCACTGAACCAGGGCGTCGATGGGAAACCTATTGAGTGCTGTGATCCGGGGCAGC------ACCCGGAATGTTTCCCCGTTCCGCTGGGTCCGGGTGATCCGTACTATCATCAGTACAATGTAACCTGCATGAACTTTGTACGCTCCGTACCGGCACCGACGGGTCATTTTGGTCCGCGGCAGCAACTTAATCAAGCCACGGCGTACATTGACGGCTCGGTTGTGTATGGTTCGGACGAGGAAC…	TTTCGGCGCCACGTGCTTCCGTCGACGGTACCGAGCTGCCCAGTGCCCGCCAAGTTTCGCTGGACATTCACCGCCCGTCGTACCACAGTGATCCGAACTTTAGCGTAATGCTGGCGGTGTGGGGACAGTTTCTCGATCATGACATTACTTCAACGGCACTGAACCAGGGCGTCGATGGGAAACCTATTGAGTGCTGTGATCCGGGGCAGCCCCAACACCCGGAATGTTTCCCAGTTCCGCTGGGTCCAGGTGATCCGTACTATCATCAGTACAATGTAACCTGCATGAACTTTGTACGCTCCGTACCGGCACCGACGGGTCATTTTGGTCCGCGGCAGCAACTTAATCAAGCCACGGCGTACATTGACGGCTCGGTTGTGTATGGTTCGGACGAGGAAC…	Reference	MODIFIED	6	0	0	18	0.0297826	0	0	0	0	0	0	0	0	0	0	0	0	0	0	0	0	0	0	0	0	0	0	0	0	0	0	0	0	1	18	1
TTTCGGCGCCACGTGCTTCCGTCGACGGTACCGAGCTGCCCAGTGCCCGCCAAGTTTCGCTGGACATTCACCGCCCGTCGTACCACAGTGATCCGAACTTTAGCGTAATGCTAGCGGTGTGGGGACAGTTTCTCGATCATGACATTACTTCAACGGCACTGAACCAGGGCGTCGATGGGAAACCTATTGAGTGCTGTGATCCGGGGCAGCCCCA---CCCGGAATGTTTCCCCGTTCCGCTGGGTCCGGGTGATCCGTACTATCATCAGTACAATGTAACCTGCATGAACTTTGTACGCTCCGTACCGGCACCGACGGGTCATTTTGGTCCGCGGCAGCAACTTAATCAAGCCACGGCGTACATTGACGGCTCGGTTGTGTATGGTTCGGACGAGGAAC…	TTTCGGCGCCACGTGCTTCCGTCGACGGTACCGAGCTGCCCAGTGCCCGCCAAGTTTCGCTGGACATTCACCGCCCGTCGTACCACAGTGATCCGAACTTTAGCGTAATGCTGGCGGTGTGGGGACAGTTTCTCGATCATGACATTACTTCAACGGCACTGAACCAGGGCGTCGATGGGAAACCTATTGAGTGCTGTGATCCGGGGCAGCCCCAACACCCGGAATGTTTCCCAGTTCCGCTGGGTCCAGGTGATCCGTACTATCATCAGTACAATGTAACCTGCATGAACTTTGTACGCTCCGTACCGGCACCGACGGGTCATTTTGGTCCGCGGCAGCAACTTAATCAAGCCACGGCGTACATTGACGGCTCGGTTGTGTATGGTTCGGACGAGGAAC…	Reference	MODIFIED	3	0	0	18	0.0297826	0	0	0	0	0	0	0	0	0	0	0	0	0	0	0	0	0	0	0	0	0	0	0	0	0	0	0	0	1	18	1
TTTCGGCGCCACGTGCTTCCGTCGACGGTACCGAGCTGCCCAGTGCCCGCCAAGTTTCGCTGGACATTCACCGCCCGTCGTACCACAGTGATCCGAACTTTAGCGTAATGCTAGCGGTGTGGGGACAGTTTCTCGATCATGACATTACTTCAACGGCACTGAACCAGGGCGTCGATGGGAAACCTATTGAGTGCTGTGATCCGGGGCAGCCCCAA---------------CCCGTTCCGCTGGGTCCGGGTGATCCGTACTATCATCAGTACAATGTAACCTGCACCTGAACTTTGTACGCTCCGTACCGGCACCGACGGGTCATTTTGGTCCGCGGCAGCAACTTAATC----CACGGCGTACATTGACGGCTCGGTTGTGTATGGTTCGGACGAGGA…	TTTCGGCGCCACGTGCTTCCGTCGACGGTACCGAGCTGCCCAGTGCCCGCCAAGTTTCGCTGGACATTCACCGCCCGTCGTACCACAGTGATCCGAACTTTAGCGTAATGCTGGCGGTGTGGGGACAGTTTCTCGATCATGACATTACTTCAACGGCACTGAACCAGGGCGTCGATGGGAAACCTATTGAGTGCTGTGATCCGGGGCAGCCCCAACACCCGGAATGTTTCCCAGTTCCGCTGGGTCCAGGTGATCCGTACTATCATCAGTACAATGTAACCTGCA--TGAACTTTGTACGCTCCGTACCGGCACCGACGGGTCATTTTGGTCCGCGGCAGCAACTTAATCAAGCCACGGCGTACATTGACGGCTCGGTTGTGTATGGTTCGGACGAGGA…	Reference	MODIFIED	19	2	0	18	0.0297826	0	0	0	0	0	0	0	0	0	0	0	0	0	0	1	18	0	0	0	0	0	0	0	0	0	0	0	0	0	0	1
TTTCGGCGCCACGTGCTTCCGTCGACGGTACCGAGCTGCCCAGTGCCCGCCAAGTTTCGCTGGACATTCACCGCCCGTCGTACCACAGTGATCCGAACTTTAGCGTAATGCTAGCGGTGTGGGGACAGTTTCTCGATCATGACATTACTTCAACGGCACTGAACCAGGGCGTCGATGGGAAACCTATTGAGTGCTGTGATCCGGGGCAGCCCCAA---CCGGAATGTTTCCCCGTTCCGCTGGGTCCGGGTGATCCGTACTATCATCAGTACAATGTAACCTGCATGAACTTTGTACGCTCCGTACCGGCACCGACGGGTCATTTTGGT------------------------ACGGCGTACATTGACGGCTCGGTTGTGTATGGTTCGGACGAGGAAC…	TTTCGGCGCCACGTGCTTCCGTCGACGGTACCGAGCTGCCCAGTGCCCGCCAAGTTTCGCTGGACATTCACCGCCCGTCGTACCACAGTGATCCGAACTTTAGCGTAATGCTGGCGGTGTGGGGACAGTTTCTCGATCATGACATTACTTCAACGGCACTGAACCAGGGCGTCGATGGGAAACCTATTGAGTGCTGTGATCCGGGGCAGCCCCAACACCCGGAATGTTTCCCAGTTCCGCTGGGTCCAGGTGATCCGTACTATCATCAGTACAATGTAACCTGCATGAACTTTGTACGCTCCGTACCGGCACCGACGGGTCATTTTGGTCCGCGGCAGCAACTTAATCAAGCCACGGCGTACATTGACGGCTCGGTTGTGTATGGTTCGGACGAGGAAC…	Reference	MODIFIED	27	0	0	18	0.0297826	0	0	0	0	0	0	0	0	1	18	0	0	0	0	0	0	0	0	0	0	0	0	0	0	0	0	0	0	0	0	1
TTTCGGCGCCACGTGCTTCCGTCGACGGTACCGAGCTGCCCAGTGCCCGCCAAGTTTCGCTGGACATTCACCGCCCGTCGTACCACAGTGATCCGAACTTTAGCGTAATGCTAGCGGTGTGGGGACAGTTTCTCGATCATGACATTACTTCAACGGCACTGAACCAGGGCGTCGATGGGAAACCTATTGAGTGCTGTGATCCGGGGCAGCCCCAACACCCGGAATGTTTCCCAGTTCCG-----TCCAGGTGATCCGTACTATCATCAGTACAATGTAACCTGCATGAACTTTGTACGCTCCGTACCGGCACCGACGGGTCATTTTGGTCCGCGGCAGCAACTTAATCAAGCCACGGCGTACATTGACGGCTCGGTCGTGTATGGTTCGGACGAGGAAC…	TTTCGGCGCCACGTGCTTCCGTCGACGGTACCGAGCTGCCCAGTGCCCGCCAAGTTTCGCTGGACATTCACCGCCCGTCGTACCACAGTGATCCGAACTTTAGCGTAATGCTGGCGGTGTGGGGACAGTTTCTCGATCATGACATTACTTCAACGGCACTGAACCAGGGCGTCGATGGGAAACCTATTGAGTGCTGTGATCCGGGGCAGCCCCAACACCCGGAATGTTTCCCAGTTCCGCTGGGTCCAGGTGATCCGTACTATCATCAGTACAATGTAACCTGCATGAACTTTGTACGCTCCGTACCGGCACCGACGGGTCATTTTGGTCCGCGGCAGCAACTTAATCAAGCCACGGCGTACATTGACGGCTCGGTTGTGTATGGTTCGGACGAGGAAC…	Reference	MODIFIED	5	0	0	18	0.0297826	0	0	0	0	0	0	0	0	0	0	0	0	0	0	0	0	0	0	0	0	0	0	0	0	1	18	0	0	0	0	1
TTTCGGCGCCACGTGCTTCCGTCGACGGTACCGAGCTGCCCAGTGCCCGCCAAGTTTCGCTGGACATTCACCGCCCGTCGTACCACAGTGATCCGAACTTTAGCGTAATGCTAGCGGTGTGGGGACAGTTTCTCGATCATGACATTACTTCAACGGCACTGAACCAGGGCGTCGATGGGAAACCTATTGAGTGCTGTGATCCGGGGCAGCCCCAACACCCGGAATGTTTCCCCGTTCCGCT--------------------------------------------------TTGTACGCTCCGTACCGGCACCGACGGGTCATTTTGGTCCGCGGCAGCAACTTAATCAAGCCACGGCGTACATTGACGGCTCGGTTGTGTATGGTTCGGACGAGGAAC…	TTTCGGCGCCACGTGCTTCCGTCGACGGTACCGAGCTGCCCAGTGCCCGCCAAGTTTCGCTGGACATTCACCGCCCGTCGTACCACAGTGATCCGAACTTTAGCGTAATGCTGGCGGTGTGGGGACAGTTTCTCGATCATGACATTACTTCAACGGCACTGAACCAGGGCGTCGATGGGAAACCTATTGAGTGCTGTGATCCGGGGCAGCCCCAACACCCGGAATGTTTCCCAGTTCCGCTGGGTCCAGGTGATCCGTACTATCATCAGTACAATGTAACCTGCATGAACTTTGTACGCTCCGTACCGGCACCGACGGGTCATTTTGGTCCGCGGCAGCAACTTAATCAAGCCACGGCGTACATTGACGGCTCGGTTGTGTATGGTTCGGACGAGGAAC…	Reference	MODIFIED	50	0	0	18	0.0297826	0	0	0	0	0	0	0	0	0	0	0	0	0	0	0	0	0	0	1	18	0	0	0	0	0	0	0	0	0	0	1
TTTCGGCGCCACGTGCTTCCGTCGACGGTACCGAGCTGCCCAGTGCCCGCCAAGTTTCGCTGGACATTCACCGCCCGTCGTACCACAGTGATCCGAACTTTAGCGTAATGCTAGCGGTGTGGGGACAGTTTCTCGATCATGACATTACTTCAACGGCACTGAACCAGGGCGTCGATGGGAAACCTATTGAGTGCTGTGATCCGGGGCAGCCCCAACACCCGGAATGTTTCCCCGTTCCGCTGGACCC--------------------------------------------------------------------------------GTCCGCGGCAGCAACTTAATCAAGCCACGGCGTACATTGACGGCTCGGTTGTGTATGGTTCGGACGAGGAAC…	TTTCGGCGCCACGTGCTTCCGTCGACGGTACCGAGCTGCCCAGTGCCCGCCAAGTTTCGCTGGACATTCACCGCCCGTCGTACCACAGTGATCCGAACTTTAGCGTAATGCTGGCGGTGTGGGGACAGTTTCTCGATCATGACATTACTTCAACGGCACTGAACCAGGGCGTCGATGGGAAACCTATTGAGTGCTGTGATCCGGGGCAGCCCCAACACCCGGAATGTTTCCCAGTTCCGCTGGGTCCAGGTGATCCGTACTATCATCAGTACAATGTAACCTGCATGAACTTTGTACGCTCCGTACCGGCACCGACGGGTCATTTTGGTCCGCGGCAGCAACTTAATCAAGCCACGGCGTACATTGACGGCTCGGTTGTGTATGGTTCGGACGAGGAAC…	Reference	MODIFIED	80	0	0	18	0.0297826	0	0	0	0	0	0	0	0	0	0	0	0	0	0	0	0	0	0	1	18	0	0	0	0	0	0	0	0	0	0	1
TTTCGGCGCCACGTGCTTCCGTCGACGGTACCGAGCTGCCCAGTGCCCGCCAAGTTTCGCTGGACATTCACCGCCCGTCGTACCACAGTGATCCGAACTTTAGCGTAATGCTAGCGGTGTGGGGACAGTTTCTCGATCATGACATTACTTCAACGGCACTGAACCAGGGCGTCGATGGGAAACCTATTGAGTGCTGTGATCCGGGGCAGCCCCAACACCCGGAATGTTTCCCCGTTCCGCTGGGTCCAGGTGATCCGTACTATCATCAGTACAATGTAACCTGCATGAACTTTGTACGCTCCGTACCGGCACCGACGGGTCATTTTGGTCCGCGGCAGCAACTTAATCAAG--------TACATTGACGGCTCGGTCGTGTATGGTTCGGACGAGGAAC…	TTTCGGCGCCACGTGCTTCCGTCGACGGTACCGAGCTGCCCAGTGCCCGCCAAGTTTCGCTGGACATTCACCGCCCGTCGTACCACAGTGATCCGAACTTTAGCGTAATGCTGGCGGTGTGGGGACAGTTTCTCGATCATGACATTACTTCAACGGCACTGAACCAGGGCGTCGATGGGAAACCTATTGAGTGCTGTGATCCGGGGCAGCCCCAACACCCGGAATGTTTCCCAGTTCCGCTGGGTCCAGGTGATCCGTACTATCATCAGTACAATGTAACCTGCATGAACTTTGTACGCTCCGTACCGGCACCGACGGGTCATTTTGGTCCGCGGCAGCAACTTAATCAAGCCACGGCGTACATTGACGGCTCGGTTGTGTATGGTTCGGACGAGGAAC…	Reference	MODIFIED	8	0	0	18	0.0297826	0	0	1	18	0	0	0	0	0	0	0	0	0	0	0	0	0	0	0	0	0	0	0	0	0	0	0	0	0	0	1
TTTCGGCGCCACGTGCTTCCGTCGACGGTACCGAGCTGCCCAGTGCCCGCCAAGTTTCGCTGGACATTCACCGCCCGTCGTACCACAGTGATCCGAACTTTAGCGTAATGCTAGCGGTGTGGGGACAGTTTCTCGATCATGACATTACTTCAACGGCACTGAACCAGGGCGTCGATGGGAAACCTATTGAGTGCTGTGATCCGGGGCAGCCCCAACACCCGGAATGTTTCCCCGTTCCGCTGGGTCCGGGTGATCCGTACTATCATCAGTACAATGTAACCTGCATGAACTTTGTACGCTCCGTACCGGCACCGACGGGTCATTTTGGTCCGCGGCAGCAACTTA---------CGGCGTACATTGACGGCTCGGTTGTGTATGGTTCGGACGAGGAAC…	TTTCGGCGCCACGTGCTTCCGTCGACGGTACCGAGCTGCCCAGTGCCCGCCAAGTTTCGCTGGACATTCACCGCCCGTCGTACCACAGTGATCCGAACTTTAGCGTAATGCTGGCGGTGTGGGGACAGTTTCTCGATCATGACATTACTTCAACGGCACTGAACCAGGGCGTCGATGGGAAACCTATTGAGTGCTGTGATCCGGGGCAGCCCCAACACCCGGAATGTTTCCCAGTTCCGCTGGGTCCAGGTGATCCGTACTATCATCAGTACAATGTAACCTGCATGAACTTTGTACGCTCCGTACCGGCACCGACGGGTCATTTTGGTCCGCGGCAGCAACTTAATCAAGCCACGGCGTACATTGACGGCTCGGTTGTGTATGGTTCGGACGAGGAAC…	Reference	MODIFIED	9	0	0	18	0.0297826	0	0	1	18	0	0	0	0	0	0	0	0	0	0	0	0	0	0	0	0	0	0	0	0	0	0	0	0	0	0	1
TTTCGGCGCCACGTGCTTCCGTCGACGGTACCGAGCTGCCCAGTGCCCGCCAAGTTTCGCTGGACATTCACCGCCCGTCGTACCACAGTGATCCGAACTTTAGCGTAATGCTAGCGGTGTGGGGACAGTTTCTCGATCATGACATTACTTCAACGGCACTGAACCAGGGCGTCGATGGGAAACCTATTGAGTGCTGTGATCCGGGGCAGCCCCAACACCCGGAATGTTTCCCCGTTCCGCTTTGTAC----GCTCCG--------------------------------CTTTGTACGCTCCGTACCGGCACCGACGGGTCATTTTGGTCCGCGGCAGCAACTTAATCAAGCCACGGCGTACATTGACGGCTCGGTTGTGTATGGTTCGGACGAGGAAC…	TTTCGGCGCCACGTGCTTCCGTCGACGGTACCGAGCTGCCCAGTGCCCGCCAAGTTTCGCTGGACATTCACCGCCCGTCGTACCACAGTGATCCGAACTTTAGCGTAATGCTGGCGGTGTGGGGACAGTTTCTCGATCATGACATTACTTCAACGGCACTGAACCAGGGCGTCGATGGGAAACCTATTGAGTGCTGTGATCCGGGGCAGCCCCAACACCCGGAATGTTTCCCAGTTCCGCTGGGTCCAGGTGATCCGTACTATCATCAGTACAATGTAACCTGCATGAACTTTGTACGCTCCGTACCGGCACCGACGGGTCATTTTGGTCCGCGGCAGCAACTTAATCAAGCCACGGCGTACATTGACGGCTCGGTTGTGTATGGTTCGGACGAGGAAC…	Reference	MODIFIED	32	0	2	18	0.0297826	0	0	0	0	0	0	0	0	0	0	0	0	0	0	0	0	0	0	1	18	0	0	0	0	0	0	0	0	0	0	1
TTTCGGCGCCACGTGCTTCCGTCGACGGTACCGAGCTGCCCAGTGCCCGCCAAGTTTCGCTGGACATTCACCGCCCGTCGTACCACAGTGATCCGAACTTTAGCGTAATGCTAGCGGTGTGGGGACAGTTTCTCGATCATGACATTACTTCAACGGCACTGAACCAGGGCGTCGATGGGAAACCTATTGAGTGCTGTGATCCGGGGCAGCCT--------GGAATGTTTCCCCGTTCCGCTGGGTCCAGGTGATCCGTACTATCATCAGTACAATGTAACCTGCATGAACTTTGTACGCTCCGTACCGGCACCGACGGGTCATTTTGGTCCGCGGCAGCAACTTAATCAAGCCACGGCGTACATTGACGGCTCGGTCGTGTATGGTTCGGACGAGGAAC…	TTTCGGCGCCACGTGCTTCCGTCGACGGTACCGAGCTGCCCAGTGCCCGCCAAGTTTCGCTGGACATTCACCGCCCGTCGTACCACAGTGATCCGAACTTTAGCGTAATGCTGGCGGTGTGGGGACAGTTTCTCGATCATGACATTACTTCAACGGCACTGAACCAGGGCGTCGATGGGAAACCTATTGAGTGCTGTGATCCGGGGCAGCCCCAACACCCGGAATGTTTCCCAGTTCCGCTGGGTCCAGGTGATCCGTACTATCATCAGTACAATGTAACCTGCATGAACTTTGTACGCTCCGTACCGGCACCGACGGGTCATTTTGGTCCGCGGCAGCAACTTAATCAAGCCACGGCGTACATTGACGGCTCGGTTGTGTATGGTTCGGACGAGGAAC…	Reference	MODIFIED	8	0	0	18	0.0297826	0	0	0	0	0	0	0	0	0	0	0	0	0	0	0	0	0	0	0	0	0	0	0	0	0	0	0	0	1	18	1
TTTCGGCGCCACGTGCTTCCGTCGACGGTACCGAGCTGCCCAGTGCCCGCCAAGTTTCGCTGGACATTCACCGCCCGTCGTACCACAGTGATCCGAACTTTAGCGTAATGCTAGCGGTGTGGGGACAGTTTCTCGATCATGACATTACTTCAACGGCACTGAACCAGGGCGTCGATGGGAAACCTATTGAGTGCTGTGATCCGTGGCAGCCCCAACACCCGGAATGTTTCCCCGTTCCGCTGGGTCCGGGTGATCCGTACTATCATCAGTACAATGTAACCTGCATGAACTTTGTACGCTCCGTACCGGCACCGACGGGTCATTTTGGTCCGCGGCAGCAACTTAATCAAGCCACGGCGTACATTGACGGCTCGGTTGTGTATGGTTCGGACGAGGAAC…	TTTCGGCGCCACGTGCTTCCGTCGACGGTACCGAGCTGCCCAGTGCCCGCCAAGTTTCGCTGGACATTCACCGCCCGTCGTACCACAGTGATCCGAACTTTAGCGTAATGCTGGCGGTGTGGGGACAGTTTCTCGATCATGACATTACTTCAACGGCACTGAACCAGGGCGTCGATGGGAAACCTATTGAGTGCTGTGATCCGGGGCAGCCCCAACACCCGGAATGTTTCCCAGTTCCGCTGGGTCCAGGTGATCCGTACTATCATCAGTACAATGTAACCTGCATGAACTTTGTACGCTCCGTACCGGCACCGACGGGTCATTTTGGTCCGCGGCAGCAACTTAATCAAGCCACGGCGTACATTGACGGCTCGGTTGTGTATGGTTCGGACGAGGAAC…	Reference	UNMODIFIED	0	0	0	18	0.0297826	0	0	0	0	0	0	0	0	0	0	0	0	0	0	0	0	0	0	0	0	0	0	0	0	0	0	0	0	0	0	0
TTTCGGCGCCACGTGCTTCCGTCGACGGTACCGAGCTGCCCAGTGCCCGCCAAGTTTCGCTGGACATTCACCGCCCGTCGTACCACAGTGATCCGAACTTTAGCGTAATGCTAGCGGTGTGGGGACAGTTTCTCGATCATGACATTACTTCAACGGCACTGAACCAGGGCGTCGATGGGAAACCTATTGAGTGCTGTGATCCG-------------------------------------------------------------------------------------------------------------------------------------------------------------------ACGGCTCGGTTGTGTATGGTTCGGACGAGGAAC…	TTTCGGCGCCACGTGCTTCCGTCGACGGTACCGAGCTGCCCAGTGCCCGCCAAGTTTCGCTGGACATTCACCGCCCGTCGTACCACAGTGATCCGAACTTTAGCGTAATGCTGGCGGTGTGGGGACAGTTTCTCGATCATGACATTACTTCAACGGCACTGAACCAGGGCGTCGATGGGAAACCTATTGAGTGCTGTGATCCGGGGCAGCCCCAACACCCGGAATGTTTCCCAGTTCCGCTGGGTCCAGGTGATCCGTACTATCATCAGTACAATGTAACCTGCATGAACTTTGTACGCTCCGTACCGGCACCGACGGGTCATTTTGGTCCGCGGCAGCAACTTAATCAAGCCACGGCGTACATTGACGGCTCGGTTGTGTATGGTTCGGACGAGGAAC…	Reference	MODIFIED	163	0	0	1	0.00165459	1	1	0	0	0	0	0	0	0	0	0	0	0	0	0	0	0	0	0	0	0	0	0	0	0	0	0	0	0	0	1
TTTCGGCGCCACGTGCTTCCGTCGACGGTACCGAGCTGCCCAGTGCCCGCCAAGTTTCGCTGGACATTCACCGCCCGTCGTACCACAGTGATCCGAACTTTAGCGTAATGCTAGCGGTGTGGGGACAGTTTCTCGATCATGACATTACTTCAACGGCACTGAACCAGGGCGTCGATGGGAAACCTATTGAGTGCTGTGATCCGGGGCAGC-----------------------------------------------------------------------------------------------------------------------------------------------------------------TCGGTTGTGTATGGTTCGGACGAGGAAC…	TTTCGGCGCCACGTGCTTCCGTCGACGGTACCGAGCTGCCCAGTGCCCGCCAAGTTTCGCTGGACATTCACCGCCCGTCGTACCACAGTGATCCGAACTTTAGCGTAATGCTGGCGGTGTGGGGACAGTTTCTCGATCATGACATTACTTCAACGGCACTGAACCAGGGCGTCGATGGGAAACCTATTGAGTGCTGTGATCCGGGGCAGCCCCAACACCCGGAATGTTTCCCAGTTCCGCTGGGTCCAGGTGATCCGTACTATCATCAGTACAATGTAACCTGCATGAACTTTGTACGCTCCGTACCGGCACCGACGGGTCATTTTGGTCCGCGGCAGCAACTTAATCAAGCCACGGCGTACATTGACGGCTCGGTTGTGTATGGTTCGGACGAGGAAC…	Reference	MODIFIED	161	0	0	1	0.00165459	1	1	0	0	0	0	0	0	0	0	0	0	0	0	0	0	0	0	0	0	0	0	0	0	0	0	0	0	0	0	1
TTTCGGCGCCACGTGCTTCCGTCGACGGTACCGAGCTGCCCAGTGCCCGCCAAGTTTCGCTGGACATTCACCGCCCGTCGTACCACAGTGATCCGAACTTTAGCGTAATGCTAGCGGTGTGGGGACAGTTTCTCGATCATGACATTACTTCAACGGCACTGAACCAGGGCGTCGATGGGAAACCTATTGAGTGCTGTGATCCGGGGCAGCCCC-------GGAATGTTTCCCCGTTCCGCTGGGTCCGGGTGATCCGTACTATCATCAGTACAATGTAACCTGCATGAACTTTGTACGCTCCGTACCGGCACCGACGGGTCATTTTGGTCCGCGGCAGCAACTTAATCAA----CGGCGTACATTGACGGCTCGGTTGTGTATGGTTCGGACGAGGAAC…	TTTCGGCGCCACGTGCTTCCGTCGACGGTACCGAGCTGCCCAGTGCCCGCCAAGTTTCGCTGGACATTCACCGCCCGTCGTACCACAGTGATCCGAACTTTAGCGTAATGCTGGCGGTGTGGGGACAGTTTCTCGATCATGACATTACTTCAACGGCACTGAACCAGGGCGTCGATGGGAAACCTATTGAGTGCTGTGATCCGGGGCAGCCCCAACACCCGGAATGTTTCCCAGTTCCGCTGGGTCCAGGTGATCCGTACTATCATCAGTACAATGTAACCTGCATGAACTTTGTACGCTCCGTACCGGCACCGACGGGTCATTTTGGTCCGCGGCAGCAACTTAATCAAGCCACGGCGTACATTGACGGCTCGGTTGTGTATGGTTCGGACGAGGAAC…	Reference	MODIFIED	11	0	0	17	0.028128	0	0	0	0	0	0	0	0	1	17	0	0	0	0	0	0	0	0	0	0	0	0	0	0	0	0	0	0	0	0	1
TTTCGGCGCCACGTGCTTCCGTCGACGGTACCGAGCTGCCCAGTGCCCGCCAAGTTTCGCTGGACATTCACCGCCCGTCGTACCACAGTGATCCGAACTTTAGCGTAATGCTAGCGGTGTGGGGACAGTTTCTCGATCATGACATTACTTCAACGGCACTGAACCAGGGCGTCGATGGGAAACCTATTGAGTGCTGTGATCCGGGGCAGCCCC-------GGAATGTTTCCCCGTTCCGCTGGGTCCGGGTGATCCGTACTATCATCAGTACAATGTAACCTGCATGAACTTTGTACGCTCCGTACCGGCACCGACGGGTCATTTTGGTCCGCGGCAGCAACTTAATCAGTTGCTATTGACAGAGCAACCACGGCGTACATTGACGGCTCGGTTGTGTA…	TTTCGGCGCCACGTGCTTCCGTCGACGGTACCGAGCTGCCCAGTGCCCGCCAAGTTTCGCTGGACATTCACCGCCCGTCGTACCACAGTGATCCGAACTTTAGCGTAATGCTGGCGGTGTGGGGACAGTTTCTCGATCATGACATTACTTCAACGGCACTGAACCAGGGCGTCGATGGGAAACCTATTGAGTGCTGTGATCCGGGGCAGCCCCAACACCCGGAATGTTTCCCAGTTCCGCTGGGTCCAGGTGATCCGTACTATCATCAGTACAATGTAACCTGCATGAACTTTGTACGCTCCGTACCGGCACCGACGGGTCATTTTGGTCCGCGGCAGCAACTTAATCAAG-----------------CCACGGCGTACATTGACGGCTCGGTTGTGTA…	Reference	MODIFIED	7	17	1	17	0.028128	0	0	0	0	0	0	0	0	1	17	0	0	0	0	0	0	0	0	0	0	0	0	0	0	0	0	0	0	0	0	1
TTTCGGCGCCACGTGCTTCCGTCGACGGTACCGAGCTGCCCAGTGCCCGCCAAGTTTCGCTGGACATTCACCGCCCGTCGTACCACAGTGATCCGAACTTTAGCGTAATGCTAGCGGTGTGGGGACAGTTTCTCGATCATGACATTACTTCAACGGCACTGAACCAGGGCGTCGATGGGAAACCTATTGAGTGCTGTGATCCGGGGCAGCCCCAA-----------TTTCCCCGTTCCGCTGGGTCCGGGTGATCCGTACTATCATCAGTACAATGTAACCTGCATGAACTTTGTACGCTCCGTACCGGCACCGACGGGTCATTTTGGTCCGCGGCAGCAACTTAATCAAGCCACGGCGTACATTGACGGCTCGGTTGTGTATGGTTCGGACGAGGAAC…	TTTCGGCGCCACGTGCTTCCGTCGACGGTACCGAGCTGCCCAGTGCCCGCCAAGTTTCGCTGGACATTCACCGCCCGTCGTACCACAGTGATCCGAACTTTAGCGTAATGCTGGCGGTGTGGGGACAGTTTCTCGATCATGACATTACTTCAACGGCACTGAACCAGGGCGTCGATGGGAAACCTATTGAGTGCTGTGATCCGGGGCAGCCCCAACACCCGGAATGTTTCCCAGTTCCGCTGGGTCCAGGTGATCCGTACTATCATCAGTACAATGTAACCTGCATGAACTTTGTACGCTCCGTACCGGCACCGACGGGTCATTTTGGTCCGCGGCAGCAACTTAATCAAGCCACGGCGTACATTGACGGCTCGGTTGTGTATGGTTCGGACGAGGAAC…	Reference	MODIFIED	11	0	0	17	0.028128	0	0	0	0	0	0	0	0	0	0	0	0	0	0	0	0	0	0	0	0	0	0	0	0	0	0	0	0	1	17	1
TTTCGGCGCCACGTGCTTCCGTCGACGGTACCGAGCTGCCCAGTGCCCGCCAAGTTTCGCTGGACATTCACCGCCCGTCGTACCACAGTGATCCGAACTTTAGCGTAATGCTAGCGGTGTGGGGACAGTTTCTCGATCATGACATTACTTCAACGGCACTGAACCAGGGCGTCGATGGGAAACCTATTGAGTGCTGTGATCCGGGGCAGCCCCAACACCCGGAATGTTTCCCAGTTCCGCTGGGTCCAGGTGATCCGTACTATCATCAGTACAATGTAACCTGCATGAACTTTGTACGCTCCGTACCGGCACCGACGGGTCATTTTGGTCCGCGGCAGCAACTT-------CCACGGCGTACATTGACGGCTCGGTCGTGTATGGTTCGGACGAGGAAC…	TTTCGGCGCCACGTGCTTCCGTCGACGGTACCGAGCTGCCCAGTGCCCGCCAAGTTTCGCTGGACATTCACCGCCCGTCGTACCACAGTGATCCGAACTTTAGCGTAATGCTGGCGGTGTGGGGACAGTTTCTCGATCATGACATTACTTCAACGGCACTGAACCAGGGCGTCGATGGGAAACCTATTGAGTGCTGTGATCCGGGGCAGCCCCAACACCCGGAATGTTTCCCAGTTCCGCTGGGTCCAGGTGATCCGTACTATCATCAGTACAATGTAACCTGCATGAACTTTGTACGCTCCGTACCGGCACCGACGGGTCATTTTGGTCCGCGGCAGCAACTTAATCAAGCCACGGCGTACATTGACGGCTCGGTTGTGTATGGTTCGGACGAGGAAC…	Reference	MODIFIED	7	0	0	17	0.028128	0	0	1	17	0	0	0	0	0	0	0	0	0	0	0	0	0	0	0	0	0	0	0	0	0	0	0	0	0	0	1
TTTCGGCGCCACGTGCTTCCGTCGACGGTACCGAGCTGCCCAGTGCCCGCCAAGTTTCGCTGGACATTCACCGCCCGTCGTACCACAGTGATCCGAACTTTAGCGTAATGCTAGCGGTGTGGGGACAGTTTCTCGATCATGACATTACTTCAACGGCACTGAACCAGGGCGTCGATGGGAAACCTATTGAGTGCTGTGATCCGGGGCAGCCCCAACACCCGGAATGTTTCCCCGT----------CCGGGTGATCCGTACTATCATCAGTACAATGTAACCTGCATGAACTTTGTACGCTCCGTACCGGCACCGACGGGTCATTTTGGTCCGCGGCAGCAACT--------CCACGGCGTACATTGACGGCTCGGTTGTGTATGGTTCGGACGAGGAAC…	TTTCGGCGCCACGTGCTTCCGTCGACGGTACCGAGCTGCCCAGTGCCCGCCAAGTTTCGCTGGACATTCACCGCCCGTCGTACCACAGTGATCCGAACTTTAGCGTAATGCTGGCGGTGTGGGGACAGTTTCTCGATCATGACATTACTTCAACGGCACTGAACCAGGGCGTCGATGGGAAACCTATTGAGTGCTGTGATCCGGGGCAGCCCCAACACCCGGAATGTTTCCCAGTTCCGCTGGGTCCAGGTGATCCGTACTATCATCAGTACAATGTAACCTGCATGAACTTTGTACGCTCCGTACCGGCACCGACGGGTCATTTTGGTCCGCGGCAGCAACTTAATCAAGCCACGGCGTACATTGACGGCTCGGTTGTGTATGGTTCGGACGAGGAAC…	Reference	MODIFIED	18	0	0	17	0.028128	0	0	0	0	0	0	1	17	0	0	0	0	0	0	0	0	0	0	0	0	0	0	0	0	0	0	0	0	0	0	1
TTTCGGCGCCACGTGCTTCCGTCGACGGTACCGAGCTGCCCAGTGCCCGCCAAGTTGCGCTGGACATTCACCGCCCGTCGTACCACAGTGATCCGAACTTTAGCGTAATGCTAGCGGTGTGGGGACAGTTTCTCGATCATGACATTGCTTCAACGACACTGAACCAGGGCGTCGATGGGAAACCTATTGAGTGCTGTGATCCGGGGCAGCCCCAACACCCGGAATGTTTCCCCGTTCCGCTGGGTCCGGCTGATCCGTACTATCATCCGTACAATGTCACCTGCAGGTTACGTAAAACGAACTTCGTACGCTCCCTCCCGGCACCTCCCCCTCATTTTCGCCCGCGGCAGCAACTCCATCAAGCCACCACGTACATCGACGGCTCGGTTGTGTATGGTT…	TTTCGGCGCCACGTGCTTCCGTCGACGGTACCGAGCTGCCCAGTGCCCGCCAAGTTTCGCTGGACATTCACCGCCCGTCGTACCACAGTGATCCGAACTTTAGCGTAATGCTGGCGGTGTGGGGACAGTTTCTCGATCATGACATTACTTCAACGGCACTGAACCAGGGCGTCGATGGGAAACCTATTGAGTGCTGTGATCCGGGGCAGCCCCAACACCCGGAATGTTTCCCAGTTCCGCTGGGTCCAGGTGATCCGTACTATCATCAGTACAATGTAACCTGCA------------TGAACTTTGTACGCTCCGTACCGGCACCGACGGGTCATTTTGGTCCGCGGCAGCAACTTAATCAAGCCACGGCGTACATTGACGGCTCGGTTGTGTATGGTT…	Reference	MODIFIED	0	12	1	1	0.00165459	0	0	0	0	0	0	0	0	0	0	1	1	0	0	0	0	0	0	0	0	0	0	0	0	0	0	0	0	0	0	1
TTTCGGCGCCACGTGCTTCCGTCGACGGTACCGAGCTGCCCAGTGCCCGCCAAGTTTCGCTGGACATTCACCGCCCGTCGTACCACAGTGATCCGAACTTTAGCGTAATGCTAGCGGTGTGGGGACAGTTTCTCGATCATGACATTACTTCAACGGCACTGAACCAGGGCGTCGATGGGAAACCTATTGAGTGCTGTGATCCGGGGCAGCCCCAACACCCGGAATGTTTCCCCGTTCCGCTG----------ATCCGTACTATCATCAGTACAATGTAACCTGCATGAACTTTGTACGCTCCGTACCGGCACCGACGGGTCATTTTGGTCCGCGGCAGCAACTTAATCAAGCCACGGCGTACATTGACGGCTCGGTTGTGTATGGTTCGGACGAGGAAC…	TTTCGGCGCCACGTGCTTCCGTCGACGGTACCGAGCTGCCCAGTGCCCGCCAAGTTTCGCTGGACATTCACCGCCCGTCGTACCACAGTGATCCGAACTTTAGCGTAATGCTGGCGGTGTGGGGACAGTTTCTCGATCATGACATTACTTCAACGGCACTGAACCAGGGCGTCGATGGGAAACCTATTGAGTGCTGTGATCCGGGGCAGCCCCAACACCCGGAATGTTTCCCAGTTCCGCTGGGTCCAGGTGATCCGTACTATCATCAGTACAATGTAACCTGCATGAACTTTGTACGCTCCGTACCGGCACCGACGGGTCATTTTGGTCCGCGGCAGCAACTTAATCAAGCCACGGCGTACATTGACGGCTCGGTTGTGTATGGTTCGGACGAGGAAC…	Reference	MODIFIED	10	0	0	17	0.028128	0	0	0	0	0	0	0	0	0	0	0	0	0	0	0	0	0	0	0	0	0	0	0	0	1	17	0	0	0	0	1
TTTCGGCGCCACGTGCTTCCGTCGACGGTACCGAGCTGCCCAGTGCCCGCCAAGTTTCGCTGGACATTCACCGCCCGTCGTACCACAGTGATCCGAACTTTAGCGTAATGCTAGCGGTGTGGGGACAGTTTCTCGATCATGACATTACTTCAACGGCACTGAACCAGGGCGTCGATGGGAAACCTATTGAGTGCTGTGATCCGGGGCAGCCCCAACACCCGGAATGTTTCCCCGTTCCGCTG--------TGATCCGTACTATCATCAGTACAATGTAACCTGCATGAACTTTGTACGCTCCGTACCGGCACCGACGGGTCATTTTGGTCCGCGGCAGCAACTCAATGTA----CGGCGTACATTGACGGCTCGGTTGTGTATGGTTCGGACGAGGAAC…	TTTCGGCGCCACGTGCTTCCGTCGACGGTACCGAGCTGCCCAGTGCCCGCCAAGTTTCGCTGGACATTCACCGCCCGTCGTACCACAGTGATCCGAACTTTAGCGTAATGCTGGCGGTGTGGGGACAGTTTCTCGATCATGACATTACTTCAACGGCACTGAACCAGGGCGTCGATGGGAAACCTATTGAGTGCTGTGATCCGGGGCAGCCCCAACACCCGGAATGTTTCCCAGTTCCGCTGGGTCCAGGTGATCCGTACTATCATCAGTACAATGTAACCTGCATGAACTTTGTACGCTCCGTACCGGCACCGACGGGTCATTTTGGTCCGCGGCAGCAACTTAATCAAGCCACGGCGTACATTGACGGCTCGGTTGTGTATGGTTCGGACGAGGAAC…	Reference	MODIFIED	12	0	0	17	0.028128	0	0	0	0	0	0	1	17	0	0	0	0	0	0	0	0	0	0	0	0	0	0	0	0	0	0	0	0	0	0	1
TTTCGGCGCCACGTGCTTCCGTCGACGGTACCGAGCTGCCCAGTGCCCGCCAAGTTTCGCTGGACATTCACCGCCCGTCGTACCACAGTGATCCGAACTTTAGCGTAATGCTAGCGGTGTGGGGACAGTTTCTCGATCATGACATTACTTCAACGGCACTGAACCAGGGCGTCGATGGGAAACCTATTGAGTGCTGTGATCCGGGGCAGCCCCAACACCCGGAATGTTTCCCCGTTCCGCTGGGTCCAGGTGATCCGTACTATCATCAGTACAATGTAACCTGCATGAACTTTGTACGCTCCGTACCGGCACCGACGGGTCATTTTGGTCCGCGGCAGCAACTTAATCAA----CGGCGTACATTGACGGCTCGGTCGTGTATGGTTCGGACGAGGAAC…	TTTCGGCGCCACGTGCTTCCGTCGACGGTACCGAGCTGCCCAGTGCCCGCCAAGTTTCGCTGGACATTCACCGCCCGTCGTACCACAGTGATCCGAACTTTAGCGTAATGCTGGCGGTGTGGGGACAGTTTCTCGATCATGACATTACTTCAACGGCACTGAACCAGGGCGTCGATGGGAAACCTATTGAGTGCTGTGATCCGGGGCAGCCCCAACACCCGGAATGTTTCCCAGTTCCGCTGGGTCCAGGTGATCCGTACTATCATCAGTACAATGTAACCTGCATGAACTTTGTACGCTCCGTACCGGCACCGACGGGTCATTTTGGTCCGCGGCAGCAACTTAATCAAGCCACGGCGTACATTGACGGCTCGGTTGTGTATGGTTCGGACGAGGAAC…	Reference	MODIFIED	4	0	0	17	0.028128	0	0	1	17	0	0	0	0	0	0	0	0	0	0	0	0	0	0	0	0	0	0	0	0	0	0	0	0	0	0	1
TTTCGGCGCCACGTGCTTCCGTCGACGGTACCGAGCTGCCCAGTGCCCGCCAAGTTTCGCTGGACATTCACCGCCCGTCGTACCACAGTGATCCGAACTTTAGCGTAATGCTAGCGGTGTGGGGACAGTTTCTCGATCATGACATTACTTCAACGGCACTGAACCAGGGCGTCGATGGGAAACCTATTGAGTGCTGTGATCCGGGGCAGCCCCAACACCCGGAATGTTTCCCCGTTCCGCTGGGTCCGGGTGATCCGTACTATCATCAGTACAATGTAACCTGCATGAACTTTGTACGCTCCGTACCGGCACCGACGGGTCATTTTGGTCCGCGGCA--------------CCACGGCGTACATTGACGGCTCGGTTGTGTATGGTTCGGACGAGGAAC…	TTTCGGCGCCACGTGCTTCCGTCGACGGTACCGAGCTGCCCAGTGCCCGCCAAGTTTCGCTGGACATTCACCGCCCGTCGTACCACAGTGATCCGAACTTTAGCGTAATGCTGGCGGTGTGGGGACAGTTTCTCGATCATGACATTACTTCAACGGCACTGAACCAGGGCGTCGATGGGAAACCTATTGAGTGCTGTGATCCGGGGCAGCCCCAACACCCGGAATGTTTCCCAGTTCCGCTGGGTCCAGGTGATCCGTACTATCATCAGTACAATGTAACCTGCATGAACTTTGTACGCTCCGTACCGGCACCGACGGGTCATTTTGGTCCGCGGCAGCAACTTAATCAAGCCACGGCGTACATTGACGGCTCGGTTGTGTATGGTTCGGACGAGGAAC…	Reference	MODIFIED	14	0	0	17	0.028128	0	0	1	17	0	0	0	0	0	0	0	0	0	0	0	0	0	0	0	0	0	0	0	0	0	0	0	0	0	0	1
TTTCGGCGCCACGTGCTTCCGTCGACGGTACCGAGCTGCCCAGTGCCCGCCAAGTTTCGCTGGACATTCACCGCCCGTCGTACCACAGTGATCCGAACTTTAGCGTAATGCTAGCGGTGTGGGGACAGTTTCTCGATCATGACATTACTTCAACGGCACTGAACCAGGGCGTCGATGGGAAACCTATTGAGTGCTGTGATCCGGGGCAGCCCCAACACCCGGAATGTTTCCCCGTTCCGCTGGGTCCGGGTGATCCGTACTATCATCAGTACAATGTAACCTGCATGAACTTTGTACGCTCCGTACCGGCACCGACGGGTCATTTTGGTCCGCGGCAGCAACTTAATCA--CCACGGCGTACATTGACGGCTCGGTTGTGTATGGTTCGGACGAGGAAC…	TTTCGGCGCCACGTGCTTCCGTCGACGGTACCGAGCTGCCCAGTGCCCGCCAAGTTTCGCTGGACATTCACCGCCCGTCGTACCACAGTGATCCGAACTTTAGCGTAATGCTGGCGGTGTGGGGACAGTTTCTCGATCATGACATTACTTCAACGGCACTGAACCAGGGCGTCGATGGGAAACCTATTGAGTGCTGTGATCCGGGGCAGCCCCAACACCCGGAATGTTTCCCAGTTCCGCTGGGTCCAGGTGATCCGTACTATCATCAGTACAATGTAACCTGCATGAACTTTGTACGCTCCGTACCGGCACCGACGGGTCATTTTGGTCCGCGGCAGCAACTTAATCAAGCCACGGCGTACATTGACGGCTCGGTTGTGTATGGTTCGGACGAGGAAC…	Reference	MODIFIED	2	0	0	17	0.028128	0	0	1	17	0	0	0	0	0	0	0	0	0	0	0	0	0	0	0	0	0	0	0	0	0	0	0	0	0	0	1
TTTCGGCGCCACGTGCTTCCGTCGACGGTACCGAGCTGCCCAGTGCCCGCCAAGTTTCGCTGGACATTCACCGCCCGTCGTACCACAGTGATCCGAACTTTAGCGTAATGCTAGCGGTGTGGGGACAGTTTCTCGATCATGACATTACTTCAACGGCACTGAACCAGGGCGTCGATGGGAAACCTATTGAGTGCTGTGATCCGGGGCAGCCCCAACACCCGGAATGTTTCCCCGTTCCGCTGGGTCCGGGTGATCCGTACTATCATCAGTACAATGTAACCTGCATGAACTTTGTACGCTCCGTACCGGCACCGACGGGTCATTTTGGTCCGCGGCAGCAACTTAATCAAGTTGCCACGGCGTACATTGACGGCTCGGTTGTGTATGGTTCGGACGAGG…	TTTCGGCGCCACGTGCTTCCGTCGACGGTACCGAGCTGCCCAGTGCCCGCCAAGTTTCGCTGGACATTCACCGCCCGTCGTACCACAGTGATCCGAACTTTAGCGTAATGCTGGCGGTGTGGGGACAGTTTCTCGATCATGACATTACTTCAACGGCACTGAACCAGGGCGTCGATGGGAAACCTATTGAGTGCTGTGATCCGGGGCAGCCCCAACACCCGGAATGTTTCCCAGTTCCGCTGGGTCCAGGTGATCCGTACTATCATCAGTACAATGTAACCTGCATGAACTTTGTACGCTCCGTACCGGCACCGACGGGTCATTTTGGTCCGCGGCAGCAACTTAATCAAG---CCACGGCGTACATTGACGGCTCGGTTGTGTATGGTTCGGACGAGG…	Reference	MODIFIED	0	3	0	17	0.028128	0	0	1	17	0	0	0	0	0	0	0	0	0	0	0	0	0	0	0	0	0	0	0	0	0	0	0	0	0	0	1
TTTCGGCGCCACGTGCTTCCGTCGACGGTACCGAGCTGCCCAGTGCCCGCCAAGTTTCGCTGGACATTCACCGCCCGTCGTACCACAGTGATCCGAACTTTAGCGTAATGCTAGCGGTGTGGGGACAGTTTCTCGATCATGACATTACTTCAACGGCACTGAACCAGGGCGTCGATGGGAAACCTATTGAGTGCTGTGATCCGGGGCAGCCCCCACACCCGGAATGTTTCCCCGTTCCGCTGGGTCCGGGTGATCCGTACTATCATCAGTACAATGTAACCTGCATGAACTTTGTACGCTCCGTACCGGCACCGACGGGTCATTTTGGTCCGCGGCAGCAACTTAATCAAGCCACGGCGTACATTGACGGCTCGGTTGTGTATGGTTCGGACGAGGAAC…	TTTCGGCGCCACGTGCTTCCGTCGACGGTACCGAGCTGCCCAGTGCCCGCCAAGTTTCGCTGGACATTCACCGCCCGTCGTACCACAGTGATCCGAACTTTAGCGTAATGCTGGCGGTGTGGGGACAGTTTCTCGATCATGACATTACTTCAACGGCACTGAACCAGGGCGTCGATGGGAAACCTATTGAGTGCTGTGATCCGGGGCAGCCCCAACACCCGGAATGTTTCCCAGTTCCGCTGGGTCCAGGTGATCCGTACTATCATCAGTACAATGTAACCTGCATGAACTTTGTACGCTCCGTACCGGCACCGACGGGTCATTTTGGTCCGCGGCAGCAACTTAATCAAGCCACGGCGTACATTGACGGCTCGGTTGTGTATGGTTCGGACGAGGAAC…	Reference	UNMODIFIED	0	0	0	17	0.028128	0	0	0	0	0	0	0	0	0	0	0	0	0	0	0	0	0	0	0	0	0	0	0	0	0	0	0	0	0	0	0
TTTCGGCGCCACGTGCTTCCGTCGACGGTACCGAGCTGCCCAGTGCCCGCCAAGTTTCGCTGGACATTCACCGCCCGTCGTACCACAGTGATCCGAACTTTAGCGTAATGCTAGCGGTGTGGGGACAGTTTCTCGATCATGACATTACTTCAACGGCACTGAACCAGGGCGTCGATGGGAAACCTATTGAGTGCTGTGATCCGGGTCAGCCCCAACACCCGGAATGTTTCCCCGTTCCGCTGGGTCCGGGTGATCCGTACTATCATCAGTACAATGTAACCTGCATGAACTTTGTACGCTCCGTACCGGCACCGACGGGTCATTTTGGTCCGCGGCAGCAACTTAATCAAGCCACGGCGTACATTGACGGCTCGGTTGTGTATGGTTCGGACGAGGAAC…	TTTCGGCGCCACGTGCTTCCGTCGACGGTACCGAGCTGCCCAGTGCCCGCCAAGTTTCGCTGGACATTCACCGCCCGTCGTACCACAGTGATCCGAACTTTAGCGTAATGCTGGCGGTGTGGGGACAGTTTCTCGATCATGACATTACTTCAACGGCACTGAACCAGGGCGTCGATGGGAAACCTATTGAGTGCTGTGATCCGGGGCAGCCCCAACACCCGGAATGTTTCCCAGTTCCGCTGGGTCCAGGTGATCCGTACTATCATCAGTACAATGTAACCTGCATGAACTTTGTACGCTCCGTACCGGCACCGACGGGTCATTTTGGTCCGCGGCAGCAACTTAATCAAGCCACGGCGTACATTGACGGCTCGGTTGTGTATGGTTCGGACGAGGAAC…	Reference	UNMODIFIED	0	0	0	17	0.028128	0	0	0	0	0	0	0	0	0	0	0	0	0	0	0	0	0	0	0	0	0	0	0	0	0	0	0	0	0	0	0
-TTCGGCGCCACGTGCTTCCGTCGACGGTACCGAGCTGCCCAGTGCCCGCCAAGTTTCGCTGGACATTCACCGCCCGTCGTACCACAGTGATCCGAACTTTAGCGTAATGCTAGCGGTGTGGGGACAGTTTCTCGATCATGACATTACTTCAACGGCACTGAACCAGGGCGTCGATGGGAAACCTATTGAGTGCTGTGATCCGGGGCAGCCCCAACACCCGGAATGTTTCCCCGTTCCGCTGGGTCCGGGTGATCCGTACTATCATCAGTACAATGTAACCTGCATGAACTTTGTACGCTCCGTACCGGCACCGACGGGTCATTTTGGTCCGCGGCAGCAACTTAATCAAGCCACGGCGTACATTGACGGCTCGGTCGTGTATGGTTCGGACGAGGAAC…	TTTCGGCGCCACGTGCTTCCGTCGACGGTACCGAGCTGCCCAGTGCCCGCCAAGTTTCGCTGGACATTCACCGCCCGTCGTACCACAGTGATCCGAACTTTAGCGTAATGCTGGCGGTGTGGGGACAGTTTCTCGATCATGACATTACTTCAACGGCACTGAACCAGGGCGTCGATGGGAAACCTATTGAGTGCTGTGATCCGGGGCAGCCCCAACACCCGGAATGTTTCCCAGTTCCGCTGGGTCCAGGTGATCCGTACTATCATCAGTACAATGTAACCTGCATGAACTTTGTACGCTCCGTACCGGCACCGACGGGTCATTTTGGTCCGCGGCAGCAACTTAATCAAGCCACGGCGTACATTGACGGCTCGGTTGTGTATGGTTCGGACGAGGAAC…	Reference	UNMODIFIED	0	0	0	16	0.0264734	0	0	0	0	0	0	0	0	0	0	0	0	0	0	0	0	0	0	0	0	0	0	0	0	0	0	0	0	0	0	0
TTTCGGCGCCACGTGCTTCCGTCGACGGTACCGAGCTGCCCAGTGCCCGCCAAGTTTCGCTGGACATTCACCGCCCGTCGTACCACAGTGATCCGAACTTTAGCGTAATGCTAGCGGTGTGGGGACAGTTTCTCGATCATGACATTACTTCAACGGCACTGAACCAGGGCGTCGATGGGAAACCTATTGAGTGCTGTGAT----------------------------------------------------------------------------------------------------------------------------------------------------------------ACATTGACGGCTCGGTTGTGTATGGTTCGGACGAGGAAC…	TTTCGGCGCCACGTGCTTCCGTCGACGGTACCGAGCTGCCCAGTGCCCGCCAAGTTTCGCTGGACATTCACCGCCCGTCGTACCACAGTGATCCGAACTTTAGCGTAATGCTGGCGGTGTGGGGACAGTTTCTCGATCATGACATTACTTCAACGGCACTGAACCAGGGCGTCGATGGGAAACCTATTGAGTGCTGTGATCCGGGGCAGCCCCAACACCCGGAATGTTTCCCAGTTCCGCTGGGTCCAGGTGATCCGTACTATCATCAGTACAATGTAACCTGCATGAACTTTGTACGCTCCGTACCGGCACCGACGGGTCATTTTGGTCCGCGGCAGCAACTTAATCAAGCCACGGCGTACATTGACGGCTCGGTTGTGTATGGTTCGGACGAGGAAC…	Reference	MODIFIED	160	0	0	7	0.0115821	1	7	0	0	0	0	0	0	0	0	0	0	0	0	0	0	0	0	0	0	0	0	0	0	0	0	0	0	0	0	1
TTTCGGCGCCACGTGCTTCCGTCGACGGTACCGAGCTGCCCAGTGCCCGCCAAGTTTCGCTGGACATTCACCGCCCGTCGTACCACAGTGATCCGAACTTTAGCGTAATGCTAGCGGTGTGGGGACAGTTTCTCGATCATGACATTACTTCAACGGCACTGAACCAGGGCGTCGATGGGAAACCTATTGAGTGCTGTGATCCGGGGCAGCCCCAA----------------CCGTTCCGCTGGGTCCGGGTGATCCGTACTATCATCAGTACAATGTAACCTGCATGAACTTTGTACGCTCCGTACCGGCACCGACGGGTCATTTTGGTCCGCGGCAGCAAC-------------GGCGTACATTGACGGCTCGGTTGTGTATGGTTCGGACGAGGAAC…	TTTCGGCGCCACGTGCTTCCGTCGACGGTACCGAGCTGCCCAGTGCCCGCCAAGTTTCGCTGGACATTCACCGCCCGTCGTACCACAGTGATCCGAACTTTAGCGTAATGCTGGCGGTGTGGGGACAGTTTCTCGATCATGACATTACTTCAACGGCACTGAACCAGGGCGTCGATGGGAAACCTATTGAGTGCTGTGATCCGGGGCAGCCCCAACACCCGGAATGTTTCCCAGTTCCGCTGGGTCCAGGTGATCCGTACTATCATCAGTACAATGTAACCTGCATGAACTTTGTACGCTCCGTACCGGCACCGACGGGTCATTTTGGTCCGCGGCAGCAACTTAATCAAGCCACGGCGTACATTGACGGCTCGGTTGTGTATGGTTCGGACGAGGAAC…	Reference	MODIFIED	29	0	0	16	0.0264734	0	0	0	0	0	0	0	0	1	16	0	0	0	0	0	0	0	0	0	0	0	0	0	0	0	0	0	0	0	0	1
-TTCGGCGCCACGTGCTTCCGTCGACGGTACCGAGCTGCCCAGTGCCCGCCAAGTTTCGCTGGACATTCACCGCCCGTCGTACCACAGTGATCCGAACTTTAGCGTAATGCTAGCGGTGTGGGGACAGTTTCTCGATCATGACATTACTTCAACGGCACTGAACCAGGGCGTCGATGGGAAACCTATTGAGTGCTGTGATCCG---------------------------------------------------------------------------------------------------------------------------------CGGCAGCAACTTAATCAAGCCACGGCGTACATTGACGGCTCGGTCGTGTATGGTTCGGACGAGGAAC…	TTTCGGCGCCACGTGCTTCCGTCGACGGTACCGAGCTGCCCAGTGCCCGCCAAGTTTCGCTGGACATTCACCGCCCGTCGTACCACAGTGATCCGAACTTTAGCGTAATGCTGGCGGTGTGGGGACAGTTTCTCGATCATGACATTACTTCAACGGCACTGAACCAGGGCGTCGATGGGAAACCTATTGAGTGCTGTGATCCGGGGCAGCCCCAACACCCGGAATGTTTCCCAGTTCCGCTGGGTCCAGGTGATCCGTACTATCATCAGTACAATGTAACCTGCATGAACTTTGTACGCTCCGTACCGGCACCGACGGGTCATTTTGGTCCGCGGCAGCAACTTAATCAAGCCACGGCGTACATTGACGGCTCGGTTGTGTATGGTTCGGACGAGGAAC…	Reference	MODIFIED	129	0	0	1	0.00165459	0	0	0	0	0	0	0	0	0	0	0	0	0	0	0	0	0	0	0	0	0	0	1	1	0	0	0	0	0	0	1
TTTCGGCGCCACGTGCTTCCGTCGACGGTACCGAGCTGCCCAGTGCCCGCCAAGTTTCGCCGGACATTCACCGCCCGTCGTACCACAGTGATCCGAACTTTAGCGTAATGCTAGCGGTGTGGCGACAGTTTCTCGATCATGACATAACTTCAACGGCACTGAAACAGGGCGTCGATGGGAAACCTATTGAGTGCTGTGATCCGGGGCCGCCCCAACACCCGGAATGTTTCCCCGTTCCGCTGGGTCCGGGTGGTCCGTACTATCTCAAATACAATGTAACCTGGTTGAATCTTGTACGCTCCGTCCCTGAACCGACGGGTCATTTTGGTCCGCGGCAGCGACTTAATCAAGCCACGGCGTACATTGACGGCTCGGTTGTGTATGGTTCGGACGAGGAAC…	TTTCGGCGCCACGTGCTTCCGTCGACGGTACCGAGCTGCCCAGTGCCCGCCAAGTTTCGCTGGACATTCACCGCCCGTCGTACCACAGTGATCCGAACTTTAGCGTAATGCTGGCGGTGTGGGGACAGTTTCTCGATCATGACATTACTTCAACGGCACTGAACCAGGGCGTCGATGGGAAACCTATTGAGTGCTGTGATCCGGGGCAGCCCCAACACCCGGAATGTTTCCCAGTTCCGCTGGGTCCAGGTGATCCGTACTATCATCAGTACAATGTAACCTGCATGAACTTTGTACGCTCCGTACCGGCACCGACGGGTCATTTTGGTCCGCGGCAGCAACTTAATCAAGCCACGGCGTACATTGACGGCTCGGTTGTGTATGGTTCGGACGAGGAAC…	Reference	MODIFIED	0	0	1	1	0.00165459	0	0	0	0	0	0	0	0	0	0	1	1	0	0	0	0	0	0	0	0	0	0	0	0	0	0	0	0	0	0	1
TTTCGGCGCCACGTGCTTCCGTCGACGGTACCGAGCTGCCCAGTGCCCGCCAAGTTTCGCGGGACATTCACCGCCCGTCGTACCACAGTGATCCGAACTTTAGCGTAATGCTAGCGGTGTGGGGACAGTTTCTCGATCATGACAGTACTTCAACGGCACTGAACCAGGGAGTCGATGGGAAACATATTGAGTGCTGTGATCCGGGGCAGCCCCAACACCCGGAATGTTTCCCCGTTCCGCTTGGTCCAGGTGATCCGTACTTGCATCTGTACAATGTCACCTGCATGATCGTTGCACTCGTCGTACCGTCACCGACGGGTAATTTTTGGACGCCGCAGTCACTTAAACATTGTACATTGTCGGCTCGGCGTACACTGACGGCTCGGTCGTGTATGGTGC…	TTTCGGCGCCACGTGCTTCCGTCGACGGTACCGAGCTGCCCAGTGCCCGCCAAGTTTCGCTGGACATTCACCGCCCGTCGTACCACAGTGATCCGAACTTTAGCGTAATGCTGGCGGTGTGGGGACAGTTTCTCGATCATGACATTACTTCAACGGCACTGAACCAGGGCGTCGATGGGAAACCTATTGAGTGCTGTGATCCGGGGCAGCCCCAACACCCGGAATGTTTCCCAGTTCCGCTGGGTCCAGGTGATCCGTACTATCATCAGTACAATGTAACCTGCATGAACTTTGTACGCTCCGTACCGGCACCGACGGGTCATTTTGGTCCGCGGCAGCAACTTAATCAAG-----------CCACGGCGTACATTGACGGCTCGGTTGTGTATGGTTC…	Reference	MODIFIED	0	11	3	1	0.00165459	0	0	0	0	0	0	0	0	0	0	1	1	0	0	0	0	0	0	0	0	0	0	0	0	0	0	0	0	0	0	1
TTTCGGCGCCACGTGCTTCCGTCGACGGTACCGAGCTGCCCAGTGCCCGCCAAGTTTCGCTGGACATTCACCGCCCGTCGTACCACAGTGATCCGAACTTTAGCGTAATGCTAGCGGTGTGGGGACAGTTTCTCGATCATGACATTACTTCAACGGCACTGAACCAGGGCGTCGATGGGAAACCTATTGAGTGCTGTGATCCGGGGCAGCCCCAACACCCGGAATGTTTCCCCGTTCCGCTGGGTCCAGGTGATCCGTACTATCATCAGTACAATGTAACCTGCATGAACTTTGTACGCTCCGTACCGGCACCGACGGGTCATTTTGGTCCGCGGCAGCAACT--------CCACGGCGTACATTGACGGCTCGGTCGTGTATGGTTCGGACGAGGAAC…	TTTCGGCGCCACGTGCTTCCGTCGACGGTACCGAGCTGCCCAGTGCCCGCCAAGTTTCGCTGGACATTCACCGCCCGTCGTACCACAGTGATCCGAACTTTAGCGTAATGCTGGCGGTGTGGGGACAGTTTCTCGATCATGACATTACTTCAACGGCACTGAACCAGGGCGTCGATGGGAAACCTATTGAGTGCTGTGATCCGGGGCAGCCCCAACACCCGGAATGTTTCCCAGTTCCGCTGGGTCCAGGTGATCCGTACTATCATCAGTACAATGTAACCTGCATGAACTTTGTACGCTCCGTACCGGCACCGACGGGTCATTTTGGTCCGCGGCAGCAACTTAATCAAGCCACGGCGTACATTGACGGCTCGGTTGTGTATGGTTCGGACGAGGAAC…	Reference	MODIFIED	8	0	0	16	0.0264734	0	0	1	16	0	0	0	0	0	0	0	0	0	0	0	0	0	0	0	0	0	0	0	0	0	0	0	0	0	0	1
TTTCGGCGCCACGTGCTTCCGTCGACGGTACCGAGCTGCCCAGTGCCCGCCAAGTTTCGCTGGACATTCACCGCCCGTCGTACCACAGTGATCCGAACTTTAGCGTAATGCTAGCGGTGTGGGGACAGTTTCTCGATCATGACATTACTTCAACGGCACTGAACCAGGGCGTCGATGGGAAACCTATTGAGTGCTGTGATCCGGGGCAGCCCCAACACCCGGAATGTTTCCCCGTTCCGCTGGGTCCAGGTGATCCGTACTATCATCAGTACAATGTAACCTGCATGAACTTTGTACGCTCCGTACCGGCACCGACGGGTCATTTTGGTCCGCGGCAGCAACT-------GCCACGGCGTACATTGACGGCTCGGTCGTGTATGGTTCGGACGAGGAAC…	TTTCGGCGCCACGTGCTTCCGTCGACGGTACCGAGCTGCCCAGTGCCCGCCAAGTTTCGCTGGACATTCACCGCCCGTCGTACCACAGTGATCCGAACTTTAGCGTAATGCTGGCGGTGTGGGGACAGTTTCTCGATCATGACATTACTTCAACGGCACTGAACCAGGGCGTCGATGGGAAACCTATTGAGTGCTGTGATCCGGGGCAGCCCCAACACCCGGAATGTTTCCCAGTTCCGCTGGGTCCAGGTGATCCGTACTATCATCAGTACAATGTAACCTGCATGAACTTTGTACGCTCCGTACCGGCACCGACGGGTCATTTTGGTCCGCGGCAGCAACTTAATCAAGCCACGGCGTACATTGACGGCTCGGTTGTGTATGGTTCGGACGAGGAAC…	Reference	UNMODIFIED	0	0	0	16	0.0264734	0	0	0	0	0	0	0	0	0	0	0	0	0	0	0	0	0	0	0	0	0	0	0	0	0	0	0	0	0	0	0
TTTCGGCGCCACGTGCTTCCGTCGACGGTACCGAGCTGCCCAGTGCCCGCCAAGTTTCGCTGGACATTCACCGCCCGTCGTACCACAGTGATCCGAACTTTAGCGTAATGCTAGCGGTGTGGGGACAGTTTCTCGATCATGACATTACTTCAACGGCACTGAACCAGGGCGTCGATGGGAAACCTATTGAGTGCTGTGATCCGGGGCAGCCCCAACACCCGGAATGTTTCCCCGTTCCGCTGGGTCCGGGTGATCCGTACGATCATCAGTACAATGTAACCTGCATGAACTTTGTACGCTCCGTACCGGCACCGACGGGTCATTTTGGTCCGCGGCAGCAACTTAATCAAGCCACGGCGTACATTGACGGCTCGGTTGTGTATGGTTCGGACGAGGAAC…	TTTCGGCGCCACGTGCTTCCGTCGACGGTACCGAGCTGCCCAGTGCCCGCCAAGTTTCGCTGGACATTCACCGCCCGTCGTACCACAGTGATCCGAACTTTAGCGTAATGCTGGCGGTGTGGGGACAGTTTCTCGATCATGACATTACTTCAACGGCACTGAACCAGGGCGTCGATGGGAAACCTATTGAGTGCTGTGATCCGGGGCAGCCCCAACACCCGGAATGTTTCCCAGTTCCGCTGGGTCCAGGTGATCCGTACTATCATCAGTACAATGTAACCTGCATGAACTTTGTACGCTCCGTACCGGCACCGACGGGTCATTTTGGTCCGCGGCAGCAACTTAATCAAGCCACGGCGTACATTGACGGCTCGGTTGTGTATGGTTCGGACGAGGAAC…	Reference	UNMODIFIED	0	0	0	16	0.0264734	0	0	0	0	0	0	0	0	0	0	0	0	0	0	0	0	0	0	0	0	0	0	0	0	0	0	0	0	0	0	0
TTTCGGCGCCACGTGCTTCCGTCGACGGTACCGAGCTGCCCAGTGCCCGCCAAGTTTCGCTGGACATTCACCGCCCGTCGTACCACAGTGATCCGAACTTTAGCGTAATGCTAGCGGTGTGGGGACAGTTTCTCGATCATGACATTACTTCAACGGCACTGAACCAGGGCGTCGATGGGAAACCTATTGAGTGCTGTGATCCGGGGCAGCCCCAACACCCGGAATGTTTCCCCGTTCCGCTGGGTCCGGGTGATCCGTACTATCATCAGTACAATGTAACC-----------------------------------------------------------------------------GTACATTGACGGCTCGGTTGTGTATGGTTCGGACGAGGAAC…	TTTCGGCGCCACGTGCTTCCGTCGACGGTACCGAGCTGCCCAGTGCCCGCCAAGTTTCGCTGGACATTCACCGCCCGTCGTACCACAGTGATCCGAACTTTAGCGTAATGCTGGCGGTGTGGGGACAGTTTCTCGATCATGACATTACTTCAACGGCACTGAACCAGGGCGTCGATGGGAAACCTATTGAGTGCTGTGATCCGGGGCAGCCCCAACACCCGGAATGTTTCCCAGTTCCGCTGGGTCCAGGTGATCCGTACTATCATCAGTACAATGTAACCTGCATGAACTTTGTACGCTCCGTACCGGCACCGACGGGTCATTTTGGTCCGCGGCAGCAACTTAATCAAGCCACGGCGTACATTGACGGCTCGGTTGTGTATGGTTCGGACGAGGAAC…	Reference	MODIFIED	77	0	0	16	0.0264734	0	0	0	0	1	16	0	0	0	0	0	0	0	0	0	0	0	0	0	0	0	0	0	0	0	0	0	0	0	0	1
TTTCGGCGCCACGTGCTTCCGTCGACGGTACCGAGCTGCCCAGTGCCCGCCAAGTTTCGCTGGACATTCACCGCCCGTCGTACCACAGTGATCCGAACTTTAGCGTAATGCTAGCGGTGTGGGGACAGTTTCTCGATCATGACATTACTTCAACGGCACTGAACCAGGGCGTCGATGGGAAACCTATTGAGTGCTGTGATCCGGGGCAGCCCCAACACCCGGAATGTTTCCCCGTTCCGCTGGGTCCGGGTGATCCGTACTATCATCAGTACAATGTAACCTGCATGAACTTTGTACGCTCCGTACCGGCACCGACGGGTCATTTTGGTCCGCGGCAGCAACTTAATCAA----CGGCGTACATTGACGGCTCGGTCGTGTATGGTTCGGACGAGGAAC…	TTTCGGCGCCACGTGCTTCCGTCGACGGTACCGAGCTGCCCAGTGCCCGCCAAGTTTCGCTGGACATTCACCGCCCGTCGTACCACAGTGATCCGAACTTTAGCGTAATGCTGGCGGTGTGGGGACAGTTTCTCGATCATGACATTACTTCAACGGCACTGAACCAGGGCGTCGATGGGAAACCTATTGAGTGCTGTGATCCGGGGCAGCCCCAACACCCGGAATGTTTCCCAGTTCCGCTGGGTCCAGGTGATCCGTACTATCATCAGTACAATGTAACCTGCATGAACTTTGTACGCTCCGTACCGGCACCGACGGGTCATTTTGGTCCGCGGCAGCAACTTAATCAAGCCACGGCGTACATTGACGGCTCGGTTGTGTATGGTTCGGACGAGGAAC…	Reference	MODIFIED	4	0	0	16	0.0264734	0	0	1	16	0	0	0	0	0	0	0	0	0	0	0	0	0	0	0	0	0	0	0	0	0	0	0	0	0	0	1
TTTCGGCGCCACGTGCTTCCGTCGACGGTACCGAGCTGCCCAGTGCCCGCCAAGTTTCGCTGGACATTCACCGCCCGTCGTACCACAGTGATCCGAACTTTAGCGTAATGCTAGCGGTGTGGGGACAGTTTCTCGATCATGACATTACTTCAACGGCACTGAACCAGGGCGTCGATGGGAAACCTATTGAGTGCTGTGATCCGGGGCAGCCCCAACACCCGGAATGTTTCCCCGTTCCGCTGGGTCCGGGTGATCCGTACTATCATCAGTACAATGTAACCTGCATGAACTTTGTACGCTCCGTACCGGCACCGACGGGTCATTTTGGTCCGCGGCAGCAACTTAATCAGCAACGTACGGCGTACATTGACGGCTCGGTTGTGTATGGTTCGGACGAGG…	TTTCGGCGCCACGTGCTTCCGTCGACGGTACCGAGCTGCCCAGTGCCCGCCAAGTTTCGCTGGACATTCACCGCCCGTCGTACCACAGTGATCCGAACTTTAGCGTAATGCTGGCGGTGTGGGGACAGTTTCTCGATCATGACATTACTTCAACGGCACTGAACCAGGGCGTCGATGGGAAACCTATTGAGTGCTGTGATCCGGGGCAGCCCCAACACCCGGAATGTTTCCCAGTTCCGCTGGGTCCAGGTGATCCGTACTATCATCAGTACAATGTAACCTGCATGAACTTTGTACGCTCCGTACCGGCACCGACGGGTCATTTTGGTCCGCGGCAGCAACTTAATCA---AGCCACGGCGTACATTGACGGCTCGGTTGTGTATGGTTCGGACGAGG…	Reference	MODIFIED	0	0	2	16	0.0264734	0	0	1	16	0	0	0	0	0	0	0	0	0	0	0	0	0	0	0	0	0	0	0	0	0	0	0	0	0	0	1
TTTCGGCGCCACGTGCTTCCGTCGACGGTACCGAGCTGCCCAGTGCCCGCCAAGTTTCGCTGGACATTCACCGCCCGTCGTACCACAGTGATCCGAACTTTAGCGTAATGCTAGCGGTGTGGGGACAGTTTCTCGATCATGACATTACTTCAACGGCACTGAACCAGGGCGTCGATGGGAAACCTATTGAGTGCTGTGATCCGGGGCAGCCCCAACACCCGGAATGTTTCCCCGTTCCGCTGGGTCCGGGTGATCCGTACTATCATCAGTACAATGTAACCTGCATGAACTTTGTACGCTCCGTACCGGCACCGACGGGTCATTTTGGTCCGCGGCAGCAACTTAATCAGGCCACGGCGTACATTGACGGCTCGGTTGTGTATGGTTCGGACGAGGAAC…	TTTCGGCGCCACGTGCTTCCGTCGACGGTACCGAGCTGCCCAGTGCCCGCCAAGTTTCGCTGGACATTCACCGCCCGTCGTACCACAGTGATCCGAACTTTAGCGTAATGCTGGCGGTGTGGGGACAGTTTCTCGATCATGACATTACTTCAACGGCACTGAACCAGGGCGTCGATGGGAAACCTATTGAGTGCTGTGATCCGGGGCAGCCCCAACACCCGGAATGTTTCCCAGTTCCGCTGGGTCCAGGTGATCCGTACTATCATCAGTACAATGTAACCTGCATGAACTTTGTACGCTCCGTACCGGCACCGACGGGTCATTTTGGTCCGCGGCAGCAACTTAATCAAGCCACGGCGTACATTGACGGCTCGGTTGTGTATGGTTCGGACGAGGAAC…	Reference	UNMODIFIED	0	0	0	16	0.0264734	0	0	0	0	0	0	0	0	0	0	0	0	0	0	0	0	0	0	0	0	0	0	0	0	0	0	0	0	0	0	0
TTTCGGCGCCACGTGCTTCCGTCGACGGTACCGAGCTGCCCAGTGCCCGCCAAGTTTCGCTGGACATTCACCGCCCGTCGTACCACAGTGATCCGAACTTTAGCGTAATGCTAGCGGTGTGGGGACAGTTTCTCGATCATGACATTACTTCAACGGCACTGAACCAGGGCGTCGATGGGAAACCTATTGAGTGCTGTGATCCGGGGCAGCCCCAACACCCGGAATGTTTCCCCGTTCCGCTGGGTCCGGGTGATCCGTACTATCATCAGTACAATGTAACCTGCATGAACTTTGTACGCTCCGTACCGGCACCGACGGGTCATTTTGGTCCGCGGCAGCAACTTCGG------ACGGCGTACATTGACGGCTCGGTTGTGTATGGTTCGGACGAGGAAC…	TTTCGGCGCCACGTGCTTCCGTCGACGGTACCGAGCTGCCCAGTGCCCGCCAAGTTTCGCTGGACATTCACCGCCCGTCGTACCACAGTGATCCGAACTTTAGCGTAATGCTGGCGGTGTGGGGACAGTTTCTCGATCATGACATTACTTCAACGGCACTGAACCAGGGCGTCGATGGGAAACCTATTGAGTGCTGTGATCCGGGGCAGCCCCAACACCCGGAATGTTTCCCAGTTCCGCTGGGTCCAGGTGATCCGTACTATCATCAGTACAATGTAACCTGCATGAACTTTGTACGCTCCGTACCGGCACCGACGGGTCATTTTGGTCCGCGGCAGCAACTTAATCAAGCCACGGCGTACATTGACGGCTCGGTTGTGTATGGTTCGGACGAGGAAC…	Reference	MODIFIED	6	0	0	16	0.0264734	0	0	1	16	0	0	0	0	0	0	0	0	0	0	0	0	0	0	0	0	0	0	0	0	0	0	0	0	0	0	1
TTTCGGCGCCACGTGCTTCCGTCGACGGTACCGAGCTGCCCAGTGCCCGCCAAGTTTCGCTGGACATTCACCGCCCGTCGTACCACAGTGATCCGAACTTTAGCGTAATGCTAGCGGTGTGGGGACAGTTTCTCGATCATGACATTACTTCAACGGCACTGAACCAGGGCGTCGATGGGAAACCTATTGAGTGCTGTGATCCGGGGCAGCCCCAACACCCGGAATGTTTCCCCGTTCCGCTGGGTCCGGGTGATCCGTACTATCATCAGTACAATGTAACCTGCATGAACTTTGTACGCTCCGTACCGGCACCGACGGGTCATTTTGGTCCGCGGCAGCAACTTTAAGTTGCTTAATCGTACGCAACTTAATGTACATTGACGGCTCGGTTGTGTATGG…	TTTCGGCGCCACGTGCTTCCGTCGACGGTACCGAGCTGCCCAGTGCCCGCCAAGTTTCGCTGGACATTCACCGCCCGTCGTACCACAGTGATCCGAACTTTAGCGTAATGCTGGCGGTGTGGGGACAGTTTCTCGATCATGACATTACTTCAACGGCACTGAACCAGGGCGTCGATGGGAAACCTATTGAGTGCTGTGATCCGGGGCAGCCCCAACACCCGGAATGTTTCCCAGTTCCGCTGGGTCCAGGTGATCCGTACTATCATCAGTACAATGTAACCTGCATGAACTTTGTACGCTCCGTACCGGCACCGACGGGTCATTTTGGTCCGCGGCAGCAACTTAA------TCAAGCCACGGC--------GTACATTGACGGCTCGGTTGTGTATGG…	Reference	MODIFIED	0	0	1	16	0.0264734	0	0	1	16	0	0	0	0	0	0	0	0	0	0	0	0	0	0	0	0	0	0	0	0	0	0	0	0	0	0	1
TTTCGGCGCCACGTGCTTCCGTCGACGGTACCGAGCTGCCCAGTGCCCGCCAAGTTTCGCTGGACATTCACCGCCCGTCGTACCACAGTGATCCGAACTTTAGCGTAATGCTAGCGGTGTGGGGACAGTTTCTCGATCATGACATTACTTCAACGGCACTGAACCAGGGCGTCGATGGGAAACCTATTGAGTGCTGTGATCCGGGGCAGCCCCAATGTTTCCCCACCCGGAATGTTTCCCCGTTCCGCTGGGTCCAGGTGATCCGTACTATCATCAGTACAATGTAACCTGCATGAACTTTGTACGCTCCGTACCGGCACCGACGGGTCATTTTGGTCCGCGGCAGCAACTTAATCAAGCCACGGCGTACATTGACGGCTCGGTCGTGTATGGTTCGGA…	TTTCGGCGCCACGTGCTTCCGTCGACGGTACCGAGCTGCCCAGTGCCCGCCAAGTTTCGCTGGACATTCACCGCCCGTCGTACCACAGTGATCCGAACTTTAGCGTAATGCTGGCGGTGTGGGGACAGTTTCTCGATCATGACATTACTTCAACGGCACTGAACCAGGGCGTCGATGGGAAACCTATTGAGTGCTGTGATCCGGGGCAGCCCCAA--------CACCCGGAATGTTTCCCAGTTCCGCTGGGTCCAGGTGATCCGTACTATCATCAGTACAATGTAACCTGCATGAACTTTGTACGCTCCGTACCGGCACCGACGGGTCATTTTGGTCCGCGGCAGCAACTTAATCAAGCCACGGCGTACATTGACGGCTCGGTTGTGTATGGTTCGGA…	Reference	MODIFIED	0	8	0	16	0.0264734	0	0	0	0	0	0	0	0	0	0	0	0	0	0	0	0	0	0	0	0	0	0	0	0	0	0	0	0	1	16	1
TTTCGGCGCCACGTGCTTCCGTCGACGGTACCGAGCTGCCCAGTGCCCGCCAAGTTTCGCTGGACATTCACCGCCCGTCGTACCACAGTGATCCGAACTTTAGCGTAATGCTAGCGGTGTGGGGACAGTTTCTCGATCATGACATTACTTCAACGGCACTGAACCAGGGCGTCGATGGGAAACCTATTGAGTGCTGTGCTCCGGGGCAGCCCCAACACCCGGAATGTTTCCCCGTTCCGCTGGGTCCGGGTGATCCGTACTATCATCAGTACAATGTAACCTGCATGAACTTTGTACGCTCCGTACCGGCACCGACGGGTCATTTTGGTCCGCGGCAGCAACTTAATCAAGCCACGGCGTACATTGACGGCTCGGTTGTGTATGGTTCGGACGAGGAAC…	TTTCGGCGCCACGTGCTTCCGTCGACGGTACCGAGCTGCCCAGTGCCCGCCAAGTTTCGCTGGACATTCACCGCCCGTCGTACCACAGTGATCCGAACTTTAGCGTAATGCTGGCGGTGTGGGGACAGTTTCTCGATCATGACATTACTTCAACGGCACTGAACCAGGGCGTCGATGGGAAACCTATTGAGTGCTGTGATCCGGGGCAGCCCCAACACCCGGAATGTTTCCCAGTTCCGCTGGGTCCAGGTGATCCGTACTATCATCAGTACAATGTAACCTGCATGAACTTTGTACGCTCCGTACCGGCACCGACGGGTCATTTTGGTCCGCGGCAGCAACTTAATCAAGCCACGGCGTACATTGACGGCTCGGTTGTGTATGGTTCGGACGAGGAAC…	Reference	UNMODIFIED	0	0	0	16	0.0264734	0	0	0	0	0	0	0	0	0	0	0	0	0	0	0	0	0	0	0	0	0	0	0	0	0	0	0	0	0	0	0
TTTCGGCGCCACGTGCTTCCGTCGACGGTACCGAGCTGCCCAGTGCCCGCCAAGTTTCGCTGGACATTCACCGCCCGTCGTACCACAGTGATCCGAACTTTAGCGTAATGCTAGCGGTGTGGGGACAGTTTCTCGATCATGACATTACTTCAACGGCACTGAACCAGGGCGTCGATTGGAAACCTATTGAGTGCTGTGATCCGGGGCAGCCCCAACACCCGGAATGTTTCCCCGTTCCGCTGGGTCCGGGTGATCCGTACTATCATCAGTACAATGTAACCTGCATGAACTTTGTACGCTCCGTACCGGCACCGACGGGTCATTTTGGTCCGCGGCAGCAACTTAATCAAGCCACGGCGTACATTGACGGCTCGGTTGTGTATGGTTCGGACGAGGAAC…	TTTCGGCGCCACGTGCTTCCGTCGACGGTACCGAGCTGCCCAGTGCCCGCCAAGTTTCGCTGGACATTCACCGCCCGTCGTACCACAGTGATCCGAACTTTAGCGTAATGCTGGCGGTGTGGGGACAGTTTCTCGATCATGACATTACTTCAACGGCACTGAACCAGGGCGTCGATGGGAAACCTATTGAGTGCTGTGATCCGGGGCAGCCCCAACACCCGGAATGTTTCCCAGTTCCGCTGGGTCCAGGTGATCCGTACTATCATCAGTACAATGTAACCTGCATGAACTTTGTACGCTCCGTACCGGCACCGACGGGTCATTTTGGTCCGCGGCAGCAACTTAATCAAGCCACGGCGTACATTGACGGCTCGGTTGTGTATGGTTCGGACGAGGAAC…	Reference	UNMODIFIED	0	0	0	16	0.0264734	0	0	0	0	0	0	0	0	0	0	0	0	0	0	0	0	0	0	0	0	0	0	0	0	0	0	0	0	0	0	0
TTTCGGCGCCACGTGCTTCCGTCGACGGTACCGAGCTGCCCAGTGCCCGCCAAGTTTCGCTGGACATTCACCGCCCGTCGTACCACAGTGATCCGAACTTTAGCGTAATGCTAGCGGTGTGGGGACAGTTTCTCGATCATGACATTACTTCAACGGCACTGAACCAGGGCGTCGATGGGAAACCTATTGAGTGCTGTGATCCGGG-----------------AATGTTTCCCCGTTCCGCTGGGTCCAGGTGATCCGTACTATCATCAGTACAATGTAACCTGCATGAACTTTGTACGCTCCGTACCGGCACCGACGGGTCATTTTGGTCCGCGGCAGCAACTTAATCAA----CGGCGTACATTGACGGCTCGGTCGTGTATGGTTCGGACGAGGAAC…	TTTCGGCGCCACGTGCTTCCGTCGACGGTACCGAGCTGCCCAGTGCCCGCCAAGTTTCGCTGGACATTCACCGCCCGTCGTACCACAGTGATCCGAACTTTAGCGTAATGCTGGCGGTGTGGGGACAGTTTCTCGATCATGACATTACTTCAACGGCACTGAACCAGGGCGTCGATGGGAAACCTATTGAGTGCTGTGATCCGGGGCAGCCCCAACACCCGGAATGTTTCCCAGTTCCGCTGGGTCCAGGTGATCCGTACTATCATCAGTACAATGTAACCTGCATGAACTTTGTACGCTCCGTACCGGCACCGACGGGTCATTTTGGTCCGCGGCAGCAACTTAATCAAGCCACGGCGTACATTGACGGCTCGGTTGTGTATGGTTCGGACGAGGAAC…	Reference	MODIFIED	21	0	0	15	0.0248188	0	0	0	0	0	0	0	0	1	15	0	0	0	0	0	0	0	0	0	0	0	0	0	0	0	0	0	0	0	0	1
TTTCGGCGCCACGTGCTTCCGTCGACGGTACCGAGCTGCCCAGTGCCCGCCAAGTTTCGCTGGACATTCACCGCCCGTCGTACCACAGTGATCCGAACTTTAGCGTAATGCTAGCGGTGTGGGGACAGTTTCTCGATCATGACATTACTTCAACGGCACTGAACCAGGGCGTCGATGGGAAACCTATTGAGTGCTGTGATCCGGGGCAGCCCCAA----------------------------------------------------------------------------------------------------------------------------------------------------------------TCGTGTATGGTTCGGACGAGGAAC…	TTTCGGCGCCACGTGCTTCCGTCGACGGTACCGAGCTGCCCAGTGCCCGCCAAGTTTCGCTGGACATTCACCGCCCGTCGTACCACAGTGATCCGAACTTTAGCGTAATGCTGGCGGTGTGGGGACAGTTTCTCGATCATGACATTACTTCAACGGCACTGAACCAGGGCGTCGATGGGAAACCTATTGAGTGCTGTGATCCGGGGCAGCCCCAACACCCGGAATGTTTCCCAGTTCCGCTGGGTCCAGGTGATCCGTACTATCATCAGTACAATGTAACCTGCATGAACTTTGTACGCTCCGTACCGGCACCGACGGGTCATTTTGGTCCGCGGCAGCAACTTAATCAAGCCACGGCGTACATTGACGGCTCGGTTGTGTATGGTTCGGACGAGGAAC…	Reference	MODIFIED	160	0	0	2	0.00330918	1	2	0	0	0	0	0	0	0	0	0	0	0	0	0	0	0	0	0	0	0	0	0	0	0	0	0	0	0	0	1
-TTCGGCGCCACGTGCTTCCGTCGACGGTACCGAGCTGCCCAGTGCCCGCCAAGTTTCGCTGGACATTCACCGCCCGTCGTACCACAGTGATCCGAACTTTAGCGTAATGCTAGCGGTGTGGGGACAGTTTCTCGATCATGACATTACTTCAACGGCACTGAACCAGGGCGTCGATGGGAAACCTATTGAGTGCTGTGAT----------------------------------------------------------------------------------------------------------------------------------------------------------------ACATTGACGGCTCGGTTGTGTATGGTTCGGACGAGGAAC…	TTTCGGCGCCACGTGCTTCCGTCGACGGTACCGAGCTGCCCAGTGCCCGCCAAGTTTCGCTGGACATTCACCGCCCGTCGTACCACAGTGATCCGAACTTTAGCGTAATGCTGGCGGTGTGGGGACAGTTTCTCGATCATGACATTACTTCAACGGCACTGAACCAGGGCGTCGATGGGAAACCTATTGAGTGCTGTGATCCGGGGCAGCCCCAACACCCGGAATGTTTCCCAGTTCCGCTGGGTCCAGGTGATCCGTACTATCATCAGTACAATGTAACCTGCATGAACTTTGTACGCTCCGTACCGGCACCGACGGGTCATTTTGGTCCGCGGCAGCAACTTAATCAAGCCACGGCGTACATTGACGGCTCGGTTGTGTATGGTTCGGACGAGGAAC…	Reference	MODIFIED	160	0	0	1	0.00165459	1	1	0	0	0	0	0	0	0	0	0	0	0	0	0	0	0	0	0	0	0	0	0	0	0	0	0	0	0	0	1
TTTCGGCGCCACGTGCTTCCGTCGACGGTACCGAGCTGCCCAGTGCCCGCCAAGTTTCGCTGGACATTCACCGCCCGTCGTACCACAGTGATCCGAACTTTAGCGTAATGCTAGCGGTGTGGGGACAGTTTCTCGATCATGACATTACTTCAACGGCACTGAACCAGGGCGTCGATGGGAAACCTATTGAGTGCTGTGATCCGGGGCAGCCCCAA--------ATGTTTCCCCGTTCCGCTGGGTCCAGGTGATCCGTACTATCATCAGTACAATGTAACCTGCATGAACTTTGTACGCTCCGTACCGGCACCGACGGGTCATTTTGGTCCGCGGCAGCAACTTAATCAAGCCACGGCGTACATTGACGGCTCGGTCGTGTATGGTTCGGACGAGGAAC…	TTTCGGCGCCACGTGCTTCCGTCGACGGTACCGAGCTGCCCAGTGCCCGCCAAGTTTCGCTGGACATTCACCGCCCGTCGTACCACAGTGATCCGAACTTTAGCGTAATGCTGGCGGTGTGGGGACAGTTTCTCGATCATGACATTACTTCAACGGCACTGAACCAGGGCGTCGATGGGAAACCTATTGAGTGCTGTGATCCGGGGCAGCCCCAACACCCGGAATGTTTCCCAGTTCCGCTGGGTCCAGGTGATCCGTACTATCATCAGTACAATGTAACCTGCATGAACTTTGTACGCTCCGTACCGGCACCGACGGGTCATTTTGGTCCGCGGCAGCAACTTAATCAAGCCACGGCGTACATTGACGGCTCGGTTGTGTATGGTTCGGACGAGGAAC…	Reference	MODIFIED	8	0	0	15	0.0248188	0	0	0	0	0	0	0	0	0	0	0	0	0	0	0	0	0	0	0	0	0	0	0	0	0	0	0	0	1	15	1
TTTCGGCGCCACGTGCTTCCGTCGACGGTACCGAGCTGCCCAGTGCCCGCCAAGTTTCGCTGGACATTCACCGCCCGTCGTACCACAGTGATCCGAACTTTAGCGTAATGCTAGCGGTGTGGGGACAGTTTCTCGATCATGACATTACTTCAACGGCACTGAACCAGGGCGTCGATGGGAAACCTATTGAGTGCTGTGATCCGGGGCAGCCCCAA-----GGAATGTTTCCCCGTTCCGCTGGGTCCGGGTGATCCGTACTATCATCAGTACAATGTAACCTGCATGAACTTTGTACGCTCCGTACCGGCACCGACGGGTCATTTTGGTCCGCGGCAGCAACTTAATCAAGCCACGGCGTACATTGACGGCTCGGTTGTGTATGGTTCGGACGAGGAAC…	TTTCGGCGCCACGTGCTTCCGTCGACGGTACCGAGCTGCCCAGTGCCCGCCAAGTTTCGCTGGACATTCACCGCCCGTCGTACCACAGTGATCCGAACTTTAGCGTAATGCTGGCGGTGTGGGGACAGTTTCTCGATCATGACATTACTTCAACGGCACTGAACCAGGGCGTCGATGGGAAACCTATTGAGTGCTGTGATCCGGGGCAGCCCCAACACCCGGAATGTTTCCCAGTTCCGCTGGGTCCAGGTGATCCGTACTATCATCAGTACAATGTAACCTGCATGAACTTTGTACGCTCCGTACCGGCACCGACGGGTCATTTTGGTCCGCGGCAGCAACTTAATCAAGCCACGGCGTACATTGACGGCTCGGTTGTGTATGGTTCGGACGAGGAAC…	Reference	MODIFIED	5	0	0	15	0.0248188	0	0	0	0	0	0	0	0	0	0	0	0	0	0	0	0	0	0	0	0	0	0	0	0	0	0	0	0	1	15	1
TTTCGGCGCCACGTGCTTCCGTCGACGGTACCGAGCTGCCCAGTGCCCGCCAAGTTTCGCTGGACATTAACCGCCCGTCGTACCACAGTGATCCGAACTTTAGCGTAATGCTAGCGGTGTGGGGACAGTTTCTCGATCATGACAGTACTTCAACGGCACTGAACCAGGGCGTCGATGGGAGACCTATTGAGTGCTGTGATCCGGGGCAGCCCCAACACCCGGAATGTTTCCCCGTTCCGCTGGGTCCGGGTTATCCGTACTATCACTAGTATAATTTAACCTGCAGGAACCTCCTACGCTCCGTACCGGCACCGACGGTTCATTTTGGTCCTCGGCAGATACTTAATCAAGCCACGGCGGACATTGACGGCGCGGTTGTGTATGGTTCGGACGAGGAAC…	TTTCGGCGCCACGTGCTTCCGTCGACGGTACCGAGCTGCCCAGTGCCCGCCAAGTTTCGCTGGACATTCACCGCCCGTCGTACCACAGTGATCCGAACTTTAGCGTAATGCTGGCGGTGTGGGGACAGTTTCTCGATCATGACATTACTTCAACGGCACTGAACCAGGGCGTCGATGGGAAACCTATTGAGTGCTGTGATCCGGGGCAGCCCCAACACCCGGAATGTTTCCCAGTTCCGCTGGGTCCAGGTGATCCGTACTATCATCAGTACAATGTAACCTGCATGAACTTTGTACGCTCCGTACCGGCACCGACGGGTCATTTTGGTCCGCGGCAGCAACTTAATCAAGCCACGGCGTACATTGACGGCTCGGTTGTGTATGGTTCGGACGAGGAAC…	Reference	MODIFIED	0	0	1	1	0.00165459	0	0	0	0	0	0	0	0	0	0	1	1	0	0	0	0	0	0	0	0	0	0	0	0	0	0	0	0	0	0	1
TTTCGGCGCCACGTGCTTCCGTCGACGGTACCGAGCTGCCCAGTGCCCGCCAAGTTTCGCTGGACATTCACCGCCCGTCGTACCACAGTGATCCGAACTTTAGCGTAATGCTAGCGGTGTGGGGACAGTTTCTCGATCATGACATTACTTCAACGGCACTGAACCAGGGCGTCGATGGGAAACCTATTGAGTGCTGTGATCCGGGGCAGCCCCAACACCCGGAATGTTTCCCCGTTCCGCTGGGTCCAGGTGATCCGTACTATCATCAGTACAATGTAACCG-------------ATGCGCCGTT-----------------------------------ACATA---------CGGCGTACATTGACGGCTCGGTCGTGTATGGTTCGGACGAGGAAC…	TTTCGGCGCCACGTGCTTCCGTCGACGGTACCGAGCTGCCCAGTGCCCGCCAAGTTTCGCTGGACATTCACCGCCCGTCGTACCACAGTGATCCGAACTTTAGCGTAATGCTGGCGGTGTGGGGACAGTTTCTCGATCATGACATTACTTCAACGGCACTGAACCAGGGCGTCGATGGGAAACCTATTGAGTGCTGTGATCCGGGGCAGCCCCAACACCCGGAATGTTTCCCAGTTCCGCTGGGTCCAGGTGATCCGTACTATCATCAGTACAATGTAACCTGCATGAACTTTGTACGCTCCGTACCGGCACCGACGGGTCATTTTGGTCCGCGGCAGCAACTTAATCAAGCCACGGCGTACATTGACGGCTCGGTTGTGTATGGTTCGGACGAGGAAC…	Reference	MODIFIED	22	0	0	15	0.0248188	0	0	0	0	1	15	0	0	0	0	0	0	0	0	0	0	0	0	0	0	0	0	0	0	0	0	0	0	0	0	1
TTTCGGCGCCACGTGCTTCCGTCGACGGTACCGAGCTGCCCAGTGCCCGCCAAGTTTCGCTGGACATTCACCGCCCGTCGTACCACAGTGATCCGAACTTTAGCGTAATGCTAGCGGTGTGGGGACAGTTTCTCGATCATGACATTACTTCAACGGCACTGAACCAGGGCGTCGATGGGAAACCTATTGAGTGCTGTGATCCGGGGCAGCCCCAACACCCGGAATGTTTCCCCGTTCCGCTGGGTCCAGGTGATCCGTACTATCATCAGTACAATGTAACCTGCATGAACTTTGTACGCTCCGTACCGGCACCGACGGGTCATTTTGGTCCGCGGCAGC------------CCACGGCGTACATTGACGGCTCGGTCGTGTATGGTTCGGACGAGGAAC…	TTTCGGCGCCACGTGCTTCCGTCGACGGTACCGAGCTGCCCAGTGCCCGCCAAGTTTCGCTGGACATTCACCGCCCGTCGTACCACAGTGATCCGAACTTTAGCGTAATGCTGGCGGTGTGGGGACAGTTTCTCGATCATGACATTACTTCAACGGCACTGAACCAGGGCGTCGATGGGAAACCTATTGAGTGCTGTGATCCGGGGCAGCCCCAACACCCGGAATGTTTCCCAGTTCCGCTGGGTCCAGGTGATCCGTACTATCATCAGTACAATGTAACCTGCATGAACTTTGTACGCTCCGTACCGGCACCGACGGGTCATTTTGGTCCGCGGCAGCAACTTAATCAAGCCACGGCGTACATTGACGGCTCGGTTGTGTATGGTTCGGACGAGGAAC…	Reference	MODIFIED	12	0	0	15	0.0248188	0	0	1	15	0	0	0	0	0	0	0	0	0	0	0	0	0	0	0	0	0	0	0	0	0	0	0	0	0	0	1
TTTCGGCGCCACGTGCTTCCGTCGACGGTACCGAGCTGCCCAGTGCCCGCCAAGTTTCGCTGGACATTCACCGCCCGTCGTACCACAGTGATCCGAACTTTAGCGTAATGCTAGCGGTGTGGGGACAGTTTCTCGATCATGACATTACTTCAACGGCACTGAACCAGGGCGTCGATGGGAAACCTATTGAGTGCTGTGATCCGGGGCAGCCCCAACACCCGGAATGTTTCCCCGTTCCGCTGGGTCCGGGTGATCCGTACTATCATCAGTACAATGTAACCTGCATGAACTTTGTACGCTCCGTACCGGCACCGACGGGTCATTTTGGTCC----------------------ACGGCGTACATTGACGGCTCGGTCGTGTATGGTTCGGACGAGGAAC…	TTTCGGCGCCACGTGCTTCCGTCGACGGTACCGAGCTGCCCAGTGCCCGCCAAGTTTCGCTGGACATTCACCGCCCGTCGTACCACAGTGATCCGAACTTTAGCGTAATGCTGGCGGTGTGGGGACAGTTTCTCGATCATGACATTACTTCAACGGCACTGAACCAGGGCGTCGATGGGAAACCTATTGAGTGCTGTGATCCGGGGCAGCCCCAACACCCGGAATGTTTCCCAGTTCCGCTGGGTCCAGGTGATCCGTACTATCATCAGTACAATGTAACCTGCATGAACTTTGTACGCTCCGTACCGGCACCGACGGGTCATTTTGGTCCGCGGCAGCAACTTAATCAAGCCACGGCGTACATTGACGGCTCGGTTGTGTATGGTTCGGACGAGGAAC…	Reference	MODIFIED	22	0	0	15	0.0248188	0	0	1	15	0	0	0	0	0	0	0	0	0	0	0	0	0	0	0	0	0	0	0	0	0	0	0	0	0	0	1
TTTCGGCGCCACGTGCTTCCGTCGACGGTACCGAGCTGCCCAGTGCCCGCCAAGTTTCGCTGGACATTCACCGCCCGTCGTACCACAGTGATCCGAACTTTAGCGTAATGCTAGCGGTGTGGGGACAGTTTCTCGATCATGACATTACTTCAACGGCACTGAACCAGGGCGTCGATGGGAAACCTATTGAGTGCTGTGATCCGGGGCAGCCCCAACACCCGGAATGTTTCCCCGTTCCGCTGGGTCCGGGTGATCCGTACTATCATCAGTACAATGTAACCTGCATGAACTTTGTACGCTCCGTACCGGCACCGACGGGTCATTTTGGTCCGCGGCAGCAACTTAAT---GCCACGGCGTACATTGACGGCTCGGTTGTGTATGGTTCGGACGAGGAAC…	TTTCGGCGCCACGTGCTTCCGTCGACGGTACCGAGCTGCCCAGTGCCCGCCAAGTTTCGCTGGACATTCACCGCCCGTCGTACCACAGTGATCCGAACTTTAGCGTAATGCTGGCGGTGTGGGGACAGTTTCTCGATCATGACATTACTTCAACGGCACTGAACCAGGGCGTCGATGGGAAACCTATTGAGTGCTGTGATCCGGGGCAGCCCCAACACCCGGAATGTTTCCCAGTTCCGCTGGGTCCAGGTGATCCGTACTATCATCAGTACAATGTAACCTGCATGAACTTTGTACGCTCCGTACCGGCACCGACGGGTCATTTTGGTCCGCGGCAGCAACTTAATCAAGCCACGGCGTACATTGACGGCTCGGTTGTGTATGGTTCGGACGAGGAAC…	Reference	UNMODIFIED	0	0	0	15	0.0248188	0	0	0	0	0	0	0	0	0	0	0	0	0	0	0	0	0	0	0	0	0	0	0	0	0	0	0	0	0	0	0
TTTCGGCGCCACGTGCTTCCGTCGACGGTACCGAGCTGCCCAGTGCCCGCCAAGTTTCGCTGGACATTCACCGCCCGTCGTACCACAGTGATCCGAACTTTAGCGTAATGCTAGCGGTGTGGGGACAGTTTCTCGATCATGACATTACTTCAACGGCACTGAACCAGGGCGTCGATGGGAAACCTATTGAGTGCTGTGATCCGGGGCAGCCCCAACACCCGGAATGTTTCCCCGTTCCGCTGGGTCCGGGTGATCCGTCCTATCATCAGTACAATGTAACCTGCATGAACTTTGTACGCTCCGTACCGGCACCGACGGGTCATTTTGGTCCGCGGCAGCAACTTAATCAAGCCACGGCGTACATTGACGGCTCGGTTGTGTATGGTTCGGACGAGGAAC…	TTTCGGCGCCACGTGCTTCCGTCGACGGTACCGAGCTGCCCAGTGCCCGCCAAGTTTCGCTGGACATTCACCGCCCGTCGTACCACAGTGATCCGAACTTTAGCGTAATGCTGGCGGTGTGGGGACAGTTTCTCGATCATGACATTACTTCAACGGCACTGAACCAGGGCGTCGATGGGAAACCTATTGAGTGCTGTGATCCGGGGCAGCCCCAACACCCGGAATGTTTCCCAGTTCCGCTGGGTCCAGGTGATCCGTACTATCATCAGTACAATGTAACCTGCATGAACTTTGTACGCTCCGTACCGGCACCGACGGGTCATTTTGGTCCGCGGCAGCAACTTAATCAAGCCACGGCGTACATTGACGGCTCGGTTGTGTATGGTTCGGACGAGGAAC…	Reference	UNMODIFIED	0	0	0	15	0.0248188	0	0	0	0	0	0	0	0	0	0	0	0	0	0	0	0	0	0	0	0	0	0	0	0	0	0	0	0	0	0	0
TTTCGGCGCCACGTGCTTCCGTCGACGGTACCGAGCTGCCCAGTGCCCGCCAAGTTTCGCTGGACATTCACCGCCCGTCGTACCACAGTGATCCGAACTTTAGCGTAATGCTAGCGGTGTGGGGACAGTTTCTCGATCATGACATTACTTCAACGGCACTGAACCAGGGCGTCGATGGGAAACCTATTGAGTGCTGTGAT----------------------------------------------------------------------------------------------------------------------------------------------------------------ACATTGCCGGCTCGGTTGTGTATGGTTCGGACGAGGAAC…	TTTCGGCGCCACGTGCTTCCGTCGACGGTACCGAGCTGCCCAGTGCCCGCCAAGTTTCGCTGGACATTCACCGCCCGTCGTACCACAGTGATCCGAACTTTAGCGTAATGCTGGCGGTGTGGGGACAGTTTCTCGATCATGACATTACTTCAACGGCACTGAACCAGGGCGTCGATGGGAAACCTATTGAGTGCTGTGATCCGGGGCAGCCCCAACACCCGGAATGTTTCCCAGTTCCGCTGGGTCCAGGTGATCCGTACTATCATCAGTACAATGTAACCTGCATGAACTTTGTACGCTCCGTACCGGCACCGACGGGTCATTTTGGTCCGCGGCAGCAACTTAATCAAGCCACGGCGTACATTGACGGCTCGGTTGTGTATGGTTCGGACGAGGAAC…	Reference	MODIFIED	160	0	0	1	0.00165459	1	1	0	0	0	0	0	0	0	0	0	0	0	0	0	0	0	0	0	0	0	0	0	0	0	0	0	0	0	0	1
------CGCCACGTGCTTCCGTCGACGGTACCGAGCTGCCCAGTGCCCGCCAAGTTTCGCTGGACATTCACCGCCCGTCGTACCACAGTGATCCGAACTTTAGCGTAATGCTAGCGGTGTGGGGACAGTTTCTCGATCATGACATTACTTCAACGGCACTGAACCAGGGCGTCGATGGGAAACCTATTGAGTGCTGTGATCCGGGGCAGCCCCAACACCCGGAATGTTTCCCCGTTCCGCTGGGTCCGGGTGATCCGTACTATCATCAGTACAATGTAACCTGCATGAACTTTGTACGCTCCGTACCGGCACCGACGGGTCATTTTGGTCCGCGGCAGCAACTTAATCAAGCCACGGCGTACATTGACGGCTCGGTTGTGTATGGTTCGGACGAGGAAC…	TTTCGGCGCCACGTGCTTCCGTCGACGGTACCGAGCTGCCCAGTGCCCGCCAAGTTTCGCTGGACATTCACCGCCCGTCGTACCACAGTGATCCGAACTTTAGCGTAATGCTGGCGGTGTGGGGACAGTTTCTCGATCATGACATTACTTCAACGGCACTGAACCAGGGCGTCGATGGGAAACCTATTGAGTGCTGTGATCCGGGGCAGCCCCAACACCCGGAATGTTTCCCAGTTCCGCTGGGTCCAGGTGATCCGTACTATCATCAGTACAATGTAACCTGCATGAACTTTGTACGCTCCGTACCGGCACCGACGGGTCATTTTGGTCCGCGGCAGCAACTTAATCAAGCCACGGCGTACATTGACGGCTCGGTTGTGTATGGTTCGGACGAGGAAC…	Reference	UNMODIFIED	0	0	0	14	0.0231642	0	0	0	0	0	0	0	0	0	0	0	0	0	0	0	0	0	0	0	0	0	0	0	0	0	0	0	0	0	0	0
-TTCGGCGCCACGTGCTTCCGTCGACGGTACCGAGCTGCCCAGTGCCCGCCAAGTTTCGCTGGACATTCACCGCCCGTCGTACCACAGTGATCCGAACTTTAGCGTAATGCTAGCGGTGTGGGGACAGTTTCTCGATCATGACATTACTTCAACGGCACTGAACCAGGGCGTCGATGGGAAACCTATTGAGTGCTGTGATCCG---------------------------------------------------------------------------------------------------------------------------------CGGCAGCAACTTAATCAAGCCACGGCGTACATTGACGGCTCGGTTGTGTATGGTTCGGACGAGGAAC…	TTTCGGCGCCACGTGCTTCCGTCGACGGTACCGAGCTGCCCAGTGCCCGCCAAGTTTCGCTGGACATTCACCGCCCGTCGTACCACAGTGATCCGAACTTTAGCGTAATGCTGGCGGTGTGGGGACAGTTTCTCGATCATGACATTACTTCAACGGCACTGAACCAGGGCGTCGATGGGAAACCTATTGAGTGCTGTGATCCGGGGCAGCCCCAACACCCGGAATGTTTCCCAGTTCCGCTGGGTCCAGGTGATCCGTACTATCATCAGTACAATGTAACCTGCATGAACTTTGTACGCTCCGTACCGGCACCGACGGGTCATTTTGGTCCGCGGCAGCAACTTAATCAAGCCACGGCGTACATTGACGGCTCGGTTGTGTATGGTTCGGACGAGGAAC…	Reference	MODIFIED	129	0	0	1	0.00165459	0	0	0	0	0	0	0	0	0	0	0	0	0	0	0	0	0	0	0	0	0	0	1	1	0	0	0	0	0	0	1
TTTCGGCGCCACGTGCTTCCGTCGACGGTACCGAGCTGCCCAGTGCCCGCCAAGTTTCGCTGGACATTCACCGCCCGTCGTACCACAGTGATCCGAACTTTAGCGTAATGCTAGCGGTGTGGGGACAGTTTCTCGATCATGACATTACTTCAACGGCCCTGAACCAGGGCGTCGATGGGAAACCTATTGAGTGCTGTGAT----------------------------------------------------------------------------------------------------------------------------------------------------------------ACATTGACGGCTCGGTTGTGTATGGTTCGGACGAGGAAC…	TTTCGGCGCCACGTGCTTCCGTCGACGGTACCGAGCTGCCCAGTGCCCGCCAAGTTTCGCTGGACATTCACCGCCCGTCGTACCACAGTGATCCGAACTTTAGCGTAATGCTGGCGGTGTGGGGACAGTTTCTCGATCATGACATTACTTCAACGGCACTGAACCAGGGCGTCGATGGGAAACCTATTGAGTGCTGTGATCCGGGGCAGCCCCAACACCCGGAATGTTTCCCAGTTCCGCTGGGTCCAGGTGATCCGTACTATCATCAGTACAATGTAACCTGCATGAACTTTGTACGCTCCGTACCGGCACCGACGGGTCATTTTGGTCCGCGGCAGCAACTTAATCAAGCCACGGCGTACATTGACGGCTCGGTTGTGTATGGTTCGGACGAGGAAC…	Reference	MODIFIED	160	0	0	1	0.00165459	1	1	0	0	0	0	0	0	0	0	0	0	0	0	0	0	0	0	0	0	0	0	0	0	0	0	0	0	0	0	1
TTTCGGCGCCACGTGCTTCCGTCGACGGTACCGAGCTGCCCAGTGCCCGCCAAGTTTCGCTGGACATTCACCGCCCGTCGTACCACAGTGATCCGAACTTTAGCGTAATGCTAGCGGTGTGGGGACAGTTTCTCGATCATGACATTACTTCAACGGCACTGAACCAGGGCGTCGATGGGAAACCTATTGAGTGCTGTGATCCGGGGCAGCCCC-------GGAATGTTTCCC-----------------------CGTACTATCATCAGTACAATGTAACCTGCATGAACTTTGTACGCTCCGTACCGGCACCGACGGGTCATTTTGGTCCGCGGCAGCAACTTAATCAAGCCACGGCGTACATTGACGGCTCGGTCGTGTATGGTTCGGACGAGGAAC…	TTTCGGCGCCACGTGCTTCCGTCGACGGTACCGAGCTGCCCAGTGCCCGCCAAGTTTCGCTGGACATTCACCGCCCGTCGTACCACAGTGATCCGAACTTTAGCGTAATGCTGGCGGTGTGGGGACAGTTTCTCGATCATGACATTACTTCAACGGCACTGAACCAGGGCGTCGATGGGAAACCTATTGAGTGCTGTGATCCGGGGCAGCCCCAACACCCGGAATGTTTCCCAGTTCCGCTGGGTCCAGGTGATCCGTACTATCATCAGTACAATGTAACCTGCATGAACTTTGTACGCTCCGTACCGGCACCGACGGGTCATTTTGGTCCGCGGCAGCAACTTAATCAAGCCACGGCGTACATTGACGGCTCGGTTGTGTATGGTTCGGACGAGGAAC…	Reference	MODIFIED	30	0	0	14	0.0231642	0	0	0	0	0	0	0	0	0	0	0	0	0	0	0	0	0	0	0	0	0	0	0	0	0	0	1	14	0	0	1
TTTCGGCGCCACGTGCTTCCGTCGACGGTACCGAGCTGCCCAGTGCCCGCCAAGTTTCGCTGGACATTCACCGCCCGTCGTACCACAGTGATCCGAACTTTAGCGTAATGCTAGCGGTGTGGGGACAGTTTCTCGATCATGACATTACTTCAACGGCACTGAACCAGGGCGTCGATGGGAAACCTATTGAGTGCTGTGATCCGGGGCAGCCCC-------GGAATGTTTCCCCGTTCCGCTGGGTCCGGGTGATCCGTACTATCATCAGTACAATGTAACCTGCATGAACTTTGTACGCTCCGTACCGGCACCGACGGGTCATTTTGGTCCGCGGCAGCAACTTA----------------CATTGACGGCTCGGTCGTGTATGGTTCGGACGAGGAAC…	TTTCGGCGCCACGTGCTTCCGTCGACGGTACCGAGCTGCCCAGTGCCCGCCAAGTTTCGCTGGACATTCACCGCCCGTCGTACCACAGTGATCCGAACTTTAGCGTAATGCTGGCGGTGTGGGGACAGTTTCTCGATCATGACATTACTTCAACGGCACTGAACCAGGGCGTCGATGGGAAACCTATTGAGTGCTGTGATCCGGGGCAGCCCCAACACCCGGAATGTTTCCCAGTTCCGCTGGGTCCAGGTGATCCGTACTATCATCAGTACAATGTAACCTGCATGAACTTTGTACGCTCCGTACCGGCACCGACGGGTCATTTTGGTCCGCGGCAGCAACTTAATCAAGCCACGGCGTACATTGACGGCTCGGTTGTGTATGGTTCGGACGAGGAAC…	Reference	MODIFIED	23	0	0	14	0.0231642	0	0	0	0	0	0	0	0	1	14	0	0	0	0	0	0	0	0	0	0	0	0	0	0	0	0	0	0	0	0	1
TTTCGGCGCCACGTGCTTCCGTCGACGGTACCGAGCTGCCCAGTGCCCGCCAAGTTTCGCTGGACATTCACCGCCCGTCGTACCACAGTGATCCGAACTTTAGCGTAATGCTAGCGGTGTGGGGACAGTTTCTCGATCATGACATTACTTCAACGGCACTGAACCAGGGCGTCGATGGGAAACCTATTGAGTGCTGTGATCCGGGGCAGCCCCAA---------TGTTTCCCCGTTCCGCTGGGTCCGGGTGATCCGTACTATCATCAGTACAATGTAACCTGCATGAACTTTGTACGCTCCGTACCGGCACCGACGGGTCATTTTGGTCCGCGGCAGCAACTTAATCAAGCCACGGCGTACATTGACGGCTCGGTCGTGTATGGTTCGGACGAGGAAC…	TTTCGGCGCCACGTGCTTCCGTCGACGGTACCGAGCTGCCCAGTGCCCGCCAAGTTTCGCTGGACATTCACCGCCCGTCGTACCACAGTGATCCGAACTTTAGCGTAATGCTGGCGGTGTGGGGACAGTTTCTCGATCATGACATTACTTCAACGGCACTGAACCAGGGCGTCGATGGGAAACCTATTGAGTGCTGTGATCCGGGGCAGCCCCAACACCCGGAATGTTTCCCAGTTCCGCTGGGTCCAGGTGATCCGTACTATCATCAGTACAATGTAACCTGCATGAACTTTGTACGCTCCGTACCGGCACCGACGGGTCATTTTGGTCCGCGGCAGCAACTTAATCAAGCCACGGCGTACATTGACGGCTCGGTTGTGTATGGTTCGGACGAGGAAC…	Reference	MODIFIED	9	0	0	14	0.0231642	0	0	0	0	0	0	0	0	0	0	0	0	0	0	0	0	0	0	0	0	0	0	0	0	0	0	0	0	1	14	1
TTTCGGCGCCACGTGCTTCCGTCGACGGTACCGAGCTGCCCAGTGCCCGCCAAGTTTCGCTGGACATTCACCGCCCGTCGTACCACAGTGATCCGAACTTTAGCGTAATGCTAGCGGTGTGGGGACAGTTTCTCGATCATGACATTACTTCAACGGCACTGAACCAGGGCGTCGATGGGAAACCTATTGAGTGCTGTGATCCGGGGCAGCCCCAA--CCCGGAATGTTTCCCCGTTCCGCTGGGTCCGGGTGATCCGTACTATCATCAGTACAATGTAACCTGCATGAACTTTGTACGCTCCGTACCGGCACCGACGGGTCATTTTGGTCCGCGGCAGCAACTTAATCAAGCCACGGCGTACATTGACGGCTCGGTTGTGTATGGTTCGGACGAGGAAC…	TTTCGGCGCCACGTGCTTCCGTCGACGGTACCGAGCTGCCCAGTGCCCGCCAAGTTTCGCTGGACATTCACCGCCCGTCGTACCACAGTGATCCGAACTTTAGCGTAATGCTGGCGGTGTGGGGACAGTTTCTCGATCATGACATTACTTCAACGGCACTGAACCAGGGCGTCGATGGGAAACCTATTGAGTGCTGTGATCCGGGGCAGCCCCAACACCCGGAATGTTTCCCAGTTCCGCTGGGTCCAGGTGATCCGTACTATCATCAGTACAATGTAACCTGCATGAACTTTGTACGCTCCGTACCGGCACCGACGGGTCATTTTGGTCCGCGGCAGCAACTTAATCAAGCCACGGCGTACATTGACGGCTCGGTTGTGTATGGTTCGGACGAGGAAC…	Reference	MODIFIED	2	0	0	14	0.0231642	0	0	0	0	0	0	0	0	0	0	0	0	0	0	0	0	0	0	0	0	0	0	0	0	0	0	0	0	1	14	1
TTTCGGCGCCACGTGCTTCCGTCGACGGTACCGAGCTGCCCAGTGCCCGCCAAGTTTCGCTGGACATTCACCGCCCGTCGTACCACAGTGATCCGAACTTTAGCGTAATGCTAGCGGTGTGGGGACAGTTTCTCGATCATGACATTACTTCAACGGCACTGAACCAGGGCGTCGATGGGAAACCTATTGAGTGCTGTGATCCGGGGCAGCCCCAAATGTTTCCCCGTTCCGGAATGTTTCCCCGTTCCG---------GGTGATCCGTACTATCATCAGTACAATGTAACCTGCATGAACTTTGTACGCTCCGTACCGGCACCGACGGGTCATTTTGGTCCGCGGCAGCAAC-------------GGCGTACATTGACGGCTCGGTTGTGTATGGTTCG…	TTTCGGCGCCACGTGCTTCCGTCGACGGTACCGAGCTGCCCAGTGCCCGCCAAGTTTCGCTGGACATTCACCGCCCGTCGTACCACAGTGATCCGAACTTTAGCGTAATGCTGGCGGTGTGGGGACAGTTTCTCGATCATGACATTACTTCAACGGCACTGAACCAGGGCGTCGATGGGAAACCTATTGAGTGCTGTGATCCGGGGCAGCCCCAA----------CACCCGGAATGTTTCCCAGTTCCGCTGGGTCCAGGTGATCCGTACTATCATCAGTACAATGTAACCTGCATGAACTTTGTACGCTCCGTACCGGCACCGACGGGTCATTTTGGTCCGCGGCAGCAACTTAATCAAGCCACGGCGTACATTGACGGCTCGGTTGTGTATGGTTCG…	Reference	MODIFIED	22	10	1	14	0.0231642	0	0	0	0	0	0	0	0	0	0	0	0	1	14	0	0	0	0	0	0	0	0	0	0	0	0	0	0	0	0	1
TTTCGGCGCCACGTGCTTCCGTCGACGGTACCGAGCTGCCCAGTGCCCGCCAAGTTTCGCTGGACATTCACCGCCCGTCGTACCACAGTGATCCGAACTTTAGCGTAATGCTAGCGGTGTGGGGACAGTTTCTCGATCATGACATTACTTCAACGGCACTGAACCAGGGCGTCGATGGGAAACCTATTGAGTGCTGTGATCCGGGGCAGCCCCAACACCCGGAATGTTTCCCAGTTCCGCTGGGTCCAGGTGATCCGTACTATCATCAGTACAATGTAACCTGCATGAACTTTGTACGCTCCGTACCGGCACCGACGGGTCATTTTGGTCCGCGGCAGCAACTTAATC----CACGGCGTACATTGACGGCTCGGTCGTGTATGGTTCGGACGAGGAAC…	TTTCGGCGCCACGTGCTTCCGTCGACGGTACCGAGCTGCCCAGTGCCCGCCAAGTTTCGCTGGACATTCACCGCCCGTCGTACCACAGTGATCCGAACTTTAGCGTAATGCTGGCGGTGTGGGGACAGTTTCTCGATCATGACATTACTTCAACGGCACTGAACCAGGGCGTCGATGGGAAACCTATTGAGTGCTGTGATCCGGGGCAGCCCCAACACCCGGAATGTTTCCCAGTTCCGCTGGGTCCAGGTGATCCGTACTATCATCAGTACAATGTAACCTGCATGAACTTTGTACGCTCCGTACCGGCACCGACGGGTCATTTTGGTCCGCGGCAGCAACTTAATCAAGCCACGGCGTACATTGACGGCTCGGTTGTGTATGGTTCGGACGAGGAAC…	Reference	MODIFIED	4	0	0	14	0.0231642	0	0	1	14	0	0	0	0	0	0	0	0	0	0	0	0	0	0	0	0	0	0	0	0	0	0	0	0	0	0	1
TTTCGGCGCCACGTGCTTCCGTCGACGGTACCGAGCTGCCCAGTGCCCGCCAAGTTTCGCTGGACATTCACCGCCCGTCGTACCACAGTGATCCGAACTTTAGCGTAATGCTAGCGGTGTGGGGACAGTTTCTCGATCATGACATTACTTCAACGGCACTGAACCAGGGCGTCGATGGGAAACCTATTGAGTGCTGTGATCCGGGGCAGCCCCAACACCCGGAATGTTTCCCAGTTCCGCTGGGTCCAGGTGATCCGTACTATCATCAGTACAATGTAACCTGCATGAACTTTGTACGCTCCGTACCGGCACCGACGGGTCATTTTGGTCCGCGGCAGCAACTTAATCAAGCCACGGCGTACATTGACGGCTCGGTCGTGTATGGTTCGGACGAGGAAC…	TTTCGGCGCCACGTGCTTCCGTCGACGGTACCGAGCTGCCCAGTGCCCGCCAAGTTTCGCTGGACATTCACCGCCCGTCGTACCACAGTGATCCGAACTTTAGCGTAATGCTGGCGGTGTGGGGACAGTTTCTCGATCATGACATTACTTCAACGGCACTGAACCAGGGCGTCGATGGGAAACCTATTGAGTGCTGTGATCCGGGGCAGCCCCAACACCCGGAATGTTTCCCAGTTCCGCTGGGTCCAGGTGATCCGTACTATCATCAGTACAATGTAACCTGCATGAACTTTGTACGCTCCGTACCGGCACCGACGGGTCATTTTGGTCCGCGGCAGCAACTTAATCAAGCCACGGCGTACATTGACGGCTCGGTTGTGTATGGTTCGGACGAGGAAC…	Reference	UNMODIFIED	0	0	0	14	0.0231642	0	0	0	0	0	0	0	0	0	0	0	0	0	0	0	0	0	0	0	0	0	0	0	0	0	0	0	0	0	0	0
TTTCGGCGCCACGTGCTTCCGTCGACGGTACCGAGCTGCCCAGTGCCCGCCAAGTTTCGCTGGACATTCACCGCCCATCGTACCACAGTGATCCGAACTTTAGCGTAATGCTAGCGGTGTGGGGACAGTTTCTCGATCATGACATTACTTCAACGGCACTGAACCAGGGCGTCGATGGGAAACCTATTGAGTGCTGTGATCCGGGGCAGCCCCAACACCCGGAATGTTTCCCCGTTCCGCTGTGTCCGGGTGATCCGTACTATCACCAGTACAAGGTAACATGCATGAACTCTGTACGCTCCGTACCGGAACCGACGCGTTAGTTTGGTCTGCGGCAGCACCTTACTCAAGCCACGGCGTACATTGAAGGCTCGGTTGTGTATGGTTCGGACGAGGAAC…	TTTCGGCGCCACGTGCTTCCGTCGACGGTACCGAGCTGCCCAGTGCCCGCCAAGTTTCGCTGGACATTCACCGCCCGTCGTACCACAGTGATCCGAACTTTAGCGTAATGCTGGCGGTGTGGGGACAGTTTCTCGATCATGACATTACTTCAACGGCACTGAACCAGGGCGTCGATGGGAAACCTATTGAGTGCTGTGATCCGGGGCAGCCCCAACACCCGGAATGTTTCCCAGTTCCGCTGGGTCCAGGTGATCCGTACTATCATCAGTACAATGTAACCTGCATGAACTTTGTACGCTCCGTACCGGCACCGACGGGTCATTTTGGTCCGCGGCAGCAACTTAATCAAGCCACGGCGTACATTGACGGCTCGGTTGTGTATGGTTCGGACGAGGAAC…	Reference	MODIFIED	0	0	1	1	0.00165459	0	0	0	0	0	0	0	0	0	0	1	1	0	0	0	0	0	0	0	0	0	0	0	0	0	0	0	0	0	0	1
TTTCGGCGCCACGTGCTTCCGTCGACGGTACCGAGCTGCCCAGTGCCCGCCAAGTTTCGCTGGACATTCACCGCCCGACGTACCACAGTGATCCGAACTTTAGCGTAATGCTAGCGGTGTGGGGATAGTTTCTCGATCATGACATTACTTCAACGGCACTGAACCAGGGCGTCGATGGGAAACCTATTGAGTGCTGTGATCCGGGGCAGCCCCAACACCCGGAATGTTTCCCCGTTCCGCTGGGTCCGGGTGGTACGTACTATCAAAAGAACAAGGTAGCCTGCAAGTACTTTGTACGTTCCGTACCGGAACCGACGGGTCATTATGGTCCGCGGCAGCAACTTAATCAAGCCGCAGCGTACTTTGGCGGCTCGGTAGTGTATGGTTCGGACGAGGAAC…	TTTCGGCGCCACGTGCTTCCGTCGACGGTACCGAGCTGCCCAGTGCCCGCCAAGTTTCGCTGGACATTCACCGCCCGTCGTACCACAGTGATCCGAACTTTAGCGTAATGCTGGCGGTGTGGGGACAGTTTCTCGATCATGACATTACTTCAACGGCACTGAACCAGGGCGTCGATGGGAAACCTATTGAGTGCTGTGATCCGGGGCAGCCCCAACACCCGGAATGTTTCCCAGTTCCGCTGGGTCCAGGTGATCCGTACTATCATCAGTACAATGTAACCTGCATGAACTTTGTACGCTCCGTACCGGCACCGACGGGTCATTTTGGTCCGCGGCAGCAACTTAATCAAGCCACGGCGTACATTGACGGCTCGGTTGTGTATGGTTCGGACGAGGAAC…	Reference	MODIFIED	0	0	1	1	0.00165459	0	0	0	0	0	0	0	0	0	0	1	1	0	0	0	0	0	0	0	0	0	0	0	0	0	0	0	0	0	0	1
TTTCGGCGCCACGTGCTTCCGTCGACGGTACCGAGCTGCCCAGTGCCCGCCAAGTTTCGCTGGACATTCACCGCCCGTCGTACCACAGTGATCCGAACTTTAGCGTAATGCTAGCGGTGTGGGGACAGTTTCTCGATCATGACATTACTTCAACGGCACTGAACCAGGGCGTCGATGGGAAACCTATTGAGTGCTGTGATCCGGGGCAGCCCCAACACCCGGAATGTTTCCCCGTTCC-----------------------ATCATCAGTACAATGTAACCTGCATGAACTTTGTACGCTCCGTACCGGCACCGACGGGTCATTTTGGTCCGCGGCAGCAACTTAATCAAGCCACGGCGTACATTGACGGCTCGGTCGTGTATGGTTCGGACGAGGAAC…	TTTCGGCGCCACGTGCTTCCGTCGACGGTACCGAGCTGCCCAGTGCCCGCCAAGTTTCGCTGGACATTCACCGCCCGTCGTACCACAGTGATCCGAACTTTAGCGTAATGCTGGCGGTGTGGGGACAGTTTCTCGATCATGACATTACTTCAACGGCACTGAACCAGGGCGTCGATGGGAAACCTATTGAGTGCTGTGATCCGGGGCAGCCCCAACACCCGGAATGTTTCCCAGTTCCGCTGGGTCCAGGTGATCCGTACTATCATCAGTACAATGTAACCTGCATGAACTTTGTACGCTCCGTACCGGCACCGACGGGTCATTTTGGTCCGCGGCAGCAACTTAATCAAGCCACGGCGTACATTGACGGCTCGGTTGTGTATGGTTCGGACGAGGAAC…	Reference	MODIFIED	23	0	0	14	0.0231642	0	0	0	0	0	0	0	0	0	0	0	0	0	0	0	0	0	0	0	0	0	0	0	0	1	14	0	0	0	0	1
TTTCGGCGCCACGTGCTTCCGTCGACGGTACCGAGCTGCCCAGTGCCCGCCAAGTTTCGCTGGACATTCACCGCCCGTCGTACCACAGTGATCCGAACTTTAGCGTAATGCTAGCGGTGTGGGGACAGTTTCTCGATCATGACATTACTTCAACGGCACTGAACCAGGGCGTCGATGGGAAACCTATTGAGTGCTGTGATCCGGGGCAGCCCCAACACCCGGAATGTTTCCCCGTTCC---------AGGTGATCCGTACTATCATCAGTACAATGTAACCTGCATGAACTTTGTACGCTCCGTACCGGCACCGACGGGTCATTTTGGTCCGCGGCAGCAACTTAATCAAGCCACGGCGTACATTGACGGCTCGGTCGTGTATGGTTCGGACGAGGAAC…	TTTCGGCGCCACGTGCTTCCGTCGACGGTACCGAGCTGCCCAGTGCCCGCCAAGTTTCGCTGGACATTCACCGCCCGTCGTACCACAGTGATCCGAACTTTAGCGTAATGCTGGCGGTGTGGGGACAGTTTCTCGATCATGACATTACTTCAACGGCACTGAACCAGGGCGTCGATGGGAAACCTATTGAGTGCTGTGATCCGGGGCAGCCCCAACACCCGGAATGTTTCCCAGTTCCGCTGGGTCCAGGTGATCCGTACTATCATCAGTACAATGTAACCTGCATGAACTTTGTACGCTCCGTACCGGCACCGACGGGTCATTTTGGTCCGCGGCAGCAACTTAATCAAGCCACGGCGTACATTGACGGCTCGGTTGTGTATGGTTCGGACGAGGAAC…	Reference	MODIFIED	9	0	0	14	0.0231642	0	0	0	0	0	0	0	0	0	0	0	0	0	0	0	0	0	0	0	0	0	0	0	0	1	14	0	0	0	0	1
TTTCGGCGCCACGTGCTTCCGTCGACGGTACCGAGCTGCCCAGTGCCCGCCAAGTTTCGCTGGACATTCACCGCCCGTCGTACCACAGTGATCCGAACTTTAGCGTAATGCTAGCGGTGTGGGGACAGTTTCTCGATCATGACATTACTTCAACGGCACTGAACCAGGGCGTCGATGGGAAACCTATTGAGTGCTGTGATCCGGGGCAGCCCCAACACCCGGAATGTTTCCCCGTTCCGCTG------GGTGATCCGTACTATCATCAGTACAATGTAACCTGCATGAACTTTGTACGCTCCGTACCGGCACCGACGGGTCATTTTGGTCCGCGGCAGCAACTTAATCAAGCCACGGCGTACATTGACGGCTCGGTTGTGTATGGTTCGGACGAGGAAC…	TTTCGGCGCCACGTGCTTCCGTCGACGGTACCGAGCTGCCCAGTGCCCGCCAAGTTTCGCTGGACATTCACCGCCCGTCGTACCACAGTGATCCGAACTTTAGCGTAATGCTGGCGGTGTGGGGACAGTTTCTCGATCATGACATTACTTCAACGGCACTGAACCAGGGCGTCGATGGGAAACCTATTGAGTGCTGTGATCCGGGGCAGCCCCAACACCCGGAATGTTTCCCAGTTCCGCTGGGTCCAGGTGATCCGTACTATCATCAGTACAATGTAACCTGCATGAACTTTGTACGCTCCGTACCGGCACCGACGGGTCATTTTGGTCCGCGGCAGCAACTTAATCAAGCCACGGCGTACATTGACGGCTCGGTTGTGTATGGTTCGGACGAGGAAC…	Reference	MODIFIED	6	0	0	14	0.0231642	0	0	0	0	0	0	0	0	0	0	0	0	0	0	0	0	0	0	0	0	0	0	0	0	1	14	0	0	0	0	1
TTTCGGCGCCACGTGCTTCCGTCGACGGTACCGAGCTGCCCAGTGCCCGCCAAGTTTCGCTGGACATTCACCGCCCGTCGTACCACAGTGATCCGAACTTTAGCGTAATGCTAGCGGTGTGGGGACAGTTTCTCGATCATGACATTACTTCAACGGCACTGAACCAGGGCGTCGATGGGAAACCTATTGAGTGCTGTGATCCGGGGCAGCCCCAACACCCGGAATGTTTCCCCGTTCCGCTGATCCGTCCGGGTGATCCGTACTATCATCAGTACAATGTAACCTGCATGAACTTTGTACGCTCCGTACCGGCACCGACGGGTCATTTTGGTCCGCGGCAGCAACTTAATCAAGCCACGGCGTACATTGACGGCTCGGTTGTGTATGGTTCGGACGAGG…	TTTCGGCGCCACGTGCTTCCGTCGACGGTACCGAGCTGCCCAGTGCCCGCCAAGTTTCGCTGGACATTCACCGCCCGTCGTACCACAGTGATCCGAACTTTAGCGTAATGCTGGCGGTGTGGGGACAGTTTCTCGATCATGACATTACTTCAACGGCACTGAACCAGGGCGTCGATGGGAAACCTATTGAGTGCTGTGATCCGGGGCAGCCCCAACACCCGGAATGTTTCCCAGTTCCGCTG---GGTCCAGGTGATCCGTACTATCATCAGTACAATGTAACCTGCATGAACTTTGTACGCTCCGTACCGGCACCGACGGGTCATTTTGGTCCGCGGCAGCAACTTAATCAAGCCACGGCGTACATTGACGGCTCGGTTGTGTATGGTTCGGACGAGG…	Reference	MODIFIED	0	3	1	14	0.0231642	0	0	0	0	0	0	0	0	0	0	0	0	0	0	0	0	0	0	0	0	0	0	0	0	1	14	0	0	0	0	1
TTTCGGCGCCACGTGCTTCCGTCGACGGTACCGAGCTGCCCAGTGCCCGCCAAGTTTCGCTGGACATTCACCGCCCGTCGTACCACAGTGATCCGAACTTTAGCGTAATGCTAGCGGTGTGGGGACAGTTTCTCGATCATGACATTACTTCAACGGCACTGAACCAGGGCGTCGATGGGAAACCTATTGAGTGCTGTGATCCGGGGCAGCCCCAACACCCGGAATGTTTCCCCGTTCCGCTGGGTCCAGGTGATCCGTACTATCATCAGTACAATGTAACCTGCATGAACTTTGTACGCTCCGTACCGGCACCGACGGGTCATTTTGGTCCGCGGCAGCAACTTA---------CGGCGTACATTGACGGCTCGGTCGTGTATGGTTCGGACGAGGAAC…	TTTCGGCGCCACGTGCTTCCGTCGACGGTACCGAGCTGCCCAGTGCCCGCCAAGTTTCGCTGGACATTCACCGCCCGTCGTACCACAGTGATCCGAACTTTAGCGTAATGCTGGCGGTGTGGGGACAGTTTCTCGATCATGACATTACTTCAACGGCACTGAACCAGGGCGTCGATGGGAAACCTATTGAGTGCTGTGATCCGGGGCAGCCCCAACACCCGGAATGTTTCCCAGTTCCGCTGGGTCCAGGTGATCCGTACTATCATCAGTACAATGTAACCTGCATGAACTTTGTACGCTCCGTACCGGCACCGACGGGTCATTTTGGTCCGCGGCAGCAACTTAATCAAGCCACGGCGTACATTGACGGCTCGGTTGTGTATGGTTCGGACGAGGAAC…	Reference	MODIFIED	9	0	0	14	0.0231642	0	0	1	14	0	0	0	0	0	0	0	0	0	0	0	0	0	0	0	0	0	0	0	0	0	0	0	0	0	0	1
TTTCGGCGCCACGTGCTTCCGTCGACGGTACCGAGCTGCCCAGTGCCCGCCAAGTTTCGCTGGACATTCACCGCCCGTCGTACCACAGTGATCCGAACTTTAGCGTAATGCTAGCGGTGTGGGGACAGTTTCTCGATCATGACATTACTTCAACGGCACTGAACCAGGGCGTCGATGGGAAACCTATTGAGTGCTGTGATCCGGGGCAGCCCCAACACCCGGAATGTTTCCCCGTTCCGCTGGGTCCAGGTGATCCGTACTATCATCAGTACAATGTAACCTGCATGAACTTTGTACGCTCCGTACCGGCACCGACGGGTCATTTTGGTCCGCGGCAGCAACTTAATCAAGCCACGGCGTACATTGACGGCTCGGTCGTGTATGGTTCGGACGAGGAAC…	TTTCGGCGCCACGTGCTTCCGTCGACGGTACCGAGCTGCCCAGTGCCCGCCAAGTTTCGCTGGACATTCACCGCCCGTCGTACCACAGTGATCCGAACTTTAGCGTAATGCTGGCGGTGTGGGGACAGTTTCTCGATCATGACATTACTTCAACGGCACTGAACCAGGGCGTCGATGGGAAACCTATTGAGTGCTGTGATCCGGGGCAGCCCCAACACCCGGAATGTTTCCCAGTTCCGCTGGGTCCAGGTGATCCGTACTATCATCAGTACAATGTAACCTGCATGAACTTTGTACGCTCCGTACCGGCACCGACGGGTCATTTTGGTCCGCGGCAGCAACTTAATCAAGCCACGGCGTACATTGACGGCTCGGTTGTGTATGGTTCGGACGAGGAAC…	Reference	UNMODIFIED	0	0	0	14	0.0231642	0	0	0	0	0	0	0	0	0	0	0	0	0	0	0	0	0	0	0	0	0	0	0	0	0	0	0	0	0	0	0
TTTCGGCGCCACGTGCTTCCGTCGACGGTACCGAGCTGCCCAGTGCCCGCCAAGTTTCGCTGGACATTCACCGCCCGTCGTACCACAGTGATCCGAACTTTAGCGTAATGCTAGCGGTGTGGGGACAGTTTCTCGATCATGACATTACTTCAACGGCACTGAACCAGGGCGTCGATGGGAAACCTATTGAGTGCTGTGATCCGGGGCAGCCCCAACACCCGGAATGTTTCCCCGTTCCGCTGGGTCCGGGTGATCCGTACTATAATCAGTACAATGTAACCTGCATGAACTTTGTACGCTCCGTACCGGCACCGACGGGTCATTTTGGTCCGCGGCAGCAACTTAATCAAGCCACGGCGTACATTGACGGCTCGGTTGTGTATGGTTCGGACGAGGAAC…	TTTCGGCGCCACGTGCTTCCGTCGACGGTACCGAGCTGCCCAGTGCCCGCCAAGTTTCGCTGGACATTCACCGCCCGTCGTACCACAGTGATCCGAACTTTAGCGTAATGCTGGCGGTGTGGGGACAGTTTCTCGATCATGACATTACTTCAACGGCACTGAACCAGGGCGTCGATGGGAAACCTATTGAGTGCTGTGATCCGGGGCAGCCCCAACACCCGGAATGTTTCCCAGTTCCGCTGGGTCCAGGTGATCCGTACTATCATCAGTACAATGTAACCTGCATGAACTTTGTACGCTCCGTACCGGCACCGACGGGTCATTTTGGTCCGCGGCAGCAACTTAATCAAGCCACGGCGTACATTGACGGCTCGGTTGTGTATGGTTCGGACGAGGAAC…	Reference	UNMODIFIED	0	0	0	14	0.0231642	0	0	0	0	0	0	0	0	0	0	0	0	0	0	0	0	0	0	0	0	0	0	0	0	0	0	0	0	0	0	0
TTTCGGCGCCACGTGCTTCCGTCGACGGTACCGAGCTGCCCAGTGCCCGCCAAGTTTCGCTGGACATTCACCGCCCGTCGTACCACAGTGATCCGAACTTTAGCGTAATGCTAGCGGTGTGGGGACAGTTTCTCGATCATGACATTACTTCAACGGCACTGAACCAGGGCGTCGATGGGAAACCTATTGAGTGCTGTGATCCGGGGCAGCCCCAACACCCGGAATGTTTCCCCGTTCCGCTGGGTCCGGGTGATCCGTACTATCATCAGTACAATGTAACCGGCATGAACTTTGTACGCTCCGTACCGGCACCGACGGGTCATTTTGGTCCGCGGCAGCAACTTAATCAAGCCACGGCGTACATTGACGGCTCGGTTGTGTATGGTTCGGACGAGGAAC…	TTTCGGCGCCACGTGCTTCCGTCGACGGTACCGAGCTGCCCAGTGCCCGCCAAGTTTCGCTGGACATTCACCGCCCGTCGTACCACAGTGATCCGAACTTTAGCGTAATGCTGGCGGTGTGGGGACAGTTTCTCGATCATGACATTACTTCAACGGCACTGAACCAGGGCGTCGATGGGAAACCTATTGAGTGCTGTGATCCGGGGCAGCCCCAACACCCGGAATGTTTCCCAGTTCCGCTGGGTCCAGGTGATCCGTACTATCATCAGTACAATGTAACCTGCATGAACTTTGTACGCTCCGTACCGGCACCGACGGGTCATTTTGGTCCGCGGCAGCAACTTAATCAAGCCACGGCGTACATTGACGGCTCGGTTGTGTATGGTTCGGACGAGGAAC…	Reference	UNMODIFIED	0	0	0	14	0.0231642	0	0	0	0	0	0	0	0	0	0	0	0	0	0	0	0	0	0	0	0	0	0	0	0	0	0	0	0	0	0	0
TTTCGGCGCCACGTGCTTCCGTCGACGGTACCGAGCTGCCCAGTGCCCGCCAAGTTTCGCTGGACATTCACCGCCCGTCGTACCACAGTGATCCGAACTTTAGCGTAATGCTAGCGGTGTGGGGACAGTTTCTCGATCATGACATTACTTCAACGGCACTGAACCAGGGCGTCGATGGGAAACCTATTGAGTGCTGTGATCCGGGGCAGCCCCAACACCCGGAATGTTTCCCCGTTCCGCTGGGTCCGGGTGATCCGTACTATCATCAGTACAATGTAACCTGCATGAACTTGGTACGCTCCGTACCGGCACCGACGGGTCATTTTGGTCCGCGGCAGCAACTTAATCAAGCCACGGCGTACATTGACGGCTCGGTTGTGTATGGTTCGGACGAGGAAC…	TTTCGGCGCCACGTGCTTCCGTCGACGGTACCGAGCTGCCCAGTGCCCGCCAAGTTTCGCTGGACATTCACCGCCCGTCGTACCACAGTGATCCGAACTTTAGCGTAATGCTGGCGGTGTGGGGACAGTTTCTCGATCATGACATTACTTCAACGGCACTGAACCAGGGCGTCGATGGGAAACCTATTGAGTGCTGTGATCCGGGGCAGCCCCAACACCCGGAATGTTTCCCAGTTCCGCTGGGTCCAGGTGATCCGTACTATCATCAGTACAATGTAACCTGCATGAACTTTGTACGCTCCGTACCGGCACCGACGGGTCATTTTGGTCCGCGGCAGCAACTTAATCAAGCCACGGCGTACATTGACGGCTCGGTTGTGTATGGTTCGGACGAGGAAC…	Reference	UNMODIFIED	0	0	0	14	0.0231642	0	0	0	0	0	0	0	0	0	0	0	0	0	0	0	0	0	0	0	0	0	0	0	0	0	0	0	0	0	0	0
TTTCGGCGCCACGTGCTTCCGTCGACGGTACCGAGCTGCCCAGTGCCCGCCAAGTTTCGCTGGACATTCACCGCCCGTCGTACCACAGTGATCCGAACTTTAGCGTAATGCTAGCGGTGTGGGGACAGTTTCTCGATCATGACATTACTTCAACGGCACTGAACCAGGGCGTCGATGGGAAACCTATTGAGTGCTGTGATCCGGGGCAGCCCCAACACCCGGAATGTTTCCCCGTTCCGCTGGGTCCGGGTGATCCGTACTATCATCAGTACAATGTAACCTGCATGAACTTTGTACGCTCCGTACCGGCACCGACGGGTCATTTTGGTCCGCGGCAGC-------------CACGGCGTACATTGACGGCTCGGTCGTGTATGGTTCGGACGAGGAAC…	TTTCGGCGCCACGTGCTTCCGTCGACGGTACCGAGCTGCCCAGTGCCCGCCAAGTTTCGCTGGACATTCACCGCCCGTCGTACCACAGTGATCCGAACTTTAGCGTAATGCTGGCGGTGTGGGGACAGTTTCTCGATCATGACATTACTTCAACGGCACTGAACCAGGGCGTCGATGGGAAACCTATTGAGTGCTGTGATCCGGGGCAGCCCCAACACCCGGAATGTTTCCCAGTTCCGCTGGGTCCAGGTGATCCGTACTATCATCAGTACAATGTAACCTGCATGAACTTTGTACGCTCCGTACCGGCACCGACGGGTCATTTTGGTCCGCGGCAGCAACTTAATCAAGCCACGGCGTACATTGACGGCTCGGTTGTGTATGGTTCGGACGAGGAAC…	Reference	MODIFIED	13	0	0	14	0.0231642	0	0	1	14	0	0	0	0	0	0	0	0	0	0	0	0	0	0	0	0	0	0	0	0	0	0	0	0	0	0	1
TTTCGGCGCCACGTGCTTCCGTCGACGGTACCGAGCTGCCCAGTGCCCGCCAAGTTTCGCTGGACATTCACCGCCCGTCGTACCACAGTGATCCGAACTTTAGCGTAATGCTAGCGGTGTGGGGACAGTTTCTCGATCATGACATTACTTCAACGGCACTGAACCAGGGCGTCGATGGGAAACCTATTGAGTGCTGTGATCCGGGGCAGCCCCAACACCCGGAATGTTTCCCCGTTCCGCTGGGTCCGGGTGATCCGTACTATCATCAGTACAATGTAACCTGCATGAACTTTGTACGCTCCGTACCGGCACCGACGGGTCATTTTGGTCCGCGGCAGCAAC-----------ACGGCGTACATTGACGGCTCGGTTGTGTATGGTTCGGACGAGGAAC…	TTTCGGCGCCACGTGCTTCCGTCGACGGTACCGAGCTGCCCAGTGCCCGCCAAGTTTCGCTGGACATTCACCGCCCGTCGTACCACAGTGATCCGAACTTTAGCGTAATGCTGGCGGTGTGGGGACAGTTTCTCGATCATGACATTACTTCAACGGCACTGAACCAGGGCGTCGATGGGAAACCTATTGAGTGCTGTGATCCGGGGCAGCCCCAACACCCGGAATGTTTCCCAGTTCCGCTGGGTCCAGGTGATCCGTACTATCATCAGTACAATGTAACCTGCATGAACTTTGTACGCTCCGTACCGGCACCGACGGGTCATTTTGGTCCGCGGCAGCAACTTAATCAAGCCACGGCGTACATTGACGGCTCGGTTGTGTATGGTTCGGACGAGGAAC…	Reference	MODIFIED	11	0	0	14	0.0231642	0	0	1	14	0	0	0	0	0	0	0	0	0	0	0	0	0	0	0	0	0	0	0	0	0	0	0	0	0	0	1
TTTCGGCGCCACGTGCTTCCGTCGACGGTACCGAGCTGCCCAGTGCCCGCCAAGTTTCGCTGGACATTCACCGCCCGTCGTACCACAGTGATCCGAACTTTAGCGTAATGCTAGCGGTGTGGGGACAGTTTCTCGATCATGACATTACTTCAACGGCACTGAACCAGGGCGTCGATGGGAAACCTATTGAGTGCTGTGATCCGGGGCAGCCCCAACACCCGGAATGTTTCCCCGTTCCGCTGGGTCCGGGTGATCCGTACTATCATCAGTACAATGTAACCTGCATGAACTTTGTACGCTCCGTACCGGCACCGACGGGTCATTTTGGTCCGCGGCAGCAACTTAA-------ACGGCGTACATTGACGGCTCGGTCGTGTATGGTTCGGACGAGGAAC…	TTTCGGCGCCACGTGCTTCCGTCGACGGTACCGAGCTGCCCAGTGCCCGCCAAGTTTCGCTGGACATTCACCGCCCGTCGTACCACAGTGATCCGAACTTTAGCGTAATGCTGGCGGTGTGGGGACAGTTTCTCGATCATGACATTACTTCAACGGCACTGAACCAGGGCGTCGATGGGAAACCTATTGAGTGCTGTGATCCGGGGCAGCCCCAACACCCGGAATGTTTCCCAGTTCCGCTGGGTCCAGGTGATCCGTACTATCATCAGTACAATGTAACCTGCATGAACTTTGTACGCTCCGTACCGGCACCGACGGGTCATTTTGGTCCGCGGCAGCAACTTAATCAAGCCACGGCGTACATTGACGGCTCGGTTGTGTATGGTTCGGACGAGGAAC…	Reference	MODIFIED	7	0	0	14	0.0231642	0	0	1	14	0	0	0	0	0	0	0	0	0	0	0	0	0	0	0	0	0	0	0	0	0	0	0	0	0	0	1
TTTCGGCGCCACGTGCTTCCGTCGACGGTACCGAGCTGCCCAGTGCCCGCCAAGTTTCGCTGGACATTCACCGCCCGTCGTACCACAGTGATCCGAACTTTAGCGTAATGCTAGCGGTGTTGGGACAGTTTCTCGATCATGACATTACTTCAACGGCACTGAACCAGGGCGTCGATGGGAAACCTATTGAGTGCTGTGATCCGGGGCAGCCCCAA----------------------------------------------------------------------------------------------------------------------------------------------------------------TCGTGTATGGTTCGGACGAGGAAC…	TTTCGGCGCCACGTGCTTCCGTCGACGGTACCGAGCTGCCCAGTGCCCGCCAAGTTTCGCTGGACATTCACCGCCCGTCGTACCACAGTGATCCGAACTTTAGCGTAATGCTGGCGGTGTGGGGACAGTTTCTCGATCATGACATTACTTCAACGGCACTGAACCAGGGCGTCGATGGGAAACCTATTGAGTGCTGTGATCCGGGGCAGCCCCAACACCCGGAATGTTTCCCAGTTCCGCTGGGTCCAGGTGATCCGTACTATCATCAGTACAATGTAACCTGCATGAACTTTGTACGCTCCGTACCGGCACCGACGGGTCATTTTGGTCCGCGGCAGCAACTTAATCAAGCCACGGCGTACATTGACGGCTCGGTTGTGTATGGTTCGGACGAGGAAC…	Reference	MODIFIED	160	0	0	1	0.00165459	1	1	0	0	0	0	0	0	0	0	0	0	0	0	0	0	0	0	0	0	0	0	0	0	0	0	0	0	0	0	1
--TCGGCGCCACGTGCTTCCGTCGACGGTACCGAGCTGCCCAGTGCCCGCCAAGTTTCGCTGGACATTCACCGCCCGTCGTACCACAGTGATCCGAACTTTAGCGTAATGCTAGCGGTGTGGGGACAGTTTCTCGATCATGACATTACTTCAACGGCACTGAACCAGGGCGTCGATGGGAAACCTATTGAGTGCTGTGATCCGGGGCAGCCCCAACACCCGGAATGTTTCCCCGTTCCGCTGGGTCCGGGTGATCCGTACTATCATCAGTACAATGTAACCTGCATGAACTTTGTACGCTCCGTACCGGCACCGACGGGTCATTTTGGTCCGCGGCAGCAACTTAATCAAGCCACGGCGTACATTGACGGCTCGGTTGTGTATGGTTCGGACGAGGAAC…	TTTCGGCGCCACGTGCTTCCGTCGACGGTACCGAGCTGCCCAGTGCCCGCCAAGTTTCGCTGGACATTCACCGCCCGTCGTACCACAGTGATCCGAACTTTAGCGTAATGCTGGCGGTGTGGGGACAGTTTCTCGATCATGACATTACTTCAACGGCACTGAACCAGGGCGTCGATGGGAAACCTATTGAGTGCTGTGATCCGGGGCAGCCCCAACACCCGGAATGTTTCCCAGTTCCGCTGGGTCCAGGTGATCCGTACTATCATCAGTACAATGTAACCTGCATGAACTTTGTACGCTCCGTACCGGCACCGACGGGTCATTTTGGTCCGCGGCAGCAACTTAATCAAGCCACGGCGTACATTGACGGCTCGGTTGTGTATGGTTCGGACGAGGAAC…	Reference	UNMODIFIED	0	0	0	13	0.0215096	0	0	0	0	0	0	0	0	0	0	0	0	0	0	0	0	0	0	0	0	0	0	0	0	0	0	0	0	0	0	0
TTTCGGCGCCACGTGCTTCCGTCGACGGTACCGAGCTGCCCAGTGCCCGCCAAGTTTCGCTGGACATTCACCGCCCGTCGTACCACAGTGATCCGAACTTTAGCGTAATGCTAGCGGTGTGGGGACAGTTTCTCGATCATGACATTACTTCAACGGCACTGAACCAGGGCGTCGATGGGAAACCTATTGAGTGCTGTGAGCCGGGGCAGCCCCAACACCCGGAATGTTTCCCCGTTCCGCTGGGTCCGGGTGATCCGTACTATCATCAGTACAATGTAACCTGCATGAACTTTGTACGCTCCGTACCGGCACCGACGGGTCATTTTGGTCCGCGGCAGCAACTTAATCAAGCCACGGCGTACATTGACGGCTCGGTTGTGTATGGTTCGGACGAGGAAC…	TTTCGGCGCCACGTGCTTCCGTCGACGGTACCGAGCTGCCCAGTGCCCGCCAAGTTTCGCTGGACATTCACCGCCCGTCGTACCACAGTGATCCGAACTTTAGCGTAATGCTGGCGGTGTGGGGACAGTTTCTCGATCATGACATTACTTCAACGGCACTGAACCAGGGCGTCGATGGGAAACCTATTGAGTGCTGTGATCCGGGGCAGCCCCAACACCCGGAATGTTTCCCAGTTCCGCTGGGTCCAGGTGATCCGTACTATCATCAGTACAATGTAACCTGCATGAACTTTGTACGCTCCGTACCGGCACCGACGGGTCATTTTGGTCCGCGGCAGCAACTTAATCAAGCCACGGCGTACATTGACGGCTCGGTTGTGTATGGTTCGGACGAGGAAC…	Reference	UNMODIFIED	0	0	0	13	0.0215096	0	0	0	0	0	0	0	0	0	0	0	0	0	0	0	0	0	0	0	0	0	0	0	0	0	0	0	0	0	0	0
TTTCGGCGCCACGTGGTTCCGTCGACGGTACCGAGCTGCCCAGTGCTCGCCAAGTTTCGCTGGACATTCACCGCCCGTCGTACCACAGTGATCCGAACTTTAGCGTAATGCTAGCGGTGTGGGGACAGTTTCTCGATCATGACATTACTTCAACGGCACTGAACCAGGGCGTCGATGGGAAACCTATTGAGTGCTGTGAT----------------------------------------------------------------------------------------------------------------------------------------------------------------ACATTGACGGCTCGGTTGTGTATGGTTCGGACGAGGAAC…	TTTCGGCGCCACGTGCTTCCGTCGACGGTACCGAGCTGCCCAGTGCCCGCCAAGTTTCGCTGGACATTCACCGCCCGTCGTACCACAGTGATCCGAACTTTAGCGTAATGCTGGCGGTGTGGGGACAGTTTCTCGATCATGACATTACTTCAACGGCACTGAACCAGGGCGTCGATGGGAAACCTATTGAGTGCTGTGATCCGGGGCAGCCCCAACACCCGGAATGTTTCCCAGTTCCGCTGGGTCCAGGTGATCCGTACTATCATCAGTACAATGTAACCTGCATGAACTTTGTACGCTCCGTACCGGCACCGACGGGTCATTTTGGTCCGCGGCAGCAACTTAATCAAGCCACGGCGTACATTGACGGCTCGGTTGTGTATGGTTCGGACGAGGAAC…	Reference	MODIFIED	160	0	0	1	0.00165459	1	1	0	0	0	0	0	0	0	0	0	0	0	0	0	0	0	0	0	0	0	0	0	0	0	0	0	0	0	0	1
TTTCGGCGCCACGTGCTTCCGTCGACGGTACCGAGCTGCCCAGTGCCCGCCAAGTTTCGCTGGACATTCACCGCCCGTCGTACCACAGTGATCCGAACTTTAGCGTAATGCTAGCGGTGTGGGGACAGTTTCTCGATCATGACATTACTTCAACGGCACTGAACCAGGGCGTCGATGGGAAACCTATTGAGTGC-------------------------------------------------------------------------------------------------------------------------------------------------------------CCACGGCGTACATTGACGGCTCGGTTGTGTATGGTTCGGACGAGGAAC…	TTTCGGCGCCACGTGCTTCCGTCGACGGTACCGAGCTGCCCAGTGCCCGCCAAGTTTCGCTGGACATTCACCGCCCGTCGTACCACAGTGATCCGAACTTTAGCGTAATGCTGGCGGTGTGGGGACAGTTTCTCGATCATGACATTACTTCAACGGCACTGAACCAGGGCGTCGATGGGAAACCTATTGAGTGCTGTGATCCGGGGCAGCCCCAACACCCGGAATGTTTCCCAGTTCCGCTGGGTCCAGGTGATCCGTACTATCATCAGTACAATGTAACCTGCATGAACTTTGTACGCTCCGTACCGGCACCGACGGGTCATTTTGGTCCGCGGCAGCAACTTAATCAAGCCACGGCGTACATTGACGGCTCGGTTGTGTATGGTTCGGACGAGGAAC…	Reference	MODIFIED	157	0	0	41	0.0678381	1	41	0	0	0	0	0	0	0	0	0	0	0	0	0	0	0	0	0	0	0	0	0	0	0	0	0	0	0	0	1
-TTCGGCGCCACGTGCTTCCGTCGACGGTACCGAGCTGCCCAGTGCCCGCCAAGTTTCGCTGGACATTCACCGCCCGTCGTACCACAGTGATCCGAACTTTAGCGTAATGCTAGCGGTGTGGGGACAGTTTCTCGATCATGACATTACTTCAACGGCACTGAACCAGGGCGTCGATGGGAAACCTATTGAGTGC-------------------------------------------------------------------------------------------------------------------------------------------------------------CCACGGCGTACATTGACGGCTCGGTTGTGTATGGTTCGGATGAGGAAC…	TTTCGGCGCCACGTGCTTCCGTCGACGGTACCGAGCTGCCCAGTGCCCGCCAAGTTTCGCTGGACATTCACCGCCCGTCGTACCACAGTGATCCGAACTTTAGCGTAATGCTGGCGGTGTGGGGACAGTTTCTCGATCATGACATTACTTCAACGGCACTGAACCAGGGCGTCGATGGGAAACCTATTGAGTGCTGTGATCCGGGGCAGCCCCAACACCCGGAATGTTTCCCAGTTCCGCTGGGTCCAGGTGATCCGTACTATCATCAGTACAATGTAACCTGCATGAACTTTGTACGCTCCGTACCGGCACCGACGGGTCATTTTGGTCCGCGGCAGCAACTTAATCAAGCCACGGCGTACATTGACGGCTCGGTTGTGTATGGTTCGGACGAGGAAC…	Reference	MODIFIED	157	0	0	1	0.00165459	1	1	0	0	0	0	0	0	0	0	0	0	0	0	0	0	0	0	0	0	0	0	0	0	0	0	0	0	0	0	1
ATTCGGCGCCACGAGATTCCGTCGACGGTACCGAGCTGCCCAGTGCCCGCCAAGTTTCGCTGGACATTCACCGCCCGTCGTACCACAGTGATCCGAACTTTAGCGTAATGCTAGCGGTGTGGGGACAGTTTCTCGATCATGACATTACTTCAACGGCACTGAACCAGGGCGTCGATGGGAAACCTATTGAGTGC-------------------------------------------------------------------------------------------------------------------------------------------------------------CCACGGCGTACATTGACGGCTCGGTTGTGTATGGTTCGGACGAGGAAC…	TTTCGGCGCCACGTGCTTCCGTCGACGGTACCGAGCTGCCCAGTGCCCGCCAAGTTTCGCTGGACATTCACCGCCCGTCGTACCACAGTGATCCGAACTTTAGCGTAATGCTGGCGGTGTGGGGACAGTTTCTCGATCATGACATTACTTCAACGGCACTGAACCAGGGCGTCGATGGGAAACCTATTGAGTGCTGTGATCCGGGGCAGCCCCAACACCCGGAATGTTTCCCAGTTCCGCTGGGTCCAGGTGATCCGTACTATCATCAGTACAATGTAACCTGCATGAACTTTGTACGCTCCGTACCGGCACCGACGGGTCATTTTGGTCCGCGGCAGCAACTTAATCAAGCCACGGCGTACATTGACGGCTCGGTTGTGTATGGTTCGGACGAGGAAC…	Reference	MODIFIED	157	0	0	1	0.00165459	1	1	0	0	0	0	0	0	0	0	0	0	0	0	0	0	0	0	0	0	0	0	0	0	0	0	0	0	0	0	1
TTTCGGCGCCACGTGCTTCCGTCGACGGTACCGAGCTGCCCAGTGCCCGCCAAGTTTCGCTGGACATTCACCGCCCGTCGTACCACAGTGATCCGAACTTTAGCGTAATGCTAGCGGTGTGGGGACAGTTTCTCGATCATGACATTACTTCAACGGCACTGAACCAGGGCGTCGATGGGAAACCTATTGAGTGCTGTGATCCGGGGCAGCCCC----------------CCAAGT----------CCAGGTGATCCGTACTATCATCAGTACAATGTAACCTGCATGAACTTTGTACGCTCCGTACCGGCACCGACGGGTCATTTTGGTCCGCGGCAGCAACTTAATCAAGCCACGGCGTACATTGACGGCTCGGTCGTGTATGGTTCGGACGAGGAAC…	TTTCGGCGCCACGTGCTTCCGTCGACGGTACCGAGCTGCCCAGTGCCCGCCAAGTTTCGCTGGACATTCACCGCCCGTCGTACCACAGTGATCCGAACTTTAGCGTAATGCTGGCGGTGTGGGGACAGTTTCTCGATCATGACATTACTTCAACGGCACTGAACCAGGGCGTCGATGGGAAACCTATTGAGTGCTGTGATCCGGGGCAGCCCCAACACCCGGAATGTTTCCCAGTTCCGCTGGGTCCAGGTGATCCGTACTATCATCAGTACAATGTAACCTGCATGAACTTTGTACGCTCCGTACCGGCACCGACGGGTCATTTTGGTCCGCGGCAGCAACTTAATCAAGCCACGGCGTACATTGACGGCTCGGTTGTGTATGGTTCGGACGAGGAAC…	Reference	MODIFIED	26	0	0	13	0.0215096	0	0	0	0	0	0	0	0	0	0	0	0	0	0	0	0	0	0	0	0	0	0	0	0	0	0	1	13	0	0	1
CTTCGCCGACACGTGCTTCCGTCGCCGGTACCGAGCTGCACAGTGCTCGCCAAGTTTCGCTGGACATTCACCGCCCGTCGTACCACAATGATCCGAACTTTAGCGTAATGCTAGCGGTGTGGGGACAGTTTCTCGATCATGACATTACTTCAACGGCACTGAACCAGGGCGTCGATGGGAAACCTATTGAGTGC-------------------------------------------------------------------------------------------------------------------------------------------------------------CCACGGCGTACATTGACGGCTCGGTTGTGTATGGTTCGGACGAGGAAC…	TTTCGGCGCCACGTGCTTCCGTCGACGGTACCGAGCTGCCCAGTGCCCGCCAAGTTTCGCTGGACATTCACCGCCCGTCGTACCACAGTGATCCGAACTTTAGCGTAATGCTGGCGGTGTGGGGACAGTTTCTCGATCATGACATTACTTCAACGGCACTGAACCAGGGCGTCGATGGGAAACCTATTGAGTGCTGTGATCCGGGGCAGCCCCAACACCCGGAATGTTTCCCAGTTCCGCTGGGTCCAGGTGATCCGTACTATCATCAGTACAATGTAACCTGCATGAACTTTGTACGCTCCGTACCGGCACCGACGGGTCATTTTGGTCCGCGGCAGCAACTTAATCAAGCCACGGCGTACATTGACGGCTCGGTTGTGTATGGTTCGGACGAGGAAC…	Reference	MODIFIED	157	0	0	1	0.00165459	1	1	0	0	0	0	0	0	0	0	0	0	0	0	0	0	0	0	0	0	0	0	0	0	0	0	0	0	0	0	1
TTTCGGCGCCACGTGCTTCCGTCGACGGTACCGAGCTGCCCAGTGCCCGCCAAGTTTCGCTGGACATTCACCGCCCGTCGTACCACAGTGATCCGAACTTTAGCGTAATGCTAGCGGTGTGGGGACAGTTTCTCGATCATGACATTACTTCAACGGCACTGAACCAGGGCGTCGATGGGAAACCTATTGAGTGCTGTGATCCGGGGCAGCCCCAA---------------CCCGTTCCGCTGGGTCCAGGTGATCCGTACTATCATCAGTACAATGTAACCTGCATGAACTTTGTACGCTCCGTACCGGCACCGACGGGTCATTTTGGTCCGCGGCAGCAACTTAATCA-----CGGCGTACATTGACGGCTCGGTCGTGTATGGTTCGGACGAGGAAC…	TTTCGGCGCCACGTGCTTCCGTCGACGGTACCGAGCTGCCCAGTGCCCGCCAAGTTTCGCTGGACATTCACCGCCCGTCGTACCACAGTGATCCGAACTTTAGCGTAATGCTGGCGGTGTGGGGACAGTTTCTCGATCATGACATTACTTCAACGGCACTGAACCAGGGCGTCGATGGGAAACCTATTGAGTGCTGTGATCCGGGGCAGCCCCAACACCCGGAATGTTTCCCAGTTCCGCTGGGTCCAGGTGATCCGTACTATCATCAGTACAATGTAACCTGCATGAACTTTGTACGCTCCGTACCGGCACCGACGGGTCATTTTGGTCCGCGGCAGCAACTTAATCAAGCCACGGCGTACATTGACGGCTCGGTTGTGTATGGTTCGGACGAGGAAC…	Reference	MODIFIED	20	0	0	13	0.0215096	0	0	0	0	0	0	0	0	1	13	0	0	0	0	0	0	0	0	0	0	0	0	0	0	0	0	0	0	0	0	1
TTTCGGCGCCACGTGCTTCCGTCGACGGTACAGAGCTGCCCAGTGCCCGCCAAGTTTCGCTGGACATTCACCGCCCGTCGTACCACAGTGATCCGAACTTTAGCGTAATGCTAGCGGTGTGGGGACAGTTTCTCGATCATGACATTACTTCAACGGCACTGAACCAGGGCGTCGATGGGAAACCTATTGAGTGCTGTGATCCG---------------------------------------------------------------------------------------------------------------------------------CGGCAGCAACTTAATCAAGCCACGGCGTACATTGACGGCTCGGTTGTGTATGGTTCGGACGAGGAAC…	TTTCGGCGCCACGTGCTTCCGTCGACGGTACCGAGCTGCCCAGTGCCCGCCAAGTTTCGCTGGACATTCACCGCCCGTCGTACCACAGTGATCCGAACTTTAGCGTAATGCTGGCGGTGTGGGGACAGTTTCTCGATCATGACATTACTTCAACGGCACTGAACCAGGGCGTCGATGGGAAACCTATTGAGTGCTGTGATCCGGGGCAGCCCCAACACCCGGAATGTTTCCCAGTTCCGCTGGGTCCAGGTGATCCGTACTATCATCAGTACAATGTAACCTGCATGAACTTTGTACGCTCCGTACCGGCACCGACGGGTCATTTTGGTCCGCGGCAGCAACTTAATCAAGCCACGGCGTACATTGACGGCTCGGTTGTGTATGGTTCGGACGAGGAAC…	Reference	MODIFIED	129	0	0	1	0.00165459	0	0	0	0	0	0	0	0	0	0	0	0	0	0	0	0	0	0	0	0	0	0	1	1	0	0	0	0	0	0	1
TTTCGGCGCCACGTGCTTCCGTCGACGGTACCGAGCTGCCCAGTGCCCGCCAAGTTTCGCTGGACATTCACCGCCCGTCGTACCACAGTGATCCGAACTTTAGCGTAATGCTAGCGGTGTGGGGACAGTTTCTCGATCATGACATTACTTCAACGGCACTGAACCAGGGCGTCGATGGGAAACCTATTGAGTGCTGTGATCCGGGGCAGCCCCAACACCCGGAATGTTTCCC-------------------GATCCGTACTATCATCAGTACAATGTAACCTGCATGAACTTTGTACGCTCCGTACCGGCACCGACGGGTCATTTTGGTCCGCGGCAGCAACTTAATCAAGCCACGGCGTACATTGACGGCTCGGTTGTGTATGGTTCGGACGAGGAAC…	TTTCGGCGCCACGTGCTTCCGTCGACGGTACCGAGCTGCCCAGTGCCCGCCAAGTTTCGCTGGACATTCACCGCCCGTCGTACCACAGTGATCCGAACTTTAGCGTAATGCTGGCGGTGTGGGGACAGTTTCTCGATCATGACATTACTTCAACGGCACTGAACCAGGGCGTCGATGGGAAACCTATTGAGTGCTGTGATCCGGGGCAGCCCCAACACCCGGAATGTTTCCCAGTTCCGCTGGGTCCAGGTGATCCGTACTATCATCAGTACAATGTAACCTGCATGAACTTTGTACGCTCCGTACCGGCACCGACGGGTCATTTTGGTCCGCGGCAGCAACTTAATCAAGCCACGGCGTACATTGACGGCTCGGTTGTGTATGGTTCGGACGAGGAAC…	Reference	MODIFIED	19	0	0	13	0.0215096	0	0	0	0	0	0	0	0	0	0	0	0	0	0	0	0	0	0	0	0	0	0	0	0	1	13	0	0	0	0	1
TTTCGGCGCCACGTGCTTCCGTCGACGGTACCGAGCTGCCCAGTGCCCGCCAAGTTTCGCTGGACATTCACCGCCCGTCGTACCACAGTGATCCGAACTTTAGCGTAATGCTAGCGGTGTGGGGACAGTTTCTCGATCATGACATTACTTCAACGGCACTGAACCAGGGCGTCGATGGGAAACCTATTGAGTGCTGTGATCCGGGGCAGCCCCAACACCCGGAATGTTTCCCCGTTCCCC--GTTCCCG--------------------------------------AACTTTGTACGCTCCGTACCGGCACCGACGGGTCATTTTGGTCCGCGGCAGCAACTTAATCAAGCCACGGCGTACATTGACGGCTCGGTCGTGTATGGTTCGGACGAGGAAC…	TTTCGGCGCCACGTGCTTCCGTCGACGGTACCGAGCTGCCCAGTGCCCGCCAAGTTTCGCTGGACATTCACCGCCCGTCGTACCACAGTGATCCGAACTTTAGCGTAATGCTGGCGGTGTGGGGACAGTTTCTCGATCATGACATTACTTCAACGGCACTGAACCAGGGCGTCGATGGGAAACCTATTGAGTGCTGTGATCCGGGGCAGCCCCAACACCCGGAATGTTTCCCAGTTCCGCTGGGTCCAGGTGATCCGTACTATCATCAGTACAATGTAACCTGCATGAACTTTGTACGCTCCGTACCGGCACCGACGGGTCATTTTGGTCCGCGGCAGCAACTTAATCAAGCCACGGCGTACATTGACGGCTCGGTTGTGTATGGTTCGGACGAGGAAC…	Reference	MODIFIED	40	0	0	13	0.0215096	0	0	0	0	0	0	0	0	0	0	0	0	0	0	0	0	0	0	1	13	0	0	0	0	0	0	0	0	0	0	1
TTTCGGCGCCACGTGCTTCCGTCGACGGTACCGAGCTGCCCAGTGCCCGCCAAGTTTCGCTGGACATTCACCGCCCGTCGTACCACAGTGATCCGAACTTTAGCGTAATGCTAGCGGTGTGGGGACAGTTTCTCGATCATGACATTACTTCAACGGCACTGAACCAGGGCGTCGATGGGAAACCTATTGAGTGCTGTGATCCGGGGCAGCCCCAACACCCGGAATGTTTCCCCGTTCCG---------GGTGATCCGTACTATCATCAGTACAATGTAACCTGCATGAACTTTGTACGCTCCGTACCGGCACCGACGGGTCATTTTGGTCCGCGGCAGCAACTTAATCAAGCCACGGCGTACATTGACGGCTCGGTCGTGTATGGTTCGGACGAGGAAC…	TTTCGGCGCCACGTGCTTCCGTCGACGGTACCGAGCTGCCCAGTGCCCGCCAAGTTTCGCTGGACATTCACCGCCCGTCGTACCACAGTGATCCGAACTTTAGCGTAATGCTGGCGGTGTGGGGACAGTTTCTCGATCATGACATTACTTCAACGGCACTGAACCAGGGCGTCGATGGGAAACCTATTGAGTGCTGTGATCCGGGGCAGCCCCAACACCCGGAATGTTTCCCAGTTCCGCTGGGTCCAGGTGATCCGTACTATCATCAGTACAATGTAACCTGCATGAACTTTGTACGCTCCGTACCGGCACCGACGGGTCATTTTGGTCCGCGGCAGCAACTTAATCAAGCCACGGCGTACATTGACGGCTCGGTTGTGTATGGTTCGGACGAGGAAC…	Reference	MODIFIED	9	0	0	13	0.0215096	0	0	0	0	0	0	0	0	0	0	0	0	0	0	0	0	0	0	0	0	0	0	0	0	1	13	0	0	0	0	1
TTTCGGCGCCACGTGCTTCCGTCGACGGTACCGAGCTGCCCAGTGCCCGCCAAGTTTCGCTGGACATTCACCGCCCGTCGTACCAAAGTGATCCGAACTTTAGCGTAATGCTAGCGGTGTGGGGACAGTTTCTCGATCATGACATGACTTCAACGGCACTGAACCAGGGCGTCGATGGGAAACCTATTGAGTGCTGTGATCCGGGGCAGCCCCAACACCCGGAATGTTTCCCCGTTCCGCTGGGTCCGGGGGATCCGTCCTTCCATCCGCACCATTTTACCGGTATGAAATTTGGACGCTTCGTACCGGCACCGTAGTGTCATTTTGGTCCGCTGCAGCACCTTAATCAAGAAACGGCGTACATTGACGGCTCTGTTGTGTATGGTGCGGACGAGGAAC…	TTTCGGCGCCACGTGCTTCCGTCGACGGTACCGAGCTGCCCAGTGCCCGCCAAGTTTCGCTGGACATTCACCGCCCGTCGTACCACAGTGATCCGAACTTTAGCGTAATGCTGGCGGTGTGGGGACAGTTTCTCGATCATGACATTACTTCAACGGCACTGAACCAGGGCGTCGATGGGAAACCTATTGAGTGCTGTGATCCGGGGCAGCCCCAACACCCGGAATGTTTCCCAGTTCCGCTGGGTCCAGGTGATCCGTACTATCATCAGTACAATGTAACCTGCATGAACTTTGTACGCTCCGTACCGGCACCGACGGGTCATTTTGGTCCGCGGCAGCAACTTAATCAAGCCACGGCGTACATTGACGGCTCGGTTGTGTATGGTTCGGACGAGGAAC…	Reference	MODIFIED	0	0	1	1	0.00165459	0	0	0	0	0	0	0	0	0	0	1	1	0	0	0	0	0	0	0	0	0	0	0	0	0	0	0	0	0	0	1
TTTCGGCGCCACGTGCTTCCGTCGACGGTACCGAGCTGCCCAGTGCCCGCCAAGTTTCGCTGGACATTCACCGCCCGTCGTACCACACTGATCCGAACTTTAGCGTAATGCTAGCGGTGTGGGGACAGTTTCTCGATCATGACATTACTGCAACGGCACTGAACCAGCGCGTCGATGGGAAACCTATTGAGTGCTGTGATCCGGGGCAGCCCCAACACCCGGAATGTTTCCCCGTTCCGCTGGGTCCCGGTGAACCGTACTAACATCAGTACAATGAGACCTCCAGGAATTGTGTACGCTCCGTACCGGATCAGCCGCGTCATTTTGGTCCGCGGCAGCAACCTAAGCAAGCCAAGGCGTACAGTGACGGCTCGGTTGTGTATGCTTCGGACGAGGAAC…	TTTCGGCGCCACGTGCTTCCGTCGACGGTACCGAGCTGCCCAGTGCCCGCCAAGTTTCGCTGGACATTCACCGCCCGTCGTACCACAGTGATCCGAACTTTAGCGTAATGCTGGCGGTGTGGGGACAGTTTCTCGATCATGACATTACTTCAACGGCACTGAACCAGGGCGTCGATGGGAAACCTATTGAGTGCTGTGATCCGGGGCAGCCCCAACACCCGGAATGTTTCCCAGTTCCGCTGGGTCCAGGTGATCCGTACTATCATCAGTACAATGTAACCTGCATGAACTTTGTACGCTCCGTACCGGCACCGACGGGTCATTTTGGTCCGCGGCAGCAACTTAATCAAGCCACGGCGTACATTGACGGCTCGGTTGTGTATGGTTCGGACGAGGAAC…	Reference	MODIFIED	0	0	1	1	0.00165459	0	0	0	0	0	0	0	0	0	0	1	1	0	0	0	0	0	0	0	0	0	0	0	0	0	0	0	0	0	0	1
TTTCGGCGCCACGTGCTTCCGTCGACGGTACCGAGCTGCCCAGTGCCCGCCAAGTTTCGCTGGACATTCACCGCCCGTCGTACCACAGTGATCCGAACTTTAGCGTAATGCTAGCGGTGTGGGGACAGTTTCTCGATCATGACATTACTTCAACGGCACTGAACCAGGGCGTCGATGGGAAACCTATTGAGTGCTGTGATCCGGGGCAGCCCCAACACCCGGAATGTTTCCCCGTTCCGCTA-GTCCGGGTGATCCGTACTATCATCAGTACAATGTAACCTGCATGAACTTTGTACGCTCCGTACCGGCACCGACGGGTCATTTTGGTCC----------------------ACGGCGTACATTGACGGCTCGGTCGTGTATGGTTCGGACGAGGAAC…	TTTCGGCGCCACGTGCTTCCGTCGACGGTACCGAGCTGCCCAGTGCCCGCCAAGTTTCGCTGGACATTCACCGCCCGTCGTACCACAGTGATCCGAACTTTAGCGTAATGCTGGCGGTGTGGGGACAGTTTCTCGATCATGACATTACTTCAACGGCACTGAACCAGGGCGTCGATGGGAAACCTATTGAGTGCTGTGATCCGGGGCAGCCCCAACACCCGGAATGTTTCCCAGTTCCGCTGGGTCCAGGTGATCCGTACTATCATCAGTACAATGTAACCTGCATGAACTTTGTACGCTCCGTACCGGCACCGACGGGTCATTTTGGTCCGCGGCAGCAACTTAATCAAGCCACGGCGTACATTGACGGCTCGGTTGTGTATGGTTCGGACGAGGAAC…	Reference	MODIFIED	23	0	1	13	0.0215096	0	0	0	0	0	0	1	13	0	0	0	0	0	0	0	0	0	0	0	0	0	0	0	0	0	0	0	0	0	0	1
TTTCGGCGCCACGTGCTTCCGTCGACGGTACCGAGCTGCCCAGTGCCCGCCAAGTTTCGCTGGACATTCACCGCCCGTCGTACCACAGTGATCCGAACTTTAGCGTAATGCTAGCGGTGTGGGGACAGTTTCTCGATCATGACATTACTTCAACGGCACTGAACCAGGGCGTCGATGGGAAACCTATTGAGTGCTGTGATCCGGGGCAGCCCCAACACCCGGAATGTTTCCCCGTTCCGCTG--------------GTACTATCATCAGTACAATGTAACCTGCATGAACTTTGTACGCTCCGTACCGGCACCGACGGGTCATTTTGGTCCGCGGCAGCAACTTAATCAAGCCACGGCGTACATTGACGGCTCGGTTGTGTATGGTTCGGACGAGGAAC…	TTTCGGCGCCACGTGCTTCCGTCGACGGTACCGAGCTGCCCAGTGCCCGCCAAGTTTCGCTGGACATTCACCGCCCGTCGTACCACAGTGATCCGAACTTTAGCGTAATGCTGGCGGTGTGGGGACAGTTTCTCGATCATGACATTACTTCAACGGCACTGAACCAGGGCGTCGATGGGAAACCTATTGAGTGCTGTGATCCGGGGCAGCCCCAACACCCGGAATGTTTCCCAGTTCCGCTGGGTCCAGGTGATCCGTACTATCATCAGTACAATGTAACCTGCATGAACTTTGTACGCTCCGTACCGGCACCGACGGGTCATTTTGGTCCGCGGCAGCAACTTAATCAAGCCACGGCGTACATTGACGGCTCGGTTGTGTATGGTTCGGACGAGGAAC…	Reference	MODIFIED	14	0	0	13	0.0215096	0	0	0	0	0	0	0	0	0	0	0	0	0	0	0	0	0	0	0	0	0	0	0	0	1	13	0	0	0	0	1
TTTCGGCGCCACGTGCTTCCGTCGACGGTACCGAGCTGCCCAGTGCCCGCCAAGTTTCGCTGGACATTCACCGCCCGTCGTACCACAGTGATCCGAACTTTAGCGTAATGCTAGCGGTGTGGGGACAGTTTCTCGATCATGACATTACTTCAACGGCACTGAACCAGGGCGTCGATGGGAAACCTATTGAGTGCTGTGATCCGGGGCAGCCCCAACACCCGGAATGTTTCCCCGTTCCGCTGGGTCCAGGTGATCCGTACTATCATCAGTACAATGTAACCTGCA-----TTTGTACGCTCCGTACCGGCACCGACGGGTCATTTTGGTCCGCGGCAGCAACTTAATTTTG-GTCCGCGTACATTGACGGCTCGGTCGTGTATGGTTCGGACGAGGAAC…	TTTCGGCGCCACGTGCTTCCGTCGACGGTACCGAGCTGCCCAGTGCCCGCCAAGTTTCGCTGGACATTCACCGCCCGTCGTACCACAGTGATCCGAACTTTAGCGTAATGCTGGCGGTGTGGGGACAGTTTCTCGATCATGACATTACTTCAACGGCACTGAACCAGGGCGTCGATGGGAAACCTATTGAGTGCTGTGATCCGGGGCAGCCCCAACACCCGGAATGTTTCCCAGTTCCGCTGGGTCCAGGTGATCCGTACTATCATCAGTACAATGTAACCTGCATGAACTTTGTACGCTCCGTACCGGCACCGACGGGTCATTTTGGTCCGCGGCAGCAACTTAATCAAGCCACGGCGTACATTGACGGCTCGGTTGTGTATGGTTCGGACGAGGAAC…	Reference	MODIFIED	6	0	0	13	0.0215096	0	0	0	0	1	13	0	0	0	0	0	0	0	0	0	0	0	0	0	0	0	0	0	0	0	0	0	0	0	0	1
TTTCGGCGCCACGTGCTTCCGTCGACGGTACCGAGCTGCCCAGTGCCCGCCAAGTTTCGCTGGACATTCACCGCCCGTCGTACCACAGTGATCCGAACTTTAGCGTAATGCTAGCGGTGTGGGGACAGTTTCTCGATCATGACATTACTTCAACGGCACTGAACCAGGGCGTCGATGGGAAACCTATTGAGTGCTGTGATCCGGGGCAGCCCCAACACCCGGAATGTTTCCCCGTTCCGCTGGGTCCAGGTGATCCGTACTATCATCAGTACAATGTAACCTGCATGAACTTTGTACGCTCCGTACCGGCACCGACGGGTCATTTTGGTCC----------------------ACGGCGTACATTGACGGCTCGGTCGTGTATGGTTCGGACGAGGAAC…	TTTCGGCGCCACGTGCTTCCGTCGACGGTACCGAGCTGCCCAGTGCCCGCCAAGTTTCGCTGGACATTCACCGCCCGTCGTACCACAGTGATCCGAACTTTAGCGTAATGCTGGCGGTGTGGGGACAGTTTCTCGATCATGACATTACTTCAACGGCACTGAACCAGGGCGTCGATGGGAAACCTATTGAGTGCTGTGATCCGGGGCAGCCCCAACACCCGGAATGTTTCCCAGTTCCGCTGGGTCCAGGTGATCCGTACTATCATCAGTACAATGTAACCTGCATGAACTTTGTACGCTCCGTACCGGCACCGACGGGTCATTTTGGTCCGCGGCAGCAACTTAATCAAGCCACGGCGTACATTGACGGCTCGGTTGTGTATGGTTCGGACGAGGAAC…	Reference	MODIFIED	22	0	0	13	0.0215096	0	0	1	13	0	0	0	0	0	0	0	0	0	0	0	0	0	0	0	0	0	0	0	0	0	0	0	0	0	0	1
TTTCGGCGCCACGTGCTTCCGTCGACGGTACCGAGCTGCCCAGTGCCCGCCAAGTTTCGCTGGACATTCACCGCCCGTCGTACCACAGTGATCCGAACTTTAGCGTAATGCTAGCGGTGTGGGGACAGTTTCTCGATCATGACATTACTTCAACGGCACTGAACCAGGGCGTCGATGGGAAACCTATTGAGTGCTGTGATCCGGGGCAGCCCCAACACCCGGAATGTTTCCCCGTTCCGCTGGGTCCAGGTGATCCGTACTATCATCAGTACAATGTAACCTGCATGAACTTTGTACGCTCCGTACCGGCACCGACGGGTCATTTTGGTCCGCGGCAGCAACTT------GCCACGGCGTACATTGACGGCTCGGTCGTGTATGGTTCGGACGAGGAAC…	TTTCGGCGCCACGTGCTTCCGTCGACGGTACCGAGCTGCCCAGTGCCCGCCAAGTTTCGCTGGACATTCACCGCCCGTCGTACCACAGTGATCCGAACTTTAGCGTAATGCTGGCGGTGTGGGGACAGTTTCTCGATCATGACATTACTTCAACGGCACTGAACCAGGGCGTCGATGGGAAACCTATTGAGTGCTGTGATCCGGGGCAGCCCCAACACCCGGAATGTTTCCCAGTTCCGCTGGGTCCAGGTGATCCGTACTATCATCAGTACAATGTAACCTGCATGAACTTTGTACGCTCCGTACCGGCACCGACGGGTCATTTTGGTCCGCGGCAGCAACTTAATCAAGCCACGGCGTACATTGACGGCTCGGTTGTGTATGGTTCGGACGAGGAAC…	Reference	UNMODIFIED	0	0	0	13	0.0215096	0	0	0	0	0	0	0	0	0	0	0	0	0	0	0	0	0	0	0	0	0	0	0	0	0	0	0	0	0	0	0
TTTCGGCGCCACGTGCTTCCGTCGACGGTACCGAGCTGCCCAGTGCCCGCCAAGTTTCGCTGGACATTCACCGCCCGTCGTACCACAGTGATCCGAACTTTAGCGTAATGCTAGCGGTGTGGGGACAGTTTCTCGATCATGACATTACTTCAACGGCACTGAACCAGGGCGTCGATGGGAAACCTATTGAGTGCTGTGATCCGGGGCAGCCCCAACACCCGGAATGTTTCCCCGTTCCGCTGGGTCCAGGTGATCCGTACTATCATCAGTACAATGTAACCTGCATGAACTTTGTACGCTCCGTACCGGCACCGACGGGTCATTTTGGTCCGCGGCAGCAACTTAATCAAGCCACGGCGTACATTGACGGCTCGGTCGTGTATGGTTCGGACGAGGAAC…	TTTCGGCGCCACGTGCTTCCGTCGACGGTACCGAGCTGCCCAGTGCCCGCCAAGTTTCGCTGGACATTCACCGCCCGTCGTACCACAGTGATCCGAACTTTAGCGTAATGCTGGCGGTGTGGGGACAGTTTCTCGATCATGACATTACTTCAACGGCACTGAACCAGGGCGTCGATGGGAAACCTATTGAGTGCTGTGATCCGGGGCAGCCCCAACACCCGGAATGTTTCCCAGTTCCGCTGGGTCCAGGTGATCCGTACTATCATCAGTACAATGTAACCTGCATGAACTTTGTACGCTCCGTACCGGCACCGACGGGTCATTTTGGTCCGCGGCAGCAACTTAATCAAGCCACGGCGTACATTGACGGCTCGGTTGTGTATGGTTCGGACGAGGAAC…	Reference	UNMODIFIED	0	0	0	13	0.0215096	0	0	0	0	0	0	0	0	0	0	0	0	0	0	0	0	0	0	0	0	0	0	0	0	0	0	0	0	0	0	0
TTTCGGCGCCACGTGCTTCCGTCGACGGTACCGAGCTGCCCAGTGCCCGCCAAGTTTCGCTGGACATTCACCGCCCGTCGTACCACAGTGATCCGAACTTTAGCGTAATGCTAGCGGTGTGGGGACAGTTTCTCGATCATGACATTACTTCAACGGCACTGAACCAGGGCGTCGATGGGAAACCTATTGAGTGCTGTGATCCGGGGCAGCCCCAACACCCGGAATGTTTCCCCGTTCCGCTGGGTCCGGGTGATCCGTACTATCATCAGTACAATGTAACCTGCATGAACTTTGTACGCTCCGTAC--------------------------------------------------------ATTGACGGCTCGGTTGTGTATGGTTCGGACGAGGAAC…	TTTCGGCGCCACGTGCTTCCGTCGACGGTACCGAGCTGCCCAGTGCCCGCCAAGTTTCGCTGGACATTCACCGCCCGTCGTACCACAGTGATCCGAACTTTAGCGTAATGCTGGCGGTGTGGGGACAGTTTCTCGATCATGACATTACTTCAACGGCACTGAACCAGGGCGTCGATGGGAAACCTATTGAGTGCTGTGATCCGGGGCAGCCCCAACACCCGGAATGTTTCCCAGTTCCGCTGGGTCCAGGTGATCCGTACTATCATCAGTACAATGTAACCTGCATGAACTTTGTACGCTCCGTACCGGCACCGACGGGTCATTTTGGTCCGCGGCAGCAACTTAATCAAGCCACGGCGTACATTGACGGCTCGGTTGTGTATGGTTCGGACGAGGAAC…	Reference	MODIFIED	56	0	0	13	0.0215096	0	0	1	13	0	0	0	0	0	0	0	0	0	0	0	0	0	0	0	0	0	0	0	0	0	0	0	0	0	0	1
TTTCGGCGCCACGTGCTTCCGTCGACGGTACCGAGCTGCCCAGTGCCCGCCAAGTTTCGCTGGACATTCACCGCCCGTCGTACCACAGTGATCCGAACTTTAGCGTAATGCTAGCGGTGTGGGGACAGTTTCTCGATCATGACATTACTTCAACGGCACTGAACCAGGGCGTCGATGGGAAACCTATTGAGTGCTGTGATCCGGGGCAGCCCCAACACCCGGAATGTTTCCCCGTTCCGCTGGGTCCGGGTGATCCGTACTATCATCAGTACAATGTAACCTGCATGAACTTTGTACGCTCCGTACCGGCACCGACGGGTCATTTTGGTCCGCGGC----------------CACGGCGTACATTGACGGCTCGGTTGTGTATGGTTCGGACGAGGAAC…	TTTCGGCGCCACGTGCTTCCGTCGACGGTACCGAGCTGCCCAGTGCCCGCCAAGTTTCGCTGGACATTCACCGCCCGTCGTACCACAGTGATCCGAACTTTAGCGTAATGCTGGCGGTGTGGGGACAGTTTCTCGATCATGACATTACTTCAACGGCACTGAACCAGGGCGTCGATGGGAAACCTATTGAGTGCTGTGATCCGGGGCAGCCCCAACACCCGGAATGTTTCCCAGTTCCGCTGGGTCCAGGTGATCCGTACTATCATCAGTACAATGTAACCTGCATGAACTTTGTACGCTCCGTACCGGCACCGACGGGTCATTTTGGTCCGCGGCAGCAACTTAATCAAGCCACGGCGTACATTGACGGCTCGGTTGTGTATGGTTCGGACGAGGAAC…	Reference	MODIFIED	16	0	0	13	0.0215096	0	0	1	13	0	0	0	0	0	0	0	0	0	0	0	0	0	0	0	0	0	0	0	0	0	0	0	0	0	0	1
TTTCGGCGCCACGTGCTTCCGTCGACGGTACCGAGCTGCCCAGTGCCCGCCAAGTTTCGCTGGACATTCACCGCCCGTCGTACCACAGTGATCCGAACTTTAGCGTAATGCTAGCGGTGTGGGGACAGTTTCTCGATCATGACATTACTTCAACGGCACTGAACCAGGGCGTCGATGGGAAACCTATTGAGTGCTGTGATCCGGGGCAGCCCCAACACCCGGAATGTTTCCCCGTTCCGCTGGGTCCGGGTGATCCGTACTATCATCAGTACAATGTAACCTGCATGAACTTTGTACGCTCCGTACCGGCACCGACGGGTCATTTTGGTCCGCGGCAGCAACTTA----------------CATTGACGGCTCGGTTGTGTATGGTTCGGACGAGGAAC…	TTTCGGCGCCACGTGCTTCCGTCGACGGTACCGAGCTGCCCAGTGCCCGCCAAGTTTCGCTGGACATTCACCGCCCGTCGTACCACAGTGATCCGAACTTTAGCGTAATGCTGGCGGTGTGGGGACAGTTTCTCGATCATGACATTACTTCAACGGCACTGAACCAGGGCGTCGATGGGAAACCTATTGAGTGCTGTGATCCGGGGCAGCCCCAACACCCGGAATGTTTCCCAGTTCCGCTGGGTCCAGGTGATCCGTACTATCATCAGTACAATGTAACCTGCATGAACTTTGTACGCTCCGTACCGGCACCGACGGGTCATTTTGGTCCGCGGCAGCAACTTAATCAAGCCACGGCGTACATTGACGGCTCGGTTGTGTATGGTTCGGACGAGGAAC…	Reference	MODIFIED	16	0	0	13	0.0215096	0	0	1	13	0	0	0	0	0	0	0	0	0	0	0	0	0	0	0	0	0	0	0	0	0	0	0	0	0	0	1
TTTCGGCGCCACGTGCTTCCGTCGACGGTACCGAGCTGCCCAGTGCCCGCCAAGTTTCGCTGGACATTCACCGCCCGTCGTACCACAGTGATCCGAACTTTAGCGTAATGCTAGCGGTGTGGGGACAGTTTCTCGATCATGACATTACTTCAACGGCACTGAACCAGGGCGTCGATGGGAAACCTATTGAGTGCTGTGATCCGGGGCAGCCCCAACACCCGGAATGTTTCCCCGTTCCGCTGGGTCCGGGTGATCCGTACTATCATCAGTACAATGTAACCTGCATGAACTTTGTACGCTCCGTACCGGCACCGACGGGTCATTTTGGTCCGCGGCAGCAACTTA------CCACGGCGTACATTGACGGCTCGGTCGTGTATGGTTCGGACGAGGAAC…	TTTCGGCGCCACGTGCTTCCGTCGACGGTACCGAGCTGCCCAGTGCCCGCCAAGTTTCGCTGGACATTCACCGCCCGTCGTACCACAGTGATCCGAACTTTAGCGTAATGCTGGCGGTGTGGGGACAGTTTCTCGATCATGACATTACTTCAACGGCACTGAACCAGGGCGTCGATGGGAAACCTATTGAGTGCTGTGATCCGGGGCAGCCCCAACACCCGGAATGTTTCCCAGTTCCGCTGGGTCCAGGTGATCCGTACTATCATCAGTACAATGTAACCTGCATGAACTTTGTACGCTCCGTACCGGCACCGACGGGTCATTTTGGTCCGCGGCAGCAACTTAATCAAGCCACGGCGTACATTGACGGCTCGGTTGTGTATGGTTCGGACGAGGAAC…	Reference	MODIFIED	6	0	0	13	0.0215096	0	0	1	13	0	0	0	0	0	0	0	0	0	0	0	0	0	0	0	0	0	0	0	0	0	0	0	0	0	0	1
TTTCGGCGCCACGTGCTTCCGTCGACGGTACCGAGCTGCCCAGTGCCCGCCAAGTTTCGCTGGACATTCACCGCCCGTCGTACCACAGTGATCCGAACTTTAGCGTAATGCTAGCGGTGTGGGGACAGTTTCTCGATCATGACATTACTTCAACGGCACTGAACCAGGGCGTCGATGGGAAACCTATTGAGTGCTGTGATCCGGGGCAGCCCCAACACCCGGAATGTTTCCCCGTTCCGCTGGGTCCGGGTGATCCGTACTATCATCAGTACAATGTAACCTGCATGAACTTTGTACGCTCCGTACCGGCACCGACGGGTCATTTTGGTCCGCGGCAGCAACTTAACTTAGCCACGGCGTACATTGACGGCTCGGTTGTGTATGGTTCGGACGAGGAAC…	TTTCGGCGCCACGTGCTTCCGTCGACGGTACCGAGCTGCCCAGTGCCCGCCAAGTTTCGCTGGACATTCACCGCCCGTCGTACCACAGTGATCCGAACTTTAGCGTAATGCTGGCGGTGTGGGGACAGTTTCTCGATCATGACATTACTTCAACGGCACTGAACCAGGGCGTCGATGGGAAACCTATTGAGTGCTGTGATCCGGGGCAGCCCCAACACCCGGAATGTTTCCCAGTTCCGCTGGGTCCAGGTGATCCGTACTATCATCAGTACAATGTAACCTGCATGAACTTTGTACGCTCCGTACCGGCACCGACGGGTCATTTTGGTCCGCGGCAGCAACTTAATCAAGCCACGGCGTACATTGACGGCTCGGTTGTGTATGGTTCGGACGAGGAAC…	Reference	UNMODIFIED	0	0	0	13	0.0215096	0	0	0	0	0	0	0	0	0	0	0	0	0	0	0	0	0	0	0	0	0	0	0	0	0	0	0	0	0	0	0
TTTCGGCGCCACGTGCTTCCGTCGACGGTACCGAGCTGCCCAGTGCCCGCCAAGTTTCGCTGGACATTCACCGCCCGTCGTACCACAGTGATCCGAACTTTAGCGTAATGCTAGCGGTGTGGGGACAGTTTCTCGATCATGACATTACTTCAACGGCACTGAACCAGGGCGTCGATGGGAAACCTATTGAGTGCTGTGATCCGGGGCAGCCCCAACACCCGGAATGTTTCCCCGTTCCGCTGGGTCCGGGTGATCCGTACTATCATCAGTACAATGTAACCTGCATGAACTTTGTACGCTCCGTACCGGCACCGACGGGTCATTTTGGTCCGCGGCAGCAACTTAATCAACACGAAATACGACCACGGCGTACATTGACGGCTCGGTTGTGTATGGTTC…	TTTCGGCGCCACGTGCTTCCGTCGACGGTACCGAGCTGCCCAGTGCCCGCCAAGTTTCGCTGGACATTCACCGCCCGTCGTACCACAGTGATCCGAACTTTAGCGTAATGCTGGCGGTGTGGGGACAGTTTCTCGATCATGACATTACTTCAACGGCACTGAACCAGGGCGTCGATGGGAAACCTATTGAGTGCTGTGATCCGGGGCAGCCCCAACACCCGGAATGTTTCCCAGTTCCGCTGGGTCCAGGTGATCCGTACTATCATCAGTACAATGTAACCTGCATGAACTTTGTACGCTCCGTACCGGCACCGACGGGTCATTTTGGTCCGCGGCAGCAACTTAATCAAG-----------CCACGGCGTACATTGACGGCTCGGTTGTGTATGGTTC…	Reference	MODIFIED	0	11	1	13	0.0215096	0	0	1	13	0	0	0	0	0	0	0	0	0	0	0	0	0	0	0	0	0	0	0	0	0	0	0	0	0	0	1
TTTCGGCGCCACGTGCTTCCGTCGACGGTACCGAGCTGCCCAGTGCCCGCCAAGTTTCGCTGGACATTCACCGCCCGTCGTACCACAGTGATCCGAACTTTAGCGTAATGCTAGCGGTGTGGGGACAGTTTCTCGATCATGACATTACTTCAACGGCACTGAACCAGGGCGTCGATGGGAAACCTATTGAGTGCTGTGATCCGGGGCAGCCCCAACACCCGGAATGTTTCCCCGTTCGG----------GTGATCCGTACTATCATCAGTACAATGTAACCTGCATGAACTTTGTACGCTCCGTACCGGCACCGACGGGTCATTT--------------------------CCACGGCGTACATTGACGGCTCGGTTGTGTATGGTTCGGACGAGGAAC…	TTTCGGCGCCACGTGCTTCCGTCGACGGTACCGAGCTGCCCAGTGCCCGCCAAGTTTCGCTGGACATTCACCGCCCGTCGTACCACAGTGATCCGAACTTTAGCGTAATGCTGGCGGTGTGGGGACAGTTTCTCGATCATGACATTACTTCAACGGCACTGAACCAGGGCGTCGATGGGAAACCTATTGAGTGCTGTGATCCGGGGCAGCCCCAACACCCGGAATGTTTCCCAGTTCCGCTGGGTCCAGGTGATCCGTACTATCATCAGTACAATGTAACCTGCATGAACTTTGTACGCTCCGTACCGGCACCGACGGGTCATTTTGGTCCGCGGCAGCAACTTAATCAAGCCACGGCGTACATTGACGGCTCGGTTGTGTATGGTTCGGACGAGGAAC…	Reference	MODIFIED	36	0	0	13	0.0215096	0	0	0	0	0	0	1	13	0	0	0	0	0	0	0	0	0	0	0	0	0	0	0	0	0	0	0	0	0	0	1
TTTCGGCGCCACGTGCTTCCGTCGACGGTACCGAGCTGCCCAGTGCCCGCCAAGTTTCGCTGGACATTCACCGCCCGTCGTACCACAGTGATCCGAACTTTAGCGTAATGCTAGCGGTGTGGGGACAGTTTCTCGATCATGACATTACTTCAACGGCACTGAACCAGGGCGTCGATGGGAAACCTATTGAGTGC-------------------------------------------------------------------------------------------------------------------------------------------------------------CCACGGCGTACATTGACGGCTCGGTTGTGTATGGTTCGGACGAGGAAC…	TTTCGGCGCCACGTGCTTCCGTCGACGGTACCGAGCTGCCCAGTGCCCGCCAAGTTTCGCTGGACATTCACCGCCCGTCGTACCACAGTGATCCGAACTTTAGCGTAATGCTGGCGGTGTGGGGACAGTTTCTCGATCATGACATTACTTCAACGGCACTGAACCAGGGCGTCGATGGGAAACCTATTGAGTGCTGTGATCCGGGGCAGCCCCAACACCCGGAATGTTTCCCAGTTCCGCTGGGTCCAGGTGATCCGTACTATCATCAGTACAATGTAACCTGCATGAACTTTGTACGCTCCGTACCGGCACCGACGGGTCATTTTGGTCCGCGGCAGCAACTTAATCAAGCCACGGCGTACATTGACGGCTCGGTTGTGTATGGTTCGGACGAGGAAC…	Reference	MODIFIED	157	0	0	1	0.00165459	1	1	0	0	0	0	0	0	0	0	0	0	0	0	0	0	0	0	0	0	0	0	0	0	0	0	0	0	0	0	1
TTTCGGCGCCACGTGCTTCCGTCGACGGTACCGAGCTGCCCAGTGCCCGCCAAGTTTCGCTGGACATTCACCGCCCGTCGTACCACAGTGATCCGAACTTTAGCGTAATGCTAGCGGTGTGGGGACAGTTTCTCGATCATGACATTACTTCAACGGCACTGAACCAGGGCGTCGATGGGAAACCTATTGATTGCTGTGATCCGGGGCAGCCCCAACACCCGGAATGTTTCCCCGTTCCGCTGGGTCCGGGTGATCCGTACTATCATCAGTACAATGTAACCTGCATGAACTTTGTACGCTCCGTACCGGCACCGACGGGTCATTTTGGTCCGCGGCAGCAACTTAATCAAGCCACGGCGTACATTGACGGCTCGGTTGTGTATGGTTCGGACGAGGAAC…	TTTCGGCGCCACGTGCTTCCGTCGACGGTACCGAGCTGCCCAGTGCCCGCCAAGTTTCGCTGGACATTCACCGCCCGTCGTACCACAGTGATCCGAACTTTAGCGTAATGCTGGCGGTGTGGGGACAGTTTCTCGATCATGACATTACTTCAACGGCACTGAACCAGGGCGTCGATGGGAAACCTATTGAGTGCTGTGATCCGGGGCAGCCCCAACACCCGGAATGTTTCCCAGTTCCGCTGGGTCCAGGTGATCCGTACTATCATCAGTACAATGTAACCTGCATGAACTTTGTACGCTCCGTACCGGCACCGACGGGTCATTTTGGTCCGCGGCAGCAACTTAATCAAGCCACGGCGTACATTGACGGCTCGGTTGTGTATGGTTCGGACGAGGAAC…	Reference	UNMODIFIED	0	0	0	13	0.0215096	0	0	0	0	0	0	0	0	0	0	0	0	0	0	0	0	0	0	0	0	0	0	0	0	0	0	0	0	0	0	0
TTTCGGCGCCACGTGCTTCCGTCGACGGTACCGAGCTGCCCAGTGCCCGCCAAGTTTCGCTGGACATTCACCGCCCGTCGTACCACAGTGATCCGAACTTTAGCGTAATGCTAGCGGTGTGGGGACAGTTTCTCGATCATGACATTACTTCAACGGCACTGAACCAGGGCGTCGATGGGAAACCTATTGAGTGC-------------------------------------------------------------------------------------------------------------------------------------------------------------CCACGGCGTACATTGACGGCTCGGTTGTGTATGGTTCGGACGAGGAAC…	TTTCGGCGCCACGTGCTTCCGTCGACGGTACCGAGCTGCCCAGTGCCCGCCAAGTTTCGCTGGACATTCACCGCCCGTCGTACCACAGTGATCCGAACTTTAGCGTAATGCTGGCGGTGTGGGGACAGTTTCTCGATCATGACATTACTTCAACGGCACTGAACCAGGGCGTCGATGGGAAACCTATTGAGTGCTGTGATCCGGGGCAGCCCCAACACCCGGAATGTTTCCCAGTTCCGCTGGGTCCAGGTGATCCGTACTATCATCAGTACAATGTAACCTGCATGAACTTTGTACGCTCCGTACCGGCACCGACGGGTCATTTTGGTCCGCGGCAGCAACTTAATCAAGCCACGGCGTACATTGACGGCTCGGTTGTGTATGGTTCGGACGAGGAAC…	Reference	MODIFIED	157	0	0	1	0.00165459	1	1	0	0	0	0	0	0	0	0	0	0	0	0	0	0	0	0	0	0	0	0	0	0	0	0	0	0	0	0	1
TTTCGGCGCCACGTGCTTCCGTCGACGGTACCGAGCTGCCCAGTGCCCGCCAAGTTTCGCTGGACATTCACCGCCCGTCGTACCACAGTGATCCGAACTTTAGCGTAATGCTAGCGGTGTGGGGACAGTTTCTCGATCATGACATTACTTCAACGGCACTGAACCTGGGCGTCGATGGGAAACCTATTGAGTGC-------------------------------------------------------------------------------------------------------------------------------------------------------------CCACGGCGTACATTGACGGCTCGGTTGTGTATGGTTCGGACGAGGAAC…	TTTCGGCGCCACGTGCTTCCGTCGACGGTACCGAGCTGCCCAGTGCCCGCCAAGTTTCGCTGGACATTCACCGCCCGTCGTACCACAGTGATCCGAACTTTAGCGTAATGCTGGCGGTGTGGGGACAGTTTCTCGATCATGACATTACTTCAACGGCACTGAACCAGGGCGTCGATGGGAAACCTATTGAGTGCTGTGATCCGGGGCAGCCCCAACACCCGGAATGTTTCCCAGTTCCGCTGGGTCCAGGTGATCCGTACTATCATCAGTACAATGTAACCTGCATGAACTTTGTACGCTCCGTACCGGCACCGACGGGTCATTTTGGTCCGCGGCAGCAACTTAATCAAGCCACGGCGTACATTGACGGCTCGGTTGTGTATGGTTCGGACGAGGAAC…	Reference	MODIFIED	157	0	0	1	0.00165459	1	1	0	0	0	0	0	0	0	0	0	0	0	0	0	0	0	0	0	0	0	0	0	0	0	0	0	0	0	0	1
TTTCGGCGCCACGTGCTTCCGTCGACGGTACCGAGCTGCCCAGTGCCCGCCAAGTTTCGCTGGACATTCACCGCCCGTCGTACCACAGTGATCCGAACTTTAGCGTAATGCTAGCGGTGTGGGGACAGTTTCTCGATCATGACATTACTTCAACGGCACTGAACCAGGGCGTCGATGGGAAACCTATTGAGTGCTGTGA-----------------------------------------------------------------------------------------------------------------------------------------------------------CGGCGTACATTGACGGCTCGGTTGTGTATGGTTCGGACGAGGAAC…	TTTCGGCGCCACGTGCTTCCGTCGACGGTACCGAGCTGCCCAGTGCCCGCCAAGTTTCGCTGGACATTCACCGCCCGTCGTACCACAGTGATCCGAACTTTAGCGTAATGCTGGCGGTGTGGGGACAGTTTCTCGATCATGACATTACTTCAACGGCACTGAACCAGGGCGTCGATGGGAAACCTATTGAGTGCTGTGATCCGGGGCAGCCCCAACACCCGGAATGTTTCCCAGTTCCGCTGGGTCCAGGTGATCCGTACTATCATCAGTACAATGTAACCTGCATGAACTTTGTACGCTCCGTACCGGCACCGACGGGTCATTTTGGTCCGCGGCAGCAACTTAATCAAGCCACGGCGTACATTGACGGCTCGGTTGTGTATGGTTCGGACGAGGAAC…	Reference	MODIFIED	155	0	0	45	0.0744565	1	45	0	0	0	0	0	0	0	0	0	0	0	0	0	0	0	0	0	0	0	0	0	0	0	0	0	0	0	0	1
TTTCGGCGCCACGTGCTTCCGTCGACGGTACCGAGCTGCCCAGTGCCCGCCAAGTTTCGCTGGACATTCACCGCCCGTCGTACCACAGTGATCCGAACTTTAGCGTAATGCTAGCGGTGTGGGGACAGTTTCTCGATCATGACATTACTTCAACGGCACTGAACCAGGGCGTCGATGGGAAACCTATTGAGTGCTGTGATCCGG-----------------------------------------------------------------------------------------------------------------------------------------------------------TACATTGACGGCTCGGTTGTGTATGGTTCGGACGAGGAAC…	TTTCGGCGCCACGTGCTTCCGTCGACGGTACCGAGCTGCCCAGTGCCCGCCAAGTTTCGCTGGACATTCACCGCCCGTCGTACCACAGTGATCCGAACTTTAGCGTAATGCTGGCGGTGTGGGGACAGTTTCTCGATCATGACATTACTTCAACGGCACTGAACCAGGGCGTCGATGGGAAACCTATTGAGTGCTGTGATCCGGGGCAGCCCCAACACCCGGAATGTTTCCCAGTTCCGCTGGGTCCAGGTGATCCGTACTATCATCAGTACAATGTAACCTGCATGAACTTTGTACGCTCCGTACCGGCACCGACGGGTCATTTTGGTCCGCGGCAGCAACTTAATCAAGCCACGGCGTACATTGACGGCTCGGTTGTGTATGGTTCGGACGAGGAAC…	Reference	MODIFIED	155	0	0	3	0.00496376	1	3	0	0	0	0	0	0	0	0	0	0	0	0	0	0	0	0	0	0	0	0	0	0	0	0	0	0	0	0	1
TTTCGGCGCCACGTGCTTCCGTCGACGGTACCGAGCTGCCCAGTGCCCGCCAAGTTTCGCTGGACATTCACCGCCCGTCGTACCACAGTGATCCGAACTTTAGCGTAATGCTAGCGGTGTGGGGACAGTTTCTCGATCATGACATTACTTCAACGGCACTGAACCAGGGCGTCGATGGGAAACCTATTGAGTGCTGTGATCCGGGGCAGCCC--------GGAATGTTTCCCCGTTCCGCTGGGTCCGGGTGATCCGTACTATCATCAGTACAATGTAACCTGCATGAACTTTGTACGCTCCGTACCGGCACCGACGGGTCATTTTGGTCCGCGGCAGCAACTTAATCAAGCCACGGCGTACATTGACGGCTCGGTTGTGTATGGTTCGGACGAGGAAC…	TTTCGGCGCCACGTGCTTCCGTCGACGGTACCGAGCTGCCCAGTGCCCGCCAAGTTTCGCTGGACATTCACCGCCCGTCGTACCACAGTGATCCGAACTTTAGCGTAATGCTGGCGGTGTGGGGACAGTTTCTCGATCATGACATTACTTCAACGGCACTGAACCAGGGCGTCGATGGGAAACCTATTGAGTGCTGTGATCCGGGGCAGCCCCAACACCCGGAATGTTTCCCAGTTCCGCTGGGTCCAGGTGATCCGTACTATCATCAGTACAATGTAACCTGCATGAACTTTGTACGCTCCGTACCGGCACCGACGGGTCATTTTGGTCCGCGGCAGCAACTTAATCAAGCCACGGCGTACATTGACGGCTCGGTTGTGTATGGTTCGGACGAGGAAC…	Reference	MODIFIED	8	0	0	12	0.0198551	0	0	0	0	0	0	0	0	0	0	0	0	0	0	0	0	0	0	0	0	0	0	0	0	0	0	0	0	1	12	1
TTTCGGCGCCACGTGCTTCCGTCGACGGTACCGAGCTGCCCAGTGCCCGCCAAGTTTCGCTGGACATTCACCGCCCGTCGTACCACAGTGATCCGAACTTTAGCGTAATGCTAGCGGTGTGGGGACAGTTTCTCGATCATGACATTACTTCAACGGCACTGAACCAGGGCGTCGATGGGAAACCTATTGAGTGCTGTGA-----------------------------------------------------------------------------------------------------------------------------------------------------------CGGCGTACATTGACGGCTCGGTTGTGTATGGTTCGGACGAGGAAC…	TTTCGGCGCCACGTGCTTCCGTCGACGGTACCGAGCTGCCCAGTGCCCGCCAAGTTTCGCTGGACATTCACCGCCCGTCGTACCACAGTGATCCGAACTTTAGCGTAATGCTGGCGGTGTGGGGACAGTTTCTCGATCATGACATTACTTCAACGGCACTGAACCAGGGCGTCGATGGGAAACCTATTGAGTGCTGTGATCCGGGGCAGCCCCAACACCCGGAATGTTTCCCAGTTCCGCTGGGTCCAGGTGATCCGTACTATCATCAGTACAATGTAACCTGCATGAACTTTGTACGCTCCGTACCGGCACCGACGGGTCATTTTGGTCCGCGGCAGCAACTTAATCAAGCCACGGCGTACATTGACGGCTCGGTTGTGTATGGTTCGGACGAGGAAC…	Reference	MODIFIED	155	0	0	2	0.00330918	1	2	0	0	0	0	0	0	0	0	0	0	0	0	0	0	0	0	0	0	0	0	0	0	0	0	0	0	0	0	1
------CGCCACGTGCTTCCGTCGACGGTACCGAGCTGCCCAGTGCCCGCCAAGTTTCGCTGGACATTCACCGCCCGTCGTACCACAGTGATCCGAACTTTAGCGTAATGCTAGCGGTGTGGGGACAGTTTCTCGATCATGACATTACTTCAACGGCACTGAACCAGGGCGTCGATGGGAAACCTATTGAGTGCTGTGA-----------------------------------------------------------------------------------------------------------------------------------------------------------CGGCGTACATTGACGGCTCGGTTGTGTATGGTTCGGACGAGGAAC…	TTTCGGCGCCACGTGCTTCCGTCGACGGTACCGAGCTGCCCAGTGCCCGCCAAGTTTCGCTGGACATTCACCGCCCGTCGTACCACAGTGATCCGAACTTTAGCGTAATGCTGGCGGTGTGGGGACAGTTTCTCGATCATGACATTACTTCAACGGCACTGAACCAGGGCGTCGATGGGAAACCTATTGAGTGCTGTGATCCGGGGCAGCCCCAACACCCGGAATGTTTCCCAGTTCCGCTGGGTCCAGGTGATCCGTACTATCATCAGTACAATGTAACCTGCATGAACTTTGTACGCTCCGTACCGGCACCGACGGGTCATTTTGGTCCGCGGCAGCAACTTAATCAAGCCACGGCGTACATTGACGGCTCGGTTGTGTATGGTTCGGACGAGGAAC…	Reference	MODIFIED	155	0	0	1	0.00165459	1	1	0	0	0	0	0	0	0	0	0	0	0	0	0	0	0	0	0	0	0	0	0	0	0	0	0	0	0	0	1
TTTCGGCGCCACGTGCTTCCGTCGACGGTACCGAGCTGCCCAGTGCCCGCCAAGTTTCGCTGGACATTCACCGCCCGTCGTACCACAGTGATCCGAACTTTAGCGTAATGCTAGCGGTGTGGGGACAGTTTCTCGATCATGACATTACTTCAACGGCACTGAACCAGGGCGTCGATGGGAAACCTATTGAGTGCTGTG---------------------------------------------------------------------------------------------------------------------------------GTCCGCGGCAGCAACTTAATCAAGCCACGGCGTACATTGACGGCTCGGTTGTGTATGGTTCGGAAGAGGAAC…	TTTCGGCGCCACGTGCTTCCGTCGACGGTACCGAGCTGCCCAGTGCCCGCCAAGTTTCGCTGGACATTCACCGCCCGTCGTACCACAGTGATCCGAACTTTAGCGTAATGCTGGCGGTGTGGGGACAGTTTCTCGATCATGACATTACTTCAACGGCACTGAACCAGGGCGTCGATGGGAAACCTATTGAGTGCTGTGATCCGGGGCAGCCCCAACACCCGGAATGTTTCCCAGTTCCGCTGGGTCCAGGTGATCCGTACTATCATCAGTACAATGTAACCTGCATGAACTTTGTACGCTCCGTACCGGCACCGACGGGTCATTTTGGTCCGCGGCAGCAACTTAATCAAGCCACGGCGTACATTGACGGCTCGGTTGTGTATGGTTCGGACGAGGAAC…	Reference	MODIFIED	129	0	0	1	0.00165459	0	0	0	0	0	0	0	0	0	0	0	0	0	0	0	0	0	0	0	0	0	0	1	1	0	0	0	0	0	0	1
TTTCGGCGCCACGTGCTTCCGTCGACGGTACCGAGCTGCCCAGTGCCCGCCAAGTTTCGCTGGACATTCACCGCCCGTCGTACCACAGTGATCCGAACTTTAGCGTAATGCTAGCGGTGTGGGGACAGTTTCTCGATCATGACATTACTTCAACGGCACTGAACCAGGGCGTCGATGGGAAACCTATTGAGTGCTGTG---------------------------------------------------------------------------------------------------------------------------------GTCCGCGGCAGCAACTTAATCAAGCCACGGCGTACATTGACGGCTCGGTTGTGTATGGTTCGGACGAGGAAC…	TTTCGGCGCCACGTGCTTCCGTCGACGGTACCGAGCTGCCCAGTGCCCGCCAAGTTTCGCTGGACATTCACCGCCCGTCGTACCACAGTGATCCGAACTTTAGCGTAATGCTGGCGGTGTGGGGACAGTTTCTCGATCATGACATTACTTCAACGGCACTGAACCAGGGCGTCGATGGGAAACCTATTGAGTGCTGTGATCCGGGGCAGCCCCAACACCCGGAATGTTTCCCAGTTCCGCTGGGTCCAGGTGATCCGTACTATCATCAGTACAATGTAACCTGCATGAACTTTGTACGCTCCGTACCGGCACCGACGGGTCATTTTGGTCCGCGGCAGCAACTTAATCAAGCCACGGCGTACATTGACGGCTCGGTTGTGTATGGTTCGGACGAGGAAC…	Reference	MODIFIED	129	0	0	1	0.00165459	0	0	0	0	0	0	0	0	0	0	0	0	0	0	0	0	0	0	0	0	0	0	1	1	0	0	0	0	0	0	1
TTTCGGCGCCACGTGCTTCCGTCGACGGTACCGAGCTGCCCAGTGCCCGCCAAGTTTCGCTGGACATTCACCGCCCGTCGTACCACAGTGATCCGAACTTTAGCGTAATGCTAGCGGTGTGGGGACAGTTTCTCGATCATGACATTACTTCAACGGCACTGAACCAGGGCGTCGATGGGAAACCTATTGAGTGCTGTGATCCGGGGCAGCCCCAA-----------------------------------------GTACTATCATCAGTACAATGTAACCTGCATGAACTTTGTACGCTCCGTACCGGCACCGACGGGTCATTTTGGTCCGCGGCAGCAACTTAATCGCAACCACGGCGTACATTGACGGCTCGGTTGTGTATGGTTCGGACGAGGAA…	TTTCGGCGCCACGTGCTTCCGTCGACGGTACCGAGCTGCCCAGTGCCCGCCAAGTTTCGCTGGACATTCACCGCCCGTCGTACCACAGTGATCCGAACTTTAGCGTAATGCTGGCGGTGTGGGGACAGTTTCTCGATCATGACATTACTTCAACGGCACTGAACCAGGGCGTCGATGGGAAACCTATTGAGTGCTGTGATCCGGGGCAGCCCCAACACCCGGAATGTTTCCCAGTTCCGCTGGGTCCAGGTGATCCGTACTATCATCAGTACAATGTAACCTGCATGAACTTTGTACGCTCCGTACCGGCACCGACGGGTCATTTTGGTCCGCGGCAGCAACTTAATCA-AGCCACGGCGTACATTGACGGCTCGGTTGTGTATGGTTCGGACGAGGAA…	Reference	MODIFIED	41	0	1	12	0.0198551	0	0	0	0	0	0	0	0	0	0	0	0	1	12	0	0	0	0	0	0	0	0	0	0	0	0	0	0	0	0	1
TTTCGGCGCCACGTGCTTCCGTCGACGGTACCGAGCTGCCCAGTGCCCGCCAAGTTTCGCTGGACATTCACCGCCCGTCGTACCACAGTGATCCGAACTTTAGCGTAATGCTAGCGGTGTGGGGACAGTTTCTCGATCATGACATTACTTCAACGGCACTGAACCAGGGCGTCGATGGGAAACCTATTGAGTGCTGTGATCCGGGGCAGCCCCAA---------------CCCGTTCCGCTGGGTCCGGGTGATCCGTACTATCATCAGTACAATGTAACCTGCATGAACTTTGTACGCTCCGTACCGGCACCGACGGGTCATTTTGGTCCGCGGCAGCAACTTTG--------------ACATTGACGGCTCGGTCGTGTATGGTTCGGACGAGGAAC…	TTTCGGCGCCACGTGCTTCCGTCGACGGTACCGAGCTGCCCAGTGCCCGCCAAGTTTCGCTGGACATTCACCGCCCGTCGTACCACAGTGATCCGAACTTTAGCGTAATGCTGGCGGTGTGGGGACAGTTTCTCGATCATGACATTACTTCAACGGCACTGAACCAGGGCGTCGATGGGAAACCTATTGAGTGCTGTGATCCGGGGCAGCCCCAACACCCGGAATGTTTCCCAGTTCCGCTGGGTCCAGGTGATCCGTACTATCATCAGTACAATGTAACCTGCATGAACTTTGTACGCTCCGTACCGGCACCGACGGGTCATTTTGGTCCGCGGCAGCAACTTAATCAAGCCACGGCGTACATTGACGGCTCGGTTGTGTATGGTTCGGACGAGGAAC…	Reference	MODIFIED	29	0	0	12	0.0198551	0	0	0	0	0	0	0	0	1	12	0	0	0	0	0	0	0	0	0	0	0	0	0	0	0	0	0	0	0	0	1
TTTCGGCGCCACGTGCTTCCGTCGACGGTACCGAGCTGCCCAGTGCCCGCCAAGTTTCGCTGGACATTCACCGCCCGTCGTACCACAGTGATCCGAACTTTAGCGTAATGCTAGCGGTGTGGGGACAGTTTCTCGATCATGACATTACTTCAACGGCACTGAACCAGGGCGTCGATGGGAAACCTATTGAGTGCTGTGATCCGGGGCAGCCCCAA------------TTCCCCGTTCCGCTGGGTCCGGGTGATCCGTACTATCATCAGTACAATGTAACCTGCATGAACTTTGTACGCTCCGTACCGGCACCGACGGGTCATTTTGGTCCGCGGCAGCAACTTAC---ATTGACGGCGTACATTGACGGCTCGGTTGTGTATGGTTCGGACGAGGAAC…	TTTCGGCGCCACGTGCTTCCGTCGACGGTACCGAGCTGCCCAGTGCCCGCCAAGTTTCGCTGGACATTCACCGCCCGTCGTACCACAGTGATCCGAACTTTAGCGTAATGCTGGCGGTGTGGGGACAGTTTCTCGATCATGACATTACTTCAACGGCACTGAACCAGGGCGTCGATGGGAAACCTATTGAGTGCTGTGATCCGGGGCAGCCCCAACACCCGGAATGTTTCCCAGTTCCGCTGGGTCCAGGTGATCCGTACTATCATCAGTACAATGTAACCTGCATGAACTTTGTACGCTCCGTACCGGCACCGACGGGTCATTTTGGTCCGCGGCAGCAACTTAATCAAGCCACGGCGTACATTGACGGCTCGGTTGTGTATGGTTCGGACGAGGAAC…	Reference	MODIFIED	12	0	2	12	0.0198551	0	0	0	0	0	0	0	0	1	12	0	0	0	0	0	0	0	0	0	0	0	0	0	0	0	0	0	0	0	0	1
TTTCGGCGCCACGTGCTTCCGTCGACGGTACCGAGCTGCCCAGTGCCCGCCAAGTTTCGCTGGACATTCACCGCCCGTCGTACCACAGTGATCCGAACTTTAGCGTAATGCTAGCGGTGTGGGGACAGTTTCTCGATCATGACATTACTTCAACGGCACTGAACCAGGGCGTCGATGGGAAACCTATTGAGTGCTGTGATCCGGGGCAGCCCCAACACCCGGAATGTTTCCCAGTTCCGCTGGGTCCAGGTGATCCGTACTATCATCAGTACAATGTAACCTGCATGAACTTTGTACGCTCCGTACCGGCACCGACGGGTCATTTTGGTCCGCGGCAGCAACTTAATCA-----CGGCGTACATTGACGGCTCGGTCGTGTATGGTTCGGACGAGGAAC…	TTTCGGCGCCACGTGCTTCCGTCGACGGTACCGAGCTGCCCAGTGCCCGCCAAGTTTCGCTGGACATTCACCGCCCGTCGTACCACAGTGATCCGAACTTTAGCGTAATGCTGGCGGTGTGGGGACAGTTTCTCGATCATGACATTACTTCAACGGCACTGAACCAGGGCGTCGATGGGAAACCTATTGAGTGCTGTGATCCGGGGCAGCCCCAACACCCGGAATGTTTCCCAGTTCCGCTGGGTCCAGGTGATCCGTACTATCATCAGTACAATGTAACCTGCATGAACTTTGTACGCTCCGTACCGGCACCGACGGGTCATTTTGGTCCGCGGCAGCAACTTAATCAAGCCACGGCGTACATTGACGGCTCGGTTGTGTATGGTTCGGACGAGGAAC…	Reference	MODIFIED	5	0	0	12	0.0198551	0	0	1	12	0	0	0	0	0	0	0	0	0	0	0	0	0	0	0	0	0	0	0	0	0	0	0	0	0	0	1
TTTCGGCGCCACGTGCTTCCGTCGACGGTACCGAGCTGCCCAGTGCCCGCCAAGTTTCGCTGGACATTCACCGCCCGTCGTACCACAGTGAGCCGAACTTTAGCGTAATGCTAGCGGTGTGGGGACAGTTTCTCGATCATGACATTACTTCAACGGCACTGAACCAGGGCGTCGATGGGAAACCTATTGAGGGCTGTGATCCGGAGCAGCCCCAACACCCGGAATGTTTCCCCGTTTCCCCGGAATGTTTCCCGAGTAC-GGTGATCCGTCCTATTATCAGTACAATGTACCCTGCATTAACTTTGTACGCTACCAACCGGCACCGACGCGTCGTTTTGGTCGGCGGCAGCAACTTGATCGAGCAACGGCGGACATAGCCGGCTCGGTTGTGTATGGTT…	TTTCGGCGCCACGTGCTTCCGTCGACGGTACCGAGCTGCCCAGTGCCCGCCAAGTTTCGCTGGACATTCACCGCCCGTCGTACCACAGTGATCCGAACTTTAGCGTAATGCTGGCGGTGTGGGGACAGTTTCTCGATCATGACATTACTTCAACGGCACTGAACCAGGGCGTCGATGGGAAACCTATTGAGTGCTGTGATCCGGGGCAGCCCCAACACCCGGAATGTTTCCCAGTTCCGCTG------------GGTCCAGGTGATCCGTACTATCATCAGTACAATGTAACCTGCATGAACTTTGTACGCTCCGTACCGGCACCGACGGGTCATTTTGGTCCGCGGCAGCAACTTAATCAAGCCACGGCGTACATTGACGGCTCGGTTGTGTATGGTT…	Reference	MODIFIED	0	12	1	1	0.00165459	0	0	0	0	0	0	0	0	0	0	1	1	0	0	0	0	0	0	0	0	0	0	0	0	0	0	0	0	0	0	1
TTTCGGCGCCACGTGCTTCCGTCGACGGTACCGAGCTGCCCAGTGCCCGCCAAGTTTCGCTGGACATTCACCGCCCGTCGTACCACAGTGATCCCAACTTTAGCGTAATGCTAGCGGTGTGGGGACAGTTTCTCGATAATGACATTACTTCAACGGCACTGAACCAGGGCGTCGATGGGAAACCTATTGAGTGCTGTGATCCGGGGCAGCCCCAACACCCGGAATGTTTCCCCTTTCCGCTGGGTCCGGGTGTTCCGTACTATCTGCAGTACAATGTAACCTGCACGAATTTTGTACGCTCCGTACTGGCACCTACGAGTCTGTTTGGTCCGCGGCAGCAACTTAAACAAGCCACGGCGTACATTGACGGTTCGGTTGTGTATGGTTCGGAGGAGGAAC…	TTTCGGCGCCACGTGCTTCCGTCGACGGTACCGAGCTGCCCAGTGCCCGCCAAGTTTCGCTGGACATTCACCGCCCGTCGTACCACAGTGATCCGAACTTTAGCGTAATGCTGGCGGTGTGGGGACAGTTTCTCGATCATGACATTACTTCAACGGCACTGAACCAGGGCGTCGATGGGAAACCTATTGAGTGCTGTGATCCGGGGCAGCCCCAACACCCGGAATGTTTCCCAGTTCCGCTGGGTCCAGGTGATCCGTACTATCATCAGTACAATGTAACCTGCATGAACTTTGTACGCTCCGTACCGGCACCGACGGGTCATTTTGGTCCGCGGCAGCAACTTAATCAAGCCACGGCGTACATTGACGGCTCGGTTGTGTATGGTTCGGACGAGGAAC…	Reference	MODIFIED	0	0	1	1	0.00165459	0	0	0	0	0	0	0	0	0	0	1	1	0	0	0	0	0	0	0	0	0	0	0	0	0	0	0	0	0	0	1
TTTCGGCGCCACGTGCTTCCGTCGACGGTACCGAGCTGCCCAGTGCCCGCCAAGTTTCGCTGGACATTCACCGCCCGTCGTACCACAGTGATCCGAACTTTAGCGTAATGCTAGCGGTGTGGGGACAGTTTCTCGATCATGACATTACTTCAACGGCACTGAACCAGGGCGTCGATGGGAAACCTATTGAGTGCTGTGATCCGGGGCAGCCCCAACACCCGGAATGTTTCCCCGTTCCGCTG------------------------AAGTACAATGTAACCTGCATGAACTTTGTACGCTCCGTACCGGCACCGACGGGTCATTTTGGTCCGCGGCAGCAACTTAATCAAGCCACGGCGTACATTGACGGCTCGGTCGTGTATGGTTCGGACGAGGAAC…	TTTCGGCGCCACGTGCTTCCGTCGACGGTACCGAGCTGCCCAGTGCCCGCCAAGTTTCGCTGGACATTCACCGCCCGTCGTACCACAGTGATCCGAACTTTAGCGTAATGCTGGCGGTGTGGGGACAGTTTCTCGATCATGACATTACTTCAACGGCACTGAACCAGGGCGTCGATGGGAAACCTATTGAGTGCTGTGATCCGGGGCAGCCCCAACACCCGGAATGTTTCCCAGTTCCGCTGGGTCCAGGTGATCCGTACTATCATCAGTACAATGTAACCTGCATGAACTTTGTACGCTCCGTACCGGCACCGACGGGTCATTTTGGTCCGCGGCAGCAACTTAATCAAGCCACGGCGTACATTGACGGCTCGGTTGTGTATGGTTCGGACGAGGAAC…	Reference	MODIFIED	24	0	0	12	0.0198551	0	0	0	0	0	0	0	0	0	0	0	0	0	0	0	0	0	0	0	0	0	0	0	0	1	12	0	0	0	0	1
TTTCGGCGCCACGTGCTTCCGTCGACGGTACCGAGCTGCCCAGTGCCCGCCAAGTTTCGCTGGACATTCACCGCCCGTCGTACCACAGTGATCCGAACTTTAGCGTAATGCTAGCGGTGTGGGGACAGTTTCTCGATCATGACATTACTTCAACGGCACTGAACCAGGGCGTCGATGGGAAACCTATTGAGTGCTGTGATCCGGGGCAGCCCCAACACCCGGAATGTTTCCCCGTTCCGCTGGG----GGTGATCCGTACTATCATCAGTACAATGTAACCTGCATGAACTTTGTACGCTCCGTACCGGCACCGACGGGTCATTTTGGTCCGCGGCAGCAACTTAATCAAGCCACGGCGTACATTGACGGCTCGGTTGTGTATGGTTCGGACGAGGAAC…	TTTCGGCGCCACGTGCTTCCGTCGACGGTACCGAGCTGCCCAGTGCCCGCCAAGTTTCGCTGGACATTCACCGCCCGTCGTACCACAGTGATCCGAACTTTAGCGTAATGCTGGCGGTGTGGGGACAGTTTCTCGATCATGACATTACTTCAACGGCACTGAACCAGGGCGTCGATGGGAAACCTATTGAGTGCTGTGATCCGGGGCAGCCCCAACACCCGGAATGTTTCCCAGTTCCGCTGGGTCCAGGTGATCCGTACTATCATCAGTACAATGTAACCTGCATGAACTTTGTACGCTCCGTACCGGCACCGACGGGTCATTTTGGTCCGCGGCAGCAACTTAATCAAGCCACGGCGTACATTGACGGCTCGGTTGTGTATGGTTCGGACGAGGAAC…	Reference	UNMODIFIED	0	0	0	12	0.0198551	0	0	0	0	0	0	0	0	0	0	0	0	0	0	0	0	0	0	0	0	0	0	0	0	0	0	0	0	0	0	0
TTTCGGCGCCACGTGCTTCCGTCGACGGTACCGAGCTGCCCAGTGCCCGCCAAGTTTCGCTGGACATTCACCGCCCGTCGTACCACAGTGATCCGAACTTTAGCGTAATGCTAGCGGTGTGGGGACAGTTTCTCGATCATGACATTACTTCAACGGCACTGAACCAGGGCGTCGATGGGAAACCTATTGAGTGCTGTGATCCGGGGCAGCCCCAACACCCGGAATGTTTCCCCGTTCCGCTGGGTCCAGGTGATCCGTACTATCATCAGTACAATGTAACCTGCATGAACTTTGTACGCTCCGTACCGGCACCGACGGGTCATTTTG--------------------------------TACATTGACGGCTCGGTCGTGTATGGTTCGGACGAGGAAC…	TTTCGGCGCCACGTGCTTCCGTCGACGGTACCGAGCTGCCCAGTGCCCGCCAAGTTTCGCTGGACATTCACCGCCCGTCGTACCACAGTGATCCGAACTTTAGCGTAATGCTGGCGGTGTGGGGACAGTTTCTCGATCATGACATTACTTCAACGGCACTGAACCAGGGCGTCGATGGGAAACCTATTGAGTGCTGTGATCCGGGGCAGCCCCAACACCCGGAATGTTTCCCAGTTCCGCTGGGTCCAGGTGATCCGTACTATCATCAGTACAATGTAACCTGCATGAACTTTGTACGCTCCGTACCGGCACCGACGGGTCATTTTGGTCCGCGGCAGCAACTTAATCAAGCCACGGCGTACATTGACGGCTCGGTTGTGTATGGTTCGGACGAGGAAC…	Reference	MODIFIED	32	0	0	12	0.0198551	0	0	1	12	0	0	0	0	0	0	0	0	0	0	0	0	0	0	0	0	0	0	0	0	0	0	0	0	0	0	1
TTTCGGCGCCACGTGCTTCCGTCGACGGTACCGAGCTGCCCAGTGCCCGCCAAGTTTCGCTGGACATTCACCGCCCGTCGTACCACAGTGATCCGAACTTTAGCGTAATGCTAGCGGTGTGGGGACAGTTTCTCGATCATGACATTACTTCAACGGCACTGAACCAGGGCGTCGATGGGAAACCTATTGAGTGCTGTGATCCGGGGCAGCCCCAACACCCGGAATGTTTCCCCGTTCCGCTGGGTCCGGGTGAGCCGTACTATCATCAGTACAATGTAACCTGCATGAACTTTGTACGCTCCGTACCGGCACCGACGGGTCATTTTGGTCCGCGGCAGCAACTTAATCAAGCCACGGCGTACATTGACGGCTCGGTTGTGTATGGTTCGGACGAGGAAC…	TTTCGGCGCCACGTGCTTCCGTCGACGGTACCGAGCTGCCCAGTGCCCGCCAAGTTTCGCTGGACATTCACCGCCCGTCGTACCACAGTGATCCGAACTTTAGCGTAATGCTGGCGGTGTGGGGACAGTTTCTCGATCATGACATTACTTCAACGGCACTGAACCAGGGCGTCGATGGGAAACCTATTGAGTGCTGTGATCCGGGGCAGCCCCAACACCCGGAATGTTTCCCAGTTCCGCTGGGTCCAGGTGATCCGTACTATCATCAGTACAATGTAACCTGCATGAACTTTGTACGCTCCGTACCGGCACCGACGGGTCATTTTGGTCCGCGGCAGCAACTTAATCAAGCCACGGCGTACATTGACGGCTCGGTTGTGTATGGTTCGGACGAGGAAC…	Reference	UNMODIFIED	0	0	0	12	0.0198551	0	0	0	0	0	0	0	0	0	0	0	0	0	0	0	0	0	0	0	0	0	0	0	0	0	0	0	0	0	0	0
TTTCGGCGCCACGTGCTTCCGTCGACGGTACCGAGCTGCCCAGTGCCCGCCAAGTTTCGCTGGACATTCACCGCCCGTCGTACCACAGTGATCCGAACTTTAGCGTAATGCTAGCGGTGTGGGGACAGTTTCTCGATCATGACATTACTTCAACGGCACTGAACCAGGGCGTCGATGGGAAACCTATTGAGTGCTGTGATCCGGGGCAGCCCCAACACCCGGAATGTTTCCCCGTTCCGCTGGGTCCGGGTGATCCGTACTATCATCAGTACAATGTAACCTGCATGAACTTTGTACGCTCCGTACCGGCACCGACGGGTCATTTGGGT---------------------------GCGTACATTGACGGCTCGGTTGTGTATGGTTCGGACGAGGAAC…	TTTCGGCGCCACGTGCTTCCGTCGACGGTACCGAGCTGCCCAGTGCCCGCCAAGTTTCGCTGGACATTCACCGCCCGTCGTACCACAGTGATCCGAACTTTAGCGTAATGCTGGCGGTGTGGGGACAGTTTCTCGATCATGACATTACTTCAACGGCACTGAACCAGGGCGTCGATGGGAAACCTATTGAGTGCTGTGATCCGGGGCAGCCCCAACACCCGGAATGTTTCCCAGTTCCGCTGGGTCCAGGTGATCCGTACTATCATCAGTACAATGTAACCTGCATGAACTTTGTACGCTCCGTACCGGCACCGACGGGTCATTTTGGTCCGCGGCAGCAACTTAATCAAGCCACGGCGTACATTGACGGCTCGGTTGTGTATGGTTCGGACGAGGAAC…	Reference	MODIFIED	27	0	0	12	0.0198551	0	0	1	12	0	0	0	0	0	0	0	0	0	0	0	0	0	0	0	0	0	0	0	0	0	0	0	0	0	0	1
TTTCGGCGCCACGTGCTTCCGTCGACGGTACCGAGCTGCCCAGTGCCCGCCAAGTTTCGCTGGACATTCACCGCCCGTCGTACCACAGTGATCCGAACTTTAGCGTAATGCTAGCGGTGTGGGGACAGTTTCTCGATCATGACATTACTTCAACGGCACTGAACCAGGGCGTCGATGGGAAACCTATTGAGTGCTGTGATCCGGGGCAGCCCCAACACCCGGAATGTTTCCCCGTTCCGCTGGGTCCGGGTGATCCGTACTATCATCAGTACAATGTAACCTGCATGAACTTTGTACGCTCCGTACCGGCACCGACGGGTCATTTTGGTC-------------------------GGCGTACATTGACGGCTCGGTTGTGTATGGTTCGGACGAGGAAC…	TTTCGGCGCCACGTGCTTCCGTCGACGGTACCGAGCTGCCCAGTGCCCGCCAAGTTTCGCTGGACATTCACCGCCCGTCGTACCACAGTGATCCGAACTTTAGCGTAATGCTGGCGGTGTGGGGACAGTTTCTCGATCATGACATTACTTCAACGGCACTGAACCAGGGCGTCGATGGGAAACCTATTGAGTGCTGTGATCCGGGGCAGCCCCAACACCCGGAATGTTTCCCAGTTCCGCTGGGTCCAGGTGATCCGTACTATCATCAGTACAATGTAACCTGCATGAACTTTGTACGCTCCGTACCGGCACCGACGGGTCATTTTGGTCCGCGGCAGCAACTTAATCAAGCCACGGCGTACATTGACGGCTCGGTTGTGTATGGTTCGGACGAGGAAC…	Reference	MODIFIED	25	0	0	12	0.0198551	0	0	1	12	0	0	0	0	0	0	0	0	0	0	0	0	0	0	0	0	0	0	0	0	0	0	0	0	0	0	1
TTTCGGCGCCACGTGCTTCCGTCGACGGTACCGAGCTGCCCAGTGCCCGCCAAGTTTCGCTGGACATTCACCGCCCGTCGTACCACAGTGATCCGAACTTTAGCGTAATGCTAGCGGTGTGGGGACAGTTTCTCGATCATGACATTACTTCAACGGCACTGAACCAGGGCGTCGATGGGAAACCTATTGAGTGCTGTGATCCGGGGCAGCCCCAACACCCGGAATGTTTCCCCGTTCCGCTGGGTCCGGGTGATCCGTACTATCATCAGTACAATGTAACCTGCATGAACTTTGTACGCTCCGTACCGGCACCGACGGGTCATTTTGGTCCGCGGC----------------------GTACATTGACGGCTCGGTCGTGTATGGTTCGGACGAGGAAC…	TTTCGGCGCCACGTGCTTCCGTCGACGGTACCGAGCTGCCCAGTGCCCGCCAAGTTTCGCTGGACATTCACCGCCCGTCGTACCACAGTGATCCGAACTTTAGCGTAATGCTGGCGGTGTGGGGACAGTTTCTCGATCATGACATTACTTCAACGGCACTGAACCAGGGCGTCGATGGGAAACCTATTGAGTGCTGTGATCCGGGGCAGCCCCAACACCCGGAATGTTTCCCAGTTCCGCTGGGTCCAGGTGATCCGTACTATCATCAGTACAATGTAACCTGCATGAACTTTGTACGCTCCGTACCGGCACCGACGGGTCATTTTGGTCCGCGGCAGCAACTTAATCAAGCCACGGCGTACATTGACGGCTCGGTTGTGTATGGTTCGGACGAGGAAC…	Reference	MODIFIED	22	0	0	12	0.0198551	0	0	1	12	0	0	0	0	0	0	0	0	0	0	0	0	0	0	0	0	0	0	0	0	0	0	0	0	0	0	1
TTTCGGCGCCACGTGCTTCCGTCGACGGTACCGAGCTGCCCAGTGCCCGCCAAGTTTCGCTGGACATTCACCGCCCGTCGTACCACAGTGATCCGAACTTTAGCGTAATGCTAGCGGTGTGGGGACAGTTTCTCGATCATGACATTACTTCAACGGCACTGAACCAGGGCGTCGATGGGAAACCTATTGAGTGCTGTGATCCGGGGCAGCCCCAACACCCGGAATGTTTCCCCGTTCCGCTGGGTCCGGGTGATCCGTACTATCATCAGTACAATGTAACCTGCATGAACTTTGTACGCTCCGTACCGGCACCGACGGGTCATTTTGGTCCGCGGCAGCAACTTAATCAA-CCACGGCGTACATTGACGGCTCGGTCGTGTATGGTTCGGACGAGGAAC…	TTTCGGCGCCACGTGCTTCCGTCGACGGTACCGAGCTGCCCAGTGCCCGCCAAGTTTCGCTGGACATTCACCGCCCGTCGTACCACAGTGATCCGAACTTTAGCGTAATGCTGGCGGTGTGGGGACAGTTTCTCGATCATGACATTACTTCAACGGCACTGAACCAGGGCGTCGATGGGAAACCTATTGAGTGCTGTGATCCGGGGCAGCCCCAACACCCGGAATGTTTCCCAGTTCCGCTGGGTCCAGGTGATCCGTACTATCATCAGTACAATGTAACCTGCATGAACTTTGTACGCTCCGTACCGGCACCGACGGGTCATTTTGGTCCGCGGCAGCAACTTAATCAAGCCACGGCGTACATTGACGGCTCGGTTGTGTATGGTTCGGACGAGGAAC…	Reference	MODIFIED	1	0	0	12	0.0198551	0	0	1	12	0	0	0	0	0	0	0	0	0	0	0	0	0	0	0	0	0	0	0	0	0	0	0	0	0	0	1
TTTCGGCGCCACGTGCTTCCGTCGACGGTACCGAGCTGCCCAGTGCCCGCCAAGTTTCGCTGGACATTCACCGCCCGTCGTACCACAGTGATCCGAACTTTAGCGTAATGCTAGCGGTGTGGGGACAGTTTCTCGATCATGACATTACTTCAACGGCACTGAACCAGGGCGTCGATGGGAAACCTATTGAGTGCTGTGATCCGGGGCAGCCCCAACACCCGGAATGTTTCCCCGTTCCGCTGGGTCCGGGTGATCCGTACTATCATCAGTACAATGTAACCTGCATGAACTTTGTACGCTCCGTACCGGCACCGACGGGTCATTTTGGTCCGCGGCAGCAACTTAATCAAGCCACGGCGTACATTGACGGCTCGGTCGTGTATGGTTCGGACGAGGAAC…	TTTCGGCGCCACGTGCTTCCGTCGACGGTACCGAGCTGCCCAGTGCCCGCCAAGTTTCGCTGGACATTCACCGCCCGTCGTACCACAGTGATCCGAACTTTAGCGTAATGCTGGCGGTGTGGGGACAGTTTCTCGATCATGACATTACTTCAACGGCACTGAACCAGGGCGTCGATGGGAAACCTATTGAGTGCTGTGATCCGGGGCAGCCCCAACACCCGGAATGTTTCCCAGTTCCGCTGGGTCCAGGTGATCCGTACTATCATCAGTACAATGTAACCTGCATGAACTTTGTACGCTCCGTACCGGCACCGACGGGTCATTTTGGTCCGCGGCAGCAACTTAATCAAGCCACGGCGTACATTGACGGCTCGGTTGTGTATGGTTCGGACGAGGAAC…	Reference	UNMODIFIED	0	0	0	12	0.0198551	0	0	0	0	0	0	0	0	0	0	0	0	0	0	0	0	0	0	0	0	0	0	0	0	0	0	0	0	0	0	0
TTTCGGCGCCACGTGCTTCCGTCGACGGTACCGAGCTGCCCAGTGCCCGCCAAGTTTCGCTGGACATTCACCGCCCGTCGTACCACAGTGATCCGAACTTTAGCGTAATGCTAGCGGTGTGGGGACAGTTTCTCGATCATGACATTACTTCAACGGCACTGAACCAGGGCGTCGATGGGAAACCTATTGAGTGCTGTGATCCGGGGCAGCCCCAACACCCGGAATGTTTCCCCGTTCCGCTGGGTCCGGGTGATCCGTACTATCATCAGTACAATGTAACCTGCATGAACTTTGTACGCTCCGTACCGGCACCGACGGGTCATTTTGGTCCGCGGCAGCAACTTAATCAAGGCGGTACCACGGCGTACATTGACGGCTCGGTTGTGTATGGTTCGGACG…	TTTCGGCGCCACGTGCTTCCGTCGACGGTACCGAGCTGCCCAGTGCCCGCCAAGTTTCGCTGGACATTCACCGCCCGTCGTACCACAGTGATCCGAACTTTAGCGTAATGCTGGCGGTGTGGGGACAGTTTCTCGATCATGACATTACTTCAACGGCACTGAACCAGGGCGTCGATGGGAAACCTATTGAGTGCTGTGATCCGGGGCAGCCCCAACACCCGGAATGTTTCCCAGTTCCGCTGGGTCCAGGTGATCCGTACTATCATCAGTACAATGTAACCTGCATGAACTTTGTACGCTCCGTACCGGCACCGACGGGTCATTTTGGTCCGCGGCAGCAACTTAATCAAG------CCACGGCGTACATTGACGGCTCGGTTGTGTATGGTTCGGACG…	Reference	MODIFIED	0	6	0	12	0.0198551	0	0	1	12	0	0	0	0	0	0	0	0	0	0	0	0	0	0	0	0	0	0	0	0	0	0	0	0	0	0	1
TTTCGGCGCCACGTGCTTCCGTCGACGGTACCGAGCTGCCCAGTGCCCGCCAAGTTTCGCTGGACATTCACCGCCCGTCGTACCACAGTGATCCGAACTTTAGCGTAATGCTAGCGGTGTGGGGACAGTTTCTCGATCATGACATTACTTCAACGGCACTGAACCAGGGCGTCGATGGGAAACCTATTGAGTGCTGTGATCCGGGGCAGCCCCAACACCCGGAATGTTTCCCCGTTCCGCTGGGTCCGGGTGATCCGTACTATCATCAGTACAATGTAACCTGCATGAACTTTGTACGCTCCGTACCGGCACCGACGGGTCATTTTGGTCCGCGGCCAAAATTCGGTCCGCGTCCGTACGGCGTACATTGACGGCTCGGTTGTGTATGGTTCGGACGAG…	TTTCGGCGCCACGTGCTTCCGTCGACGGTACCGAGCTGCCCAGTGCCCGCCAAGTTTCGCTGGACATTCACCGCCCGTCGTACCACAGTGATCCGAACTTTAGCGTAATGCTGGCGGTGTGGGGACAGTTTCTCGATCATGACATTACTTCAACGGCACTGAACCAGGGCGTCGATGGGAAACCTATTGAGTGCTGTGATCCGGGGCAGCCCCAACACCCGGAATGTTTCCCAGTTCCGCTGGGTCCAGGTGATCCGTACTATCATCAGTACAATGTAACCTGCATGAACTTTGTACGCTCCGTACCGGCACCGACGGGTCATTTTGGTCCGCGGCAGCAACTTAATCAAG----CCACGGCGTACATTGACGGCTCGGTTGTGTATGGTTCGGACGAG…	Reference	MODIFIED	0	4	2	12	0.0198551	0	0	1	12	0	0	0	0	0	0	0	0	0	0	0	0	0	0	0	0	0	0	0	0	0	0	0	0	0	0	1
TTTCGGCGCCACGTGCTTCCGTCGACGGTACCGAGCTGCCCAGTGCCCGCCAAGTTTCGCTGGACATTCACCGCCCGTCGTACCACAGTGATCCGAACTTTAGCGTAATGCTAGCGGTGTGGGGACAGTTTCTCGATCATGACATTACTTCAACGGCACTGAACCAGGGCGTCGATGGGAAACCTATTGAGTGCTGTGATCCGGGGCAGCCCCAACACCCGGAATGTTTCCCCGTTCCGCTGGGTCCGGGTGATCCGTACTATCATCAGTACAATGTAACCTGCATGAACTTTGTACGCTCCGTT---------------------------------------------------GCGTACATTGACGGCTCGGTTGTGTATGGTTCGGACGAGGAAC…	TTTCGGCGCCACGTGCTTCCGTCGACGGTACCGAGCTGCCCAGTGCCCGCCAAGTTTCGCTGGACATTCACCGCCCGTCGTACCACAGTGATCCGAACTTTAGCGTAATGCTGGCGGTGTGGGGACAGTTTCTCGATCATGACATTACTTCAACGGCACTGAACCAGGGCGTCGATGGGAAACCTATTGAGTGCTGTGATCCGGGGCAGCCCCAACACCCGGAATGTTTCCCAGTTCCGCTGGGTCCAGGTGATCCGTACTATCATCAGTACAATGTAACCTGCATGAACTTTGTACGCTCCGTACCGGCACCGACGGGTCATTTTGGTCCGCGGCAGCAACTTAATCAAGCCACGGCGTACATTGACGGCTCGGTTGTGTATGGTTCGGACGAGGAAC…	Reference	MODIFIED	51	0	0	12	0.0198551	0	0	1	12	0	0	0	0	0	0	0	0	0	0	0	0	0	0	0	0	0	0	0	0	0	0	0	0	0	0	1
TTTCGGCGCCACGTGCTTCCGTCGACGGTACCGAGCTGCCCAGTGCCCGCCAAGTTTCGCTGGACATTCACCGCCCGTCGTACCACAGTGATCCGAACTTTAGCGTAATGCTAGCGGTGTGGGGACAGTTTCTCGATCATGACATTACTTCAACGGCACTGAACCAGGGCGTCGATGGGAAACCTATTGAGTGCTGTGATCCGGGGCAGCCCCAACACCCGGAATGTTTCCCCGTTCCGCTGGGTCCGGGTGATCCGTACTATCATCAGTACAATGTCACCTGCATGAACTTTGTACGCTCCGTACCGGCACCGACGGGTCATTTTGGTCCGCGGCAGCAACTTAATCAAGCCACGGCGTACATTGACGGCTCGGTTGTGTATGGTTCGGACGAGGAAC…	TTTCGGCGCCACGTGCTTCCGTCGACGGTACCGAGCTGCCCAGTGCCCGCCAAGTTTCGCTGGACATTCACCGCCCGTCGTACCACAGTGATCCGAACTTTAGCGTAATGCTGGCGGTGTGGGGACAGTTTCTCGATCATGACATTACTTCAACGGCACTGAACCAGGGCGTCGATGGGAAACCTATTGAGTGCTGTGATCCGGGGCAGCCCCAACACCCGGAATGTTTCCCAGTTCCGCTGGGTCCAGGTGATCCGTACTATCATCAGTACAATGTAACCTGCATGAACTTTGTACGCTCCGTACCGGCACCGACGGGTCATTTTGGTCCGCGGCAGCAACTTAATCAAGCCACGGCGTACATTGACGGCTCGGTTGTGTATGGTTCGGACGAGGAAC…	Reference	UNMODIFIED	0	0	0	12	0.0198551	0	0	0	0	0	0	0	0	0	0	0	0	0	0	0	0	0	0	0	0	0	0	0	0	0	0	0	0	0	0	0
TTTCGGCGCCACGTGCTTCCGTCGACGGTACCGAGCTGCCCAGTGCCCGCCAAGTTTCGCTGGACATTCACCGCCCGTCGTACCACAGTGATCCGAACTTTAGCGTAATGCTAGCGGTGTGGGGACAGTTTCTCGATCATGACATTACTTCAACGGCACTGAACCAGGGCGTCGATGGGAAACCTATTGAGTGCTGTGATCCGGGGCAGCCCCAACACCCGGAATGTTTCCCCGTTCCGCTGGGTCCGGGTGATCCGTACTTTCATCAGTACAATGTAACCTGCATGAACTTTGTACGCTCCGTACCGGCACCGACGGGTCATTTTGGTCCGCGGCAGCAACTTAATCAAGCCACGGCGTACATTGACGGCTCGGTTGTGTATGGTTCGGACGAGGAAC…	TTTCGGCGCCACGTGCTTCCGTCGACGGTACCGAGCTGCCCAGTGCCCGCCAAGTTTCGCTGGACATTCACCGCCCGTCGTACCACAGTGATCCGAACTTTAGCGTAATGCTGGCGGTGTGGGGACAGTTTCTCGATCATGACATTACTTCAACGGCACTGAACCAGGGCGTCGATGGGAAACCTATTGAGTGCTGTGATCCGGGGCAGCCCCAACACCCGGAATGTTTCCCAGTTCCGCTGGGTCCAGGTGATCCGTACTATCATCAGTACAATGTAACCTGCATGAACTTTGTACGCTCCGTACCGGCACCGACGGGTCATTTTGGTCCGCGGCAGCAACTTAATCAAGCCACGGCGTACATTGACGGCTCGGTTGTGTATGGTTCGGACGAGGAAC…	Reference	UNMODIFIED	0	0	0	12	0.0198551	0	0	0	0	0	0	0	0	0	0	0	0	0	0	0	0	0	0	0	0	0	0	0	0	0	0	0	0	0	0	0
TTTCGGCGCCACGTGCTTCCGTCGACGGTACCGAGCTGCCCAGTGCCCGCCAAGTTTCGCTGGACATTCACCGCCCGTCGTACCACAGTGATCCGAACTTTAGCGTAATGCTAGCGGTGTGGGGACAGTTTCTCGATCATGACATTACTTCAACGGCACTGAACCAGGGCGTCGATGGGAAACCTATTGAGTGCTGTGATCCGGGGCAGCCCCAACACCCGGAATGTTTCCCCGTTCCGCTGGGTCCGGGTGCTCCGTACTATCATCAGTACAATGTAACCTGCATGAACTTTGTACGCTCCGTACCGGCACCGACGGGTCATTTTGGTCCGCGGCAGCAACTTAATCAAGCCACGGCGTACATTGACGGCTCGGTTGTGTATGGTTCGGACGAGGAAC…	TTTCGGCGCCACGTGCTTCCGTCGACGGTACCGAGCTGCCCAGTGCCCGCCAAGTTTCGCTGGACATTCACCGCCCGTCGTACCACAGTGATCCGAACTTTAGCGTAATGCTGGCGGTGTGGGGACAGTTTCTCGATCATGACATTACTTCAACGGCACTGAACCAGGGCGTCGATGGGAAACCTATTGAGTGCTGTGATCCGGGGCAGCCCCAACACCCGGAATGTTTCCCAGTTCCGCTGGGTCCAGGTGATCCGTACTATCATCAGTACAATGTAACCTGCATGAACTTTGTACGCTCCGTACCGGCACCGACGGGTCATTTTGGTCCGCGGCAGCAACTTAATCAAGCCACGGCGTACATTGACGGCTCGGTTGTGTATGGTTCGGACGAGGAAC…	Reference	UNMODIFIED	0	0	0	12	0.0198551	0	0	0	0	0	0	0	0	0	0	0	0	0	0	0	0	0	0	0	0	0	0	0	0	0	0	0	0	0	0	0
----GGCGCCACGTGCTTCCGTCGACGGTACCGAGCTGCCCAGTGCCCGCCAAGTTTCGCTGGACATTCACCGCCCGTCGTACCACAGTGATCCGAACTTTAGCGTAATGCTAGCGGTGTGGGGACAGTTTCTCGATCATGACATTACTTCAACGGCACTGAACCAGGGCGTCGATGGGAAACCTATTGAGTGCTGTGA-----------------------------------------------------------------------------------------------------------------------------------------------------------CGGCGTACATTGACGGCTCGGTTGTGTATGGTTCGGACGAGGAAC…	TTTCGGCGCCACGTGCTTCCGTCGACGGTACCGAGCTGCCCAGTGCCCGCCAAGTTTCGCTGGACATTCACCGCCCGTCGTACCACAGTGATCCGAACTTTAGCGTAATGCTGGCGGTGTGGGGACAGTTTCTCGATCATGACATTACTTCAACGGCACTGAACCAGGGCGTCGATGGGAAACCTATTGAGTGCTGTGATCCGGGGCAGCCCCAACACCCGGAATGTTTCCCAGTTCCGCTGGGTCCAGGTGATCCGTACTATCATCAGTACAATGTAACCTGCATGAACTTTGTACGCTCCGTACCGGCACCGACGGGTCATTTTGGTCCGCGGCAGCAACTTAATCAAGCCACGGCGTACATTGACGGCTCGGTTGTGTATGGTTCGGACGAGGAAC…	Reference	MODIFIED	155	0	0	1	0.00165459	1	1	0	0	0	0	0	0	0	0	0	0	0	0	0	0	0	0	0	0	0	0	0	0	0	0	0	0	0	0	1
TTTCGGCGCCACGTGCTTCCGTCGACGGTACCGAGCTGCCCAGTGCCCGCCAAGTTTCGCTGGACATTCACCGCCCGTCGTACCACAGTGATCCGAACTTTAGCGTAATGCTAGCGGTGTGGGGACAGTTTCTCGATCATGACATTACTTCAACGGCACTGAACCAGGGCGTCGATGGGAAACCTATTGAGTGCTGTGATCCGGGGCAGCG---------------------AGTGCAGCAGGGTCCGGGTGATCCGTACTATCATCAGTACAATGTAACCTGCATGAACTTTGTACGCTCCGTACCGGCACCGACGGGTCATTTTGGTCCGCGGCAGCAACTTAATCAAGCCACGGCGTACATTGACGGCTCGGTTGTGTATGGTTCGGACGAGGAAC…	TTTCGGCGCCACGTGCTTCCGTCGACGGTACCGAGCTGCCCAGTGCCCGCCAAGTTTCGCTGGACATTCACCGCCCGTCGTACCACAGTGATCCGAACTTTAGCGTAATGCTGGCGGTGTGGGGACAGTTTCTCGATCATGACATTACTTCAACGGCACTGAACCAGGGCGTCGATGGGAAACCTATTGAGTGCTGTGATCCGGGGCAGCCCCAACACCCGGAATGTTTCCCAGTTCCGCTGGGTCCAGGTGATCCGTACTATCATCAGTACAATGTAACCTGCATGAACTTTGTACGCTCCGTACCGGCACCGACGGGTCATTTTGGTCCGCGGCAGCAACTTAATCAAGCCACGGCGTACATTGACGGCTCGGTTGTGTATGGTTCGGACGAGGAAC…	Reference	MODIFIED	21	0	0	12	0.0198551	0	0	0	0	0	0	0	0	0	0	0	0	0	0	0	0	0	0	0	0	0	0	0	0	0	0	1	12	0	0	1
TTTCGGCGCCACGTGCTTCCGTCGACGGTACCGAGCTGCCCAGTGCCCGCCAAGTTTCGCTGGACATTCACCGCCCGTCGTACCACAGTGATCCGAACTTTAGCGTAATGCTAGCGGTGTGGGGACAGTTTCTCGATCATGACATTACTTCAACGGCACTGAACCAGGGCGTCGATGGGAAACCTATTGAGTGCTTTGATCCGGGGCAGCCCCAACACCCGGAATGTTTCCCCGTTCCGCTGGGTCCGGGTGATCCGTACTATCATCAGTACAATGTAACCTGCATGAACTTTGTACGCTCCGTACCGGCACCGACGGGTCATTTTGGTCCGCGGCAGCAACTTAATCAAGCCACGGCGTACATTGACGGCTCGGTTGTGTATGGTTCGGACGAGGAAC…	TTTCGGCGCCACGTGCTTCCGTCGACGGTACCGAGCTGCCCAGTGCCCGCCAAGTTTCGCTGGACATTCACCGCCCGTCGTACCACAGTGATCCGAACTTTAGCGTAATGCTGGCGGTGTGGGGACAGTTTCTCGATCATGACATTACTTCAACGGCACTGAACCAGGGCGTCGATGGGAAACCTATTGAGTGCTGTGATCCGGGGCAGCCCCAACACCCGGAATGTTTCCCAGTTCCGCTGGGTCCAGGTGATCCGTACTATCATCAGTACAATGTAACCTGCATGAACTTTGTACGCTCCGTACCGGCACCGACGGGTCATTTTGGTCCGCGGCAGCAACTTAATCAAGCCACGGCGTACATTGACGGCTCGGTTGTGTATGGTTCGGACGAGGAAC…	Reference	UNMODIFIED	0	0	0	12	0.0198551	0	0	0	0	0	0	0	0	0	0	0	0	0	0	0	0	0	0	0	0	0	0	0	0	0	0	0	0	0	0	0
TTTCGGCGCCACGTGCTTCCGTCGACGGTACCGAGCTGCCCAGTGCCCGCCAAGTTTCGCTGGACATTCACCGCCCGTCGTACCACAGTGATCCGAACTTTAGCGTAATGCTAGCGGTGTGGGGACAGTTTCTCGATCATGACATTACTTCAACGGCACTGAACCATGGCGTCGATGGGAAACCTATTGAGTGCTGTGATCCGGGGCAGCCCCAACACCCGGAATGTTTCCCCGTTCCGCTGGGTCCGGGTGATCCGTACTATCATCAGTACAATGTAACCTGCATGAACTTTGTACGCTCCGTACCGGCACCGACGGGTCATTTTGGTCCGCGGCAGCAACTTAATCAAGCCACGGCGTACATTGACGGCTCGGTTGTGTATGGTTCGGACGAGGAAC…	TTTCGGCGCCACGTGCTTCCGTCGACGGTACCGAGCTGCCCAGTGCCCGCCAAGTTTCGCTGGACATTCACCGCCCGTCGTACCACAGTGATCCGAACTTTAGCGTAATGCTGGCGGTGTGGGGACAGTTTCTCGATCATGACATTACTTCAACGGCACTGAACCAGGGCGTCGATGGGAAACCTATTGAGTGCTGTGATCCGGGGCAGCCCCAACACCCGGAATGTTTCCCAGTTCCGCTGGGTCCAGGTGATCCGTACTATCATCAGTACAATGTAACCTGCATGAACTTTGTACGCTCCGTACCGGCACCGACGGGTCATTTTGGTCCGCGGCAGCAACTTAATCAAGCCACGGCGTACATTGACGGCTCGGTTGTGTATGGTTCGGACGAGGAAC…	Reference	UNMODIFIED	0	0	0	12	0.0198551	0	0	0	0	0	0	0	0	0	0	0	0	0	0	0	0	0	0	0	0	0	0	0	0	0	0	0	0	0	0	0
TTTCGGCGCCACGTGCTTCCGTCGACGGTACCGAGCTGCCCAGTGCCCGCCAAGTTTCGCTGGACATTCACCGCCCGTCGTACCACAGTGATCCGAACTTTAGCGTAATGCTAGCGGTGTGGGGACAGTTTCTCGATCATGACATTACTTCAACGGCCCTGAACCAGGGCGTCGATGGGAAACCTATTGAGTGCTGTGATCCGGGGCAGCCCCAACACCCGGAATGTTTCCCCGTTCCGCTGGGTCCGGGTGATCCGTACTATCATCAGTACAATGTAACCTGCATGAACTTTGTACGCTCCGTACCGGCACCGACGGGTCATTTTGGTCCGCGGCAGCAACTTAATCAAGCCACGGCGTACATTGACGGCTCGGTTGTGTATGGTTCGGACGAGGAAC…	TTTCGGCGCCACGTGCTTCCGTCGACGGTACCGAGCTGCCCAGTGCCCGCCAAGTTTCGCTGGACATTCACCGCCCGTCGTACCACAGTGATCCGAACTTTAGCGTAATGCTGGCGGTGTGGGGACAGTTTCTCGATCATGACATTACTTCAACGGCACTGAACCAGGGCGTCGATGGGAAACCTATTGAGTGCTGTGATCCGGGGCAGCCCCAACACCCGGAATGTTTCCCAGTTCCGCTGGGTCCAGGTGATCCGTACTATCATCAGTACAATGTAACCTGCATGAACTTTGTACGCTCCGTACCGGCACCGACGGGTCATTTTGGTCCGCGGCAGCAACTTAATCAAGCCACGGCGTACATTGACGGCTCGGTTGTGTATGGTTCGGACGAGGAAC…	Reference	UNMODIFIED	0	0	0	12	0.0198551	0	0	0	0	0	0	0	0	0	0	0	0	0	0	0	0	0	0	0	0	0	0	0	0	0	0	0	0	0	0	0
---CGGCGCCACGTGCTTCCGTCGACGGTACCGAGCTGCCCAGTGCCCGCCAAGTTTCGCTGGACATTCACCGCCCGTCGTACCACAGTGATCCGAACTTTAGCGTAATGCTAGCGGTGTGGGGACAGTTTCTCGATCATGACATTACTTCAACGGCACTGAACCAGGGCGTCGATGGGAAACCTATTGAGTGCTGTGATCCGGGGCAGCCCCAACACCCGGAATGTTTCCCCGTTCCGCTGGGTCCAGGTGATCCGTACTATCATCAGTACAATGTAACCTGCATGAACTTTGTACGCTCCGTACCGGCACCGACGGGTCATTTTGGTCCGCGGCAGCAACTTAATCAAGCCACGGCGTACATTGACGGCTCGGTCGTGTATGGTTCGGACGAGGAAC…	TTTCGGCGCCACGTGCTTCCGTCGACGGTACCGAGCTGCCCAGTGCCCGCCAAGTTTCGCTGGACATTCACCGCCCGTCGTACCACAGTGATCCGAACTTTAGCGTAATGCTGGCGGTGTGGGGACAGTTTCTCGATCATGACATTACTTCAACGGCACTGAACCAGGGCGTCGATGGGAAACCTATTGAGTGCTGTGATCCGGGGCAGCCCCAACACCCGGAATGTTTCCCAGTTCCGCTGGGTCCAGGTGATCCGTACTATCATCAGTACAATGTAACCTGCATGAACTTTGTACGCTCCGTACCGGCACCGACGGGTCATTTTGGTCCGCGGCAGCAACTTAATCAAGCCACGGCGTACATTGACGGCTCGGTTGTGTATGGTTCGGACGAGGAAC…	Reference	UNMODIFIED	0	0	0	11	0.0182005	0	0	0	0	0	0	0	0	0	0	0	0	0	0	0	0	0	0	0	0	0	0	0	0	0	0	0	0	0	0	0
TTTCGGCGCCACGTGCTTCCGTCGACGGTACCGAGCTGCCCAGTGCCCGCCAAGTTTCGCTGGACATTCACCGCCCGTCGTACCACAGTGATCCGAACTTTAGCGTAATGCTAGCGGTGTGGGGACAGTTTCTCGATCATGACATTACTTCAACGGCACTGAACCAGGGCGTCGATGGGAAACCTATTGAGTGCTGTGA------------------CCCGGAATGTTTCCCCGTTCCGCTGGGTCCGGGTGATCCGTACTATCATCAGTACAATGTAACCTGCATGAACTTTGTACGCTCCGTACCGGCACCGACGGGTCATTTTGGTCCGCGGCAGCAACTTAATCAAGCCACGGCGTACATTGACGGCTCGGTCGTGTATGGTTCGGACGAGGAAC…	TTTCGGCGCCACGTGCTTCCGTCGACGGTACCGAGCTGCCCAGTGCCCGCCAAGTTTCGCTGGACATTCACCGCCCGTCGTACCACAGTGATCCGAACTTTAGCGTAATGCTGGCGGTGTGGGGACAGTTTCTCGATCATGACATTACTTCAACGGCACTGAACCAGGGCGTCGATGGGAAACCTATTGAGTGCTGTGATCCGGGGCAGCCCCAACACCCGGAATGTTTCCCAGTTCCGCTGGGTCCAGGTGATCCGTACTATCATCAGTACAATGTAACCTGCATGAACTTTGTACGCTCCGTACCGGCACCGACGGGTCATTTTGGTCCGCGGCAGCAACTTAATCAAGCCACGGCGTACATTGACGGCTCGGTTGTGTATGGTTCGGACGAGGAAC…	Reference	MODIFIED	18	0	0	11	0.0182005	0	0	0	0	0	0	0	0	0	0	0	0	0	0	0	0	0	0	0	0	0	0	0	0	0	0	0	0	1	11	1
TTTCGGCGCCACGTGCTTCCGTCGACGGTACCGAGCTGCCCAGTGCCCGCCAAGTTTCGCTGGACATTCACCGCCCGTCGTACCACAGTGATCCGAACTTTAGCGTAATGCTAGCGGTGTGGGGACAGTTTCTCGATCATGACATTACTTCAACGGCACTGAACCAGGGCGTCGATGGGAAACCTATTGAGTGCTGTGATCCGGGGCAG------------------------------------------------------------TACAATGTAACCTGCATGAACTTTGTACGCTCCGTACCGGCACCGACGGGTCATTTTGGTCCGCGGCAGCAACTTAATCAAGCCACGGCGTACATTGACGGCTCGGTCGTGTATGGTTCGGACGAGGAAC…	TTTCGGCGCCACGTGCTTCCGTCGACGGTACCGAGCTGCCCAGTGCCCGCCAAGTTTCGCTGGACATTCACCGCCCGTCGTACCACAGTGATCCGAACTTTAGCGTAATGCTGGCGGTGTGGGGACAGTTTCTCGATCATGACATTACTTCAACGGCACTGAACCAGGGCGTCGATGGGAAACCTATTGAGTGCTGTGATCCGGGGCAGCCCCAACACCCGGAATGTTTCCCAGTTCCGCTGGGTCCAGGTGATCCGTACTATCATCAGTACAATGTAACCTGCATGAACTTTGTACGCTCCGTACCGGCACCGACGGGTCATTTTGGTCCGCGGCAGCAACTTAATCAAGCCACGGCGTACATTGACGGCTCGGTTGTGTATGGTTCGGACGAGGAAC…	Reference	MODIFIED	60	0	0	11	0.0182005	0	0	0	0	0	0	0	0	0	0	0	0	0	0	0	0	0	0	0	0	0	0	0	0	0	0	1	11	0	0	1
----GGCGCCACGTGCTTCCGTCGACGGTACCGAGCTGCCCAGTGCCCGCCAAGTTTCGCTGGACATTCACCGCCCGTCGTACCACAGTGATCCGAACTTTAGCGTAATGCTAGCGGTGTGGGGACAGTTTCTCGATCATGACATTACTTCAACGGCACTGAACCAGGGCGTCGATGGGCAACCTATTGAGTGCTGTGA-----------------------------------------------------------------------------------------------------------------------------------------------------------CGGCGTACATTGACGGCTCGGTTGTGTATGGTTCGGACGAGGAAC…	TTTCGGCGCCACGTGCTTCCGTCGACGGTACCGAGCTGCCCAGTGCCCGCCAAGTTTCGCTGGACATTCACCGCCCGTCGTACCACAGTGATCCGAACTTTAGCGTAATGCTGGCGGTGTGGGGACAGTTTCTCGATCATGACATTACTTCAACGGCACTGAACCAGGGCGTCGATGGGAAACCTATTGAGTGCTGTGATCCGGGGCAGCCCCAACACCCGGAATGTTTCCCAGTTCCGCTGGGTCCAGGTGATCCGTACTATCATCAGTACAATGTAACCTGCATGAACTTTGTACGCTCCGTACCGGCACCGACGGGTCATTTTGGTCCGCGGCAGCAACTTAATCAAGCCACGGCGTACATTGACGGCTCGGTTGTGTATGGTTCGGACGAGGAAC…	Reference	MODIFIED	155	0	0	1	0.00165459	1	1	0	0	0	0	0	0	0	0	0	0	0	0	0	0	0	0	0	0	0	0	0	0	0	0	0	0	0	0	1
TTTCGGCGCCACGTGCTTCCGTCGACGGTACCGAGCTGCCCAGTGCCCGCCAAGTTTCGCTGGACATTCACCGCCCGTCGTACCACAGTGATCCGAACTTTAGCGTAATGCTAGCGGTGTGGGGACAGTTTCTCGATCATGACATTACTTCAACGGCACTGAACCAGGGCGTCGATGGGAAACCTATTGAGTGCTGTGATCCGGGGCAGCCCC----------------------------GGATCCGGGTGATCCGTACTATCATCAGTACAATGTAACCTGCATGAACTTTGTACGCTCCGTACCGGCACCGACGGGTCATTTTGGTCCGCGGCAGCAACTTAATCAAGCCACGGCGTACATTGACGGCTCGGTTGTGTATGGTTCGGACGAGGAAC…	TTTCGGCGCCACGTGCTTCCGTCGACGGTACCGAGCTGCCCAGTGCCCGCCAAGTTTCGCTGGACATTCACCGCCCGTCGTACCACAGTGATCCGAACTTTAGCGTAATGCTGGCGGTGTGGGGACAGTTTCTCGATCATGACATTACTTCAACGGCACTGAACCAGGGCGTCGATGGGAAACCTATTGAGTGCTGTGATCCGGGGCAGCCCCAACACCCGGAATGTTTCCCAGTTCCGCTGGGTCCAGGTGATCCGTACTATCATCAGTACAATGTAACCTGCATGAACTTTGTACGCTCCGTACCGGCACCGACGGGTCATTTTGGTCCGCGGCAGCAACTTAATCAAGCCACGGCGTACATTGACGGCTCGGTTGTGTATGGTTCGGACGAGGAAC…	Reference	MODIFIED	28	0	0	11	0.0182005	0	0	0	0	0	0	0	0	0	0	0	0	0	0	0	0	0	0	0	0	0	0	0	0	0	0	1	11	0	0	1
---CGGCGCCACGTGCTTCCGTCGACGGTACCGAGCTGCCCAGTGCCCGCCAAGTTTCGCTGGACATTCACCGCCCGTCGTACCACAGTGATCCGAACTTTAGCGTAATGCTAGCGGTGTGGGGACAGTTTCTCGATCATGACATTACTTCAACGGCACTGAACCAGGGCGTCGATGGGAAACCTATTGAGTGCTGTGA-----------------------------------------------------------------------------------------------------------------------------------------------------------CGGCGTACATTGACGGCTCGGTTGTGTATGGTTCGGACGAGGAAC…	TTTCGGCGCCACGTGCTTCCGTCGACGGTACCGAGCTGCCCAGTGCCCGCCAAGTTTCGCTGGACATTCACCGCCCGTCGTACCACAGTGATCCGAACTTTAGCGTAATGCTGGCGGTGTGGGGACAGTTTCTCGATCATGACATTACTTCAACGGCACTGAACCAGGGCGTCGATGGGAAACCTATTGAGTGCTGTGATCCGGGGCAGCCCCAACACCCGGAATGTTTCCCAGTTCCGCTGGGTCCAGGTGATCCGTACTATCATCAGTACAATGTAACCTGCATGAACTTTGTACGCTCCGTACCGGCACCGACGGGTCATTTTGGTCCGCGGCAGCAACTTAATCAAGCCACGGCGTACATTGACGGCTCGGTTGTGTATGGTTCGGACGAGGAAC…	Reference	MODIFIED	155	0	0	1	0.00165459	1	1	0	0	0	0	0	0	0	0	0	0	0	0	0	0	0	0	0	0	0	0	0	0	0	0	0	0	0	0	1
-TTTGGCGCCACGTGCTTCCGTCGACGGTACCGAGCTGCCCAGTGCCCGCCAAGTTTCGCTGGACATTCACCGCCCGTCGTACCACAGTGATCCGAACTTTAGCGTAATGCTAGCGGTGTGGGGACAGTTTCTCGATCATGACATTACTTCAACGGCACTGAACCAGGGCGTCGATGGGAAACCTATTGAGTGCTGTGA-----------------------------------------------------------------------------------------------------------------------------------------------------------CGGCGTACATTGACGGCTCGGTTGTGTATGGTTCGGACGAGGAAC…	TTTCGGCGCCACGTGCTTCCGTCGACGGTACCGAGCTGCCCAGTGCCCGCCAAGTTTCGCTGGACATTCACCGCCCGTCGTACCACAGTGATCCGAACTTTAGCGTAATGCTGGCGGTGTGGGGACAGTTTCTCGATCATGACATTACTTCAACGGCACTGAACCAGGGCGTCGATGGGAAACCTATTGAGTGCTGTGATCCGGGGCAGCCCCAACACCCGGAATGTTTCCCAGTTCCGCTGGGTCCAGGTGATCCGTACTATCATCAGTACAATGTAACCTGCATGAACTTTGTACGCTCCGTACCGGCACCGACGGGTCATTTTGGTCCGCGGCAGCAACTTAATCAAGCCACGGCGTACATTGACGGCTCGGTTGTGTATGGTTCGGACGAGGAAC…	Reference	MODIFIED	155	0	0	1	0.00165459	1	1	0	0	0	0	0	0	0	0	0	0	0	0	0	0	0	0	0	0	0	0	0	0	0	0	0	0	0	0	1
TTTCGGCGCCACGTGCTTCCGGCGACGGTACCGAGCTGCCCAGTGCCCGCCAAGTTTCGCTGGACATTCACCGCCCGTCGTACCACAGTGATCCGAACTTTAGCGTAATGCTAGCGGTGTGGGGACAGTTTCTCGATCATGACATTACTTCAACGGCACTGAACCAGGGCGTCGATGGGAAACCTATTGAGTGCTGTGA-----------------------------------------------------------------------------------------------------------------------------------------------------------CGGCGTACATTGACGGCTCGGTTGTGTATGGTTCGGACGAGGAAC…	TTTCGGCGCCACGTGCTTCCGTCGACGGTACCGAGCTGCCCAGTGCCCGCCAAGTTTCGCTGGACATTCACCGCCCGTCGTACCACAGTGATCCGAACTTTAGCGTAATGCTGGCGGTGTGGGGACAGTTTCTCGATCATGACATTACTTCAACGGCACTGAACCAGGGCGTCGATGGGAAACCTATTGAGTGCTGTGATCCGGGGCAGCCCCAACACCCGGAATGTTTCCCAGTTCCGCTGGGTCCAGGTGATCCGTACTATCATCAGTACAATGTAACCTGCATGAACTTTGTACGCTCCGTACCGGCACCGACGGGTCATTTTGGTCCGCGGCAGCAACTTAATCAAGCCACGGCGTACATTGACGGCTCGGTTGTGTATGGTTCGGACGAGGAAC…	Reference	MODIFIED	155	0	0	1	0.00165459	1	1	0	0	0	0	0	0	0	0	0	0	0	0	0	0	0	0	0	0	0	0	0	0	0	0	0	0	0	0	1
TTTCGGCGCCACGTGCTTCCGTCGACGGTACCGAGCTGCCCAGTGCCCGCCAAGTTTCGCTGGACATTCACCGCCCGTCGTACCACAGTGATCCGAACTTTAGCGTAATGCTAGCGGTGTGGGGACAGTTTCTCGATCATGACATTACTTCAACGGCACTGAACCAGGGCGTCGATGGGAAACCTATTGAGTGCTGTGATCCGGGGCAGCCCCAA------------------------------------------------------TACAATGTAACCTGCATGAACTTTGTACGCTCCGTACCGGCACCGACGGGTCATTTTGGTCCGCGGCAGCAACTTAATCAAGCCACGGCGTACATTGACGGCTCGGTTGTGTATGGTTCGGACGAGGAAC…	TTTCGGCGCCACGTGCTTCCGTCGACGGTACCGAGCTGCCCAGTGCCCGCCAAGTTTCGCTGGACATTCACCGCCCGTCGTACCACAGTGATCCGAACTTTAGCGTAATGCTGGCGGTGTGGGGACAGTTTCTCGATCATGACATTACTTCAACGGCACTGAACCAGGGCGTCGATGGGAAACCTATTGAGTGCTGTGATCCGGGGCAGCCCCAACACCCGGAATGTTTCCCAGTTCCGCTGGGTCCAGGTGATCCGTACTATCATCAGTACAATGTAACCTGCATGAACTTTGTACGCTCCGTACCGGCACCGACGGGTCATTTTGGTCCGCGGCAGCAACTTAATCAAGCCACGGCGTACATTGACGGCTCGGTTGTGTATGGTTCGGACGAGGAAC…	Reference	MODIFIED	54	0	0	11	0.0182005	0	0	0	0	0	0	0	0	0	0	0	0	0	0	0	0	0	0	0	0	0	0	0	0	0	0	1	11	0	0	1
TTTCGGCGCCACGTGCTTCCGTCGACGGTACCGAGCTGCCCAGTGCCCGCCAAGTTTCGCTGGACATTCACCGCCCGTCGTACCACAGTGATCCGAACTTTAGCGTAATGCTAGCGGTGTGGGGACAGTTTCTCGATCATGACATTACTTCAACGGCACTGAACCAGGGCGTCGATGGGAAACCTATTGAGTGCTGTGATCCGGGGCAGCCCCAA----------GTTTCCCCGTTCCGCTGGGTCCGGGTGATCCGTACTATCATCAGTACAATGTAACCTGCATGAACTTTGTACGCTCCGTACCGGCACCGACGGGTCATTTTGGTCCGCGGCAGCAACTTAATCA--------------TTGACGGCTCGGTTGTGTATGGTTCGGACGAGGAAC…	TTTCGGCGCCACGTGCTTCCGTCGACGGTACCGAGCTGCCCAGTGCCCGCCAAGTTTCGCTGGACATTCACCGCCCGTCGTACCACAGTGATCCGAACTTTAGCGTAATGCTGGCGGTGTGGGGACAGTTTCTCGATCATGACATTACTTCAACGGCACTGAACCAGGGCGTCGATGGGAAACCTATTGAGTGCTGTGATCCGGGGCAGCCCCAACACCCGGAATGTTTCCCAGTTCCGCTGGGTCCAGGTGATCCGTACTATCATCAGTACAATGTAACCTGCATGAACTTTGTACGCTCCGTACCGGCACCGACGGGTCATTTTGGTCCGCGGCAGCAACTTAATCAAGCCACGGCGTACATTGACGGCTCGGTTGTGTATGGTTCGGACGAGGAAC…	Reference	MODIFIED	24	0	0	11	0.0182005	0	0	0	0	0	0	0	0	1	11	0	0	0	0	0	0	0	0	0	0	0	0	0	0	0	0	0	0	0	0	1
TTTCGGCGCCACGTGCTTCCGTCGACGGTACCGAGCTGCCCAGTGCCCGCCAAGTTTCGCTGGACATTCACCGCCCGTCGTACCACAGTGATCCGAACTTTAGCGTAATGCTAGCGGTGTGGGGACAGTTTCTCGATCATGACATTACTTCAACGGCACTGAACCAGGGCGTCGATGGGAAACCTATTGAGTGCTGTGATCCGGGGCAGCCCCAA-------AATGTTTCCCCGTTCCGCTGGGTCCAGGTGATCCGTACTATCATCAGTACAATGTAACCTGCATGAACTTTGTACGCTCCGTACCGGCACCGACGGGTCATTTTGGTCCGCGGCAGCAACTTAATCAAGCCACGGCGTACATTGACGGCTCGGTCGTGTATGGTTCGGACGAGGAAC…	TTTCGGCGCCACGTGCTTCCGTCGACGGTACCGAGCTGCCCAGTGCCCGCCAAGTTTCGCTGGACATTCACCGCCCGTCGTACCACAGTGATCCGAACTTTAGCGTAATGCTGGCGGTGTGGGGACAGTTTCTCGATCATGACATTACTTCAACGGCACTGAACCAGGGCGTCGATGGGAAACCTATTGAGTGCTGTGATCCGGGGCAGCCCCAACACCCGGAATGTTTCCCAGTTCCGCTGGGTCCAGGTGATCCGTACTATCATCAGTACAATGTAACCTGCATGAACTTTGTACGCTCCGTACCGGCACCGACGGGTCATTTTGGTCCGCGGCAGCAACTTAATCAAGCCACGGCGTACATTGACGGCTCGGTTGTGTATGGTTCGGACGAGGAAC…	Reference	MODIFIED	7	0	0	11	0.0182005	0	0	0	0	0	0	0	0	0	0	0	0	0	0	0	0	0	0	0	0	0	0	0	0	0	0	0	0	1	11	1
TTTCGGCGCCACGTGCTTCCGTCGACGGTACCGAGCTGCCCAGTGCCCGCCAAGTTTCGCTGGACATTCACCGCCCGTCGTACCACAGTGATCCGAACTTTAGCGTAATGCTAGCGGTGTGGGGACAGTTTCTCGATCATGACATTACTTCAACGGCACTGAACCAGGGCGTCGATGGGAAACCTATTGAGTGCTGTGATCCGGGGCAGCCCCAACAACCGGAATGTTTCCCCGTTCCGCTGGGTCCGGGTGATCCGTACTATCATCAGTACAATGTAACCTGCATGAACTTTGTACGCTCCGTACCGGCACCGACGGGTCATTTTGGTCCGCGGCAGCAACTTAATCAAGCCACGGCGTACATTGACGGCTCGGTTGTGTATGGTTCGGACGAGGAAC…	TTTCGGCGCCACGTGCTTCCGTCGACGGTACCGAGCTGCCCAGTGCCCGCCAAGTTTCGCTGGACATTCACCGCCCGTCGTACCACAGTGATCCGAACTTTAGCGTAATGCTGGCGGTGTGGGGACAGTTTCTCGATCATGACATTACTTCAACGGCACTGAACCAGGGCGTCGATGGGAAACCTATTGAGTGCTGTGATCCGGGGCAGCCCCAACACCCGGAATGTTTCCCAGTTCCGCTGGGTCCAGGTGATCCGTACTATCATCAGTACAATGTAACCTGCATGAACTTTGTACGCTCCGTACCGGCACCGACGGGTCATTTTGGTCCGCGGCAGCAACTTAATCAAGCCACGGCGTACATTGACGGCTCGGTTGTGTATGGTTCGGACGAGGAAC…	Reference	UNMODIFIED	0	0	0	11	0.0182005	0	0	0	0	0	0	0	0	0	0	0	0	0	0	0	0	0	0	0	0	0	0	0	0	0	0	0	0	0	0	0
TTTCGGCGCCACGTGCTTCCGTCGACGGTACCGAGCTGCCCAGTGCCCGCCAAGTTTCGCTGGACATTCACCGCCCGTCGTACCACAGTGATCCGAACTTTAGCGTAATGCTAGCGGTGTGGGGACAGTTTCTCGATCATGACATTACTTCAACGGCACTGAACCAGGGCGTCGATGGGAAACCTATTGAGTGCTGTGATCCGGGGCAGCCCCAACACACGGAATGTTTCCCCGTTCCGCTGGGTCCGGGTGATCCGTACTATCATCAGTACAATGTAACCTGCATGAACTTTGTACGCTCCGTACCGGCACCGACGGGTCATTTTGGTCCGCGGCAGCAACTTAATCAAGCCACGGCGTACATTGACGGCTCGGTTGTGTATGGTTCGGACGAGGAAC…	TTTCGGCGCCACGTGCTTCCGTCGACGGTACCGAGCTGCCCAGTGCCCGCCAAGTTTCGCTGGACATTCACCGCCCGTCGTACCACAGTGATCCGAACTTTAGCGTAATGCTGGCGGTGTGGGGACAGTTTCTCGATCATGACATTACTTCAACGGCACTGAACCAGGGCGTCGATGGGAAACCTATTGAGTGCTGTGATCCGGGGCAGCCCCAACACCCGGAATGTTTCCCAGTTCCGCTGGGTCCAGGTGATCCGTACTATCATCAGTACAATGTAACCTGCATGAACTTTGTACGCTCCGTACCGGCACCGACGGGTCATTTTGGTCCGCGGCAGCAACTTAATCAAGCCACGGCGTACATTGACGGCTCGGTTGTGTATGGTTCGGACGAGGAAC…	Reference	UNMODIFIED	0	0	0	11	0.0182005	0	0	0	0	0	0	0	0	0	0	0	0	0	0	0	0	0	0	0	0	0	0	0	0	0	0	0	0	0	0	0
TTTCGGCGCCACGTGCTTCCGTCGACGGTACCGAGCTGCCCAGTGCCCGCCAAGTTTCGCTGGACATTCACCGCCCGTCGTACCACAGTGATCCGAACCTTAGCGTAATGCTAGCGGTGTGGGGACAGTTTCTCGATCATGACATTACTTCAACGGCACTGAACCATGGCGTCGATGGGAAACCTATTGAGTGCTGTGATCCGGGGCAGCCCCAACACCCGGAATGTTTCCCCGTTCCGCTGGGTCCGGGCTTCCCGTACTATCATCAGTACAATGTATCCTGCATGACCTTTGTACGCTCCGCACCGGCACCCATGGGTTATATGGGGCCGCGGCAGCAAATTAGTCAAGTTATGACGTACAGCGGCGCCTCGGTTGATGATGGTTCGGAAGAGGAAG…	TTTCGGCGCCACGTGCTTCCGTCGACGGTACCGAGCTGCCCAGTGCCCGCCAAGTTTCGCTGGACATTCACCGCCCGTCGTACCACAGTGATCCGAACTTTAGCGTAATGCTGGCGGTGTGGGGACAGTTTCTCGATCATGACATTACTTCAACGGCACTGAACCAGGGCGTCGATGGGAAACCTATTGAGTGCTGTGATCCGGGGCAGCCCCAACACCCGGAATGTTTCCCAGTTCCGCTGGGTCCAGGTGATCCGTACTATCATCAGTACAATGTAACCTGCATGAACTTTGTACGCTCCGTACCGGCACCGACGGGTCATTTTGGTCCGCGGCAGCAACTTAATCAAGCCACGGCGTACATTGACGGCTCGGTTGTGTATGGTTCGGACGAGGAAC…	Reference	MODIFIED	0	0	1	1	0.00165459	0	0	0	0	0	0	0	0	0	0	1	1	0	0	0	0	0	0	0	0	0	0	0	0	0	0	0	0	0	0	1
TTTCGGCGCCACGTGCTTCCGTCGACGGTACCGAGCTGCCCAGTGCCCGCCAAGTTTCGCTGGACATTCACCGCCCGTCGTACCACAGTGATCCGAACTTTAGCGTAATGCTAGCGGTGTGGGGACAGTTTCTCGATCATGACATTACTTCAACGGCACTGAACCAGGGCGTCGATGGGAAACCTATTGAGTGCTGTGATCCGGGGCAGCCCCAACACCCGGAATGTTTCCCCGTTCCGCTG-------ATGATCCGTACTATCATCAGTACAATGTAACCTGCATGAACTTTGTACGCTCCGTACCGGCACCGACGGGTCATTTTGGTCCGCGGCAGCAACTTAATCAAGCCACGGCGTACATTGACGGCTCGGTCGTGTATGGTTCGGACGAGGAAC…	TTTCGGCGCCACGTGCTTCCGTCGACGGTACCGAGCTGCCCAGTGCCCGCCAAGTTTCGCTGGACATTCACCGCCCGTCGTACCACAGTGATCCGAACTTTAGCGTAATGCTGGCGGTGTGGGGACAGTTTCTCGATCATGACATTACTTCAACGGCACTGAACCAGGGCGTCGATGGGAAACCTATTGAGTGCTGTGATCCGGGGCAGCCCCAACACCCGGAATGTTTCCCAGTTCCGCTGGGTCCAGGTGATCCGTACTATCATCAGTACAATGTAACCTGCATGAACTTTGTACGCTCCGTACCGGCACCGACGGGTCATTTTGGTCCGCGGCAGCAACTTAATCAAGCCACGGCGTACATTGACGGCTCGGTTGTGTATGGTTCGGACGAGGAAC…	Reference	MODIFIED	7	0	0	11	0.0182005	0	0	0	0	0	0	0	0	0	0	0	0	0	0	0	0	0	0	0	0	0	0	0	0	1	11	0	0	0	0	1
TTTCGGCGCCACGTGCTTCCGTCGACGGTACCGAGCTGCCCAGTGCCCGCCAAGTTTCGCTGGACATTCACCGCCCGTCGTACCACAGTGATCCGAACTTTAGCGTAATGCTAGCGGTGTGGGGACAGTTTCTCGATCATGACATTACTTCAACGGCACTGAACCAGGGCGTCGATGGGAAACCTATTGAGTGCTGTGATCCGGGGCAGCCCCAACACCCGGAATGTTTCCCCGTTCCGCTGG---------------ACTATCATCAGTACAATGTAACCTGCATGAACTTTGTACGCTCCGTACCGGCACCGACGGGTCATTTTGGTCCGCGGCAGCAACTTAATCAAGCCACGGCGTACATTGACGGCTCGGTTGTGTATGGTTCGGACGAGGAAC…	TTTCGGCGCCACGTGCTTCCGTCGACGGTACCGAGCTGCCCAGTGCCCGCCAAGTTTCGCTGGACATTCACCGCCCGTCGTACCACAGTGATCCGAACTTTAGCGTAATGCTGGCGGTGTGGGGACAGTTTCTCGATCATGACATTACTTCAACGGCACTGAACCAGGGCGTCGATGGGAAACCTATTGAGTGCTGTGATCCGGGGCAGCCCCAACACCCGGAATGTTTCCCAGTTCCGCTGGGTCCAGGTGATCCGTACTATCATCAGTACAATGTAACCTGCATGAACTTTGTACGCTCCGTACCGGCACCGACGGGTCATTTTGGTCCGCGGCAGCAACTTAATCAAGCCACGGCGTACATTGACGGCTCGGTTGTGTATGGTTCGGACGAGGAAC…	Reference	UNMODIFIED	0	0	0	11	0.0182005	0	0	0	0	0	0	0	0	0	0	0	0	0	0	0	0	0	0	0	0	0	0	0	0	0	0	0	0	0	0	0
TTTCGGCGCCACGTGCTTCCGTCGACGGTACCGAGCTGCCCAGTGCCCGCCAAGTTTCGCTGGACATTCACCGCCCGTCGTACCACAGTGATCCGAACTTTAGCGTAATGCTAGCGGTGTGGGGACAGTTTCTCGATCATGACATTACTTCAACGGCACTGAACCAGGGCGTCGATGGGAAACCTATTGAGTGCTGTGATCCGGGGCAGCCCCAACACCCGGAATGTTTCCCCGTTCCGCTGGGTCCAGGTGATCCGTACTATCATCAGTACAATGTAACCTGCATGAACTTTGTACGCTCCGTACCGGCACCGACGGGTCATTTTGGTCCGCGGCAGCAACTTAA--------CGGCGTACATTGACGGCTCGGTCGTGTATGGTTCGGACGAGGAAC…	TTTCGGCGCCACGTGCTTCCGTCGACGGTACCGAGCTGCCCAGTGCCCGCCAAGTTTCGCTGGACATTCACCGCCCGTCGTACCACAGTGATCCGAACTTTAGCGTAATGCTGGCGGTGTGGGGACAGTTTCTCGATCATGACATTACTTCAACGGCACTGAACCAGGGCGTCGATGGGAAACCTATTGAGTGCTGTGATCCGGGGCAGCCCCAACACCCGGAATGTTTCCCAGTTCCGCTGGGTCCAGGTGATCCGTACTATCATCAGTACAATGTAACCTGCATGAACTTTGTACGCTCCGTACCGGCACCGACGGGTCATTTTGGTCCGCGGCAGCAACTTAATCAAGCCACGGCGTACATTGACGGCTCGGTTGTGTATGGTTCGGACGAGGAAC…	Reference	MODIFIED	8	0	0	11	0.0182005	0	0	1	11	0	0	0	0	0	0	0	0	0	0	0	0	0	0	0	0	0	0	0	0	0	0	0	0	0	0	1
TTTCGGCGCCACGTGCTTCCGTCGACGGTACCGAGCTGCCCAGTGCCCGCCAAGTTTCGCTGGACATTCACCGCCCGTCGTACCACAGTGATCCGAACTTTAGCGTAATGCTAGCGGTGTGGGGACAGTTTCTCGATCATGACATTACTTCAACGGCACTGAACCAGGGCGTCGATGGGAAACCTATTGAGTGCTGTGATCCGGGGCAGCCCCAACACCCGGAATGTTTCCCCGTTCCGCTGGGTCCAGGTGATCCGTACTATCATCAGTACAATGTACCCTGCATGAACTTTGTACGCTCCGTACCGGCACCGACGGGTCATTTTGGTCCGCGGCAGCAACTTAATCAAGCCACGGCGTACATTGACGGCTCGGTCGTGTATGGTTCGGACGAGGAAC…	TTTCGGCGCCACGTGCTTCCGTCGACGGTACCGAGCTGCCCAGTGCCCGCCAAGTTTCGCTGGACATTCACCGCCCGTCGTACCACAGTGATCCGAACTTTAGCGTAATGCTGGCGGTGTGGGGACAGTTTCTCGATCATGACATTACTTCAACGGCACTGAACCAGGGCGTCGATGGGAAACCTATTGAGTGCTGTGATCCGGGGCAGCCCCAACACCCGGAATGTTTCCCAGTTCCGCTGGGTCCAGGTGATCCGTACTATCATCAGTACAATGTAACCTGCATGAACTTTGTACGCTCCGTACCGGCACCGACGGGTCATTTTGGTCCGCGGCAGCAACTTAATCAAGCCACGGCGTACATTGACGGCTCGGTTGTGTATGGTTCGGACGAGGAAC…	Reference	UNMODIFIED	0	0	0	11	0.0182005	0	0	0	0	0	0	0	0	0	0	0	0	0	0	0	0	0	0	0	0	0	0	0	0	0	0	0	0	0	0	0
TTTCGGCGCCACGTGCTTCCGTCGACGGTACCGAGCTGCCCAGTGCCCGCCAAGTTTCGCTGGACATTCACCGCCCGTCGTACCACAGTGATCCGAACTTTAGCGTAATGCTAGCGGTGTGGGGACAGTTTCTCGATCATGACATTACTTCAACGGCACTGAACCAGGGCGTCGATGGGAAACCTATTGAGTGCTGTGATCCGGGGCAGCCCCAACACCCGGAATGTTTCCCCGTTCCGCTGGGTCCGGGTGATCCGTACTATCATCAGTACAATGTAAC----------TTTGTACGCTCCGTACCGGCACCGACGGGTCATTTTGGTCCGCGGCAGCAACTTAATCAAGCCACGGCGTACATTGACGGCTCGGTTGTGTATGGTTCGGACGAGGAAC…	TTTCGGCGCCACGTGCTTCCGTCGACGGTACCGAGCTGCCCAGTGCCCGCCAAGTTTCGCTGGACATTCACCGCCCGTCGTACCACAGTGATCCGAACTTTAGCGTAATGCTGGCGGTGTGGGGACAGTTTCTCGATCATGACATTACTTCAACGGCACTGAACCAGGGCGTCGATGGGAAACCTATTGAGTGCTGTGATCCGGGGCAGCCCCAACACCCGGAATGTTTCCCAGTTCCGCTGGGTCCAGGTGATCCGTACTATCATCAGTACAATGTAACCTGCATGAACTTTGTACGCTCCGTACCGGCACCGACGGGTCATTTTGGTCCGCGGCAGCAACTTAATCAAGCCACGGCGTACATTGACGGCTCGGTTGTGTATGGTTCGGACGAGGAAC…	Reference	MODIFIED	10	0	0	11	0.0182005	0	0	0	0	0	0	0	0	0	0	0	0	0	0	0	0	1	11	0	0	0	0	0	0	0	0	0	0	0	0	1
TTTCGGCGCCACGTGCTTCCGTCGACGGTACCGAGCTGCCCAGTGCCCGCCAAGTTTCGCTGGACATTCACCGCCCGTCGTACCACAGTGATCCGAACTTTAGCGTAATGCTAGCGGTGTGGGGACAGTTTCTCGATCATGACATTACTTCAACGGCACTGAACCAGGGCGTCGATGGGAAACCTATTGAGTGCTGTGATCCGGGGCAGCCCCAACACCCGGAATGTTTCCCCGTTCCGCTGGGTCCGGGTGATCCGTACTATCATCAGTACAATGTAACCTGCA-----TTTGTACGCTCCGTACCGGCACCGACGGGTCATTTTGGTCCGCGGCAGCAACTTAATCAAGCCACGGCGTACATTGACGGCTCGGTTGTGTATGGTTCGGACGAGGAAC…	TTTCGGCGCCACGTGCTTCCGTCGACGGTACCGAGCTGCCCAGTGCCCGCCAAGTTTCGCTGGACATTCACCGCCCGTCGTACCACAGTGATCCGAACTTTAGCGTAATGCTGGCGGTGTGGGGACAGTTTCTCGATCATGACATTACTTCAACGGCACTGAACCAGGGCGTCGATGGGAAACCTATTGAGTGCTGTGATCCGGGGCAGCCCCAACACCCGGAATGTTTCCCAGTTCCGCTGGGTCCAGGTGATCCGTACTATCATCAGTACAATGTAACCTGCATGAACTTTGTACGCTCCGTACCGGCACCGACGGGTCATTTTGGTCCGCGGCAGCAACTTAATCAAGCCACGGCGTACATTGACGGCTCGGTTGTGTATGGTTCGGACGAGGAAC…	Reference	MODIFIED	5	0	0	11	0.0182005	0	0	0	0	0	0	0	0	0	0	0	0	0	0	0	0	1	11	0	0	0	0	0	0	0	0	0	0	0	0	1
TTTCGGCGCCACGTGCTTCCGTCGACGGTACCGAGCTGCCCAGTGCCCGCCAAGTTTCGCTGGACATTCACCGCCCGTCGTACCACAGTGATCCGAACTTTAGCGTAATGCTAGCGGTGTGGGGACAGTTTCTCGATCATGACATTACTTCAACGGCACTGAACCAGGGCGTCGATGGGAAACCTATTGAGTGCTGTGATCCGGGGCAGCCCCAACACCCGGAATGTTTCCCCGTTCCGCTGGGTCCGGGTGATCCGTACTATCATCAGTACAATGTAACCTGCATGAACTTTGTACGCTCCGTACCGGCACCGACGGGTCATTTTGGTAC-----------------------------------ACGGCTCGGTTGTGTATGGTTCGGACGAGGAAC…	TTTCGGCGCCACGTGCTTCCGTCGACGGTACCGAGCTGCCCAGTGCCCGCCAAGTTTCGCTGGACATTCACCGCCCGTCGTACCACAGTGATCCGAACTTTAGCGTAATGCTGGCGGTGTGGGGACAGTTTCTCGATCATGACATTACTTCAACGGCACTGAACCAGGGCGTCGATGGGAAACCTATTGAGTGCTGTGATCCGGGGCAGCCCCAACACCCGGAATGTTTCCCAGTTCCGCTGGGTCCAGGTGATCCGTACTATCATCAGTACAATGTAACCTGCATGAACTTTGTACGCTCCGTACCGGCACCGACGGGTCATTTTGGTCCGCGGCAGCAACTTAATCAAGCCACGGCGTACATTGACGGCTCGGTTGTGTATGGTTCGGACGAGGAAC…	Reference	MODIFIED	35	0	0	11	0.0182005	0	0	1	11	0	0	0	0	0	0	0	0	0	0	0	0	0	0	0	0	0	0	0	0	0	0	0	0	0	0	1
TTTCGGCGCCACGTGCTTCCGTCGACGGTACCGAGCTGCCCAGTGCCCGCCAAGTTTCGCTGGACATTCACCGCCCGTCGTACCACAGTGATCCGAACTTTAGCGTAATGCTAGCGGTGTGGGGACAGTTTCTCGATCATGACATTACTTCAACGGCACTGAACCAGGGCGTCGATGGGAAACCTATTGAGTGCTGTGATCCGGGGCAGCCCCAACACCCGGAATGTTTCCCCGTTCCGCTGGGTCCGGGTGATCCGTACTATCATCAGTACAATGTAACCTGCATGAACTTTGTACGCTCCGTACCGGCACCGACGGGTCATTTTGGTCATTGGC----------------------GTACATTGACGGCTCGGTTGTGTATGGTTCGGACGAGGAAC…	TTTCGGCGCCACGTGCTTCCGTCGACGGTACCGAGCTGCCCAGTGCCCGCCAAGTTTCGCTGGACATTCACCGCCCGTCGTACCACAGTGATCCGAACTTTAGCGTAATGCTGGCGGTGTGGGGACAGTTTCTCGATCATGACATTACTTCAACGGCACTGAACCAGGGCGTCGATGGGAAACCTATTGAGTGCTGTGATCCGGGGCAGCCCCAACACCCGGAATGTTTCCCAGTTCCGCTGGGTCCAGGTGATCCGTACTATCATCAGTACAATGTAACCTGCATGAACTTTGTACGCTCCGTACCGGCACCGACGGGTCATTTTGGTCCGCGGCAGCAACTTAATCAAGCCACGGCGTACATTGACGGCTCGGTTGTGTATGGTTCGGACGAGGAAC…	Reference	MODIFIED	22	0	0	11	0.0182005	0	0	1	11	0	0	0	0	0	0	0	0	0	0	0	0	0	0	0	0	0	0	0	0	0	0	0	0	0	0	1
TTTCGGCGCCACGTGCTTCCGTCGACGGTACCGAGCTGCCCAGTGCCCGCCAAGTTTCGCTGGACATTCACCGCCCGTCGTACCACAGTGATCCGAACTTTAGCGTAATGCTAGCGGTGTGGGGACAGTTTCTCGATCATGACATTACTTCAACGGCACTGAACCAGGGCGTCGATGGGAAACCTATTGAGTGCTGTGATCCGGGGCAGCCCCAACACCCGGAATGTTTCCCCGTTCCGCTGGGTCCGGGTGATCCGTACTATCATCAGTACAATGTAACCTGCATGAACTTTGTACGCTCCGTACCGGCACCGACGGGTCATTTTGGTCCGCGGCAGCA-----------CCACGGCGTACATTGACGGCTCGGTCGTGTATGGTTCGGACGAGGAAC…	TTTCGGCGCCACGTGCTTCCGTCGACGGTACCGAGCTGCCCAGTGCCCGCCAAGTTTCGCTGGACATTCACCGCCCGTCGTACCACAGTGATCCGAACTTTAGCGTAATGCTGGCGGTGTGGGGACAGTTTCTCGATCATGACATTACTTCAACGGCACTGAACCAGGGCGTCGATGGGAAACCTATTGAGTGCTGTGATCCGGGGCAGCCCCAACACCCGGAATGTTTCCCAGTTCCGCTGGGTCCAGGTGATCCGTACTATCATCAGTACAATGTAACCTGCATGAACTTTGTACGCTCCGTACCGGCACCGACGGGTCATTTTGGTCCGCGGCAGCAACTTAATCAAGCCACGGCGTACATTGACGGCTCGGTTGTGTATGGTTCGGACGAGGAAC…	Reference	MODIFIED	11	0	0	11	0.0182005	0	0	1	11	0	0	0	0	0	0	0	0	0	0	0	0	0	0	0	0	0	0	0	0	0	0	0	0	0	0	1
TTTCGGCGCCACGTGCTTCCGTCGACGGTACCGAGCTGCCCAGTGCCCGCCAAGTTTCGCTGGACATTCACCGCCCGTCGTACCACAGTGATCCGAACTTTAGCGTAATGCTAGCGGTGTGGGGACAGTTTCTCGATCATGACATTACTTCAACGGCACTGAACCAGGGCGTCGATGGGAAACCTATTGAGTGCTGTGATCCGGGGCAGCCCCAACACCCGGAATGTTTCCCCGTTCCGCTGGGTCCGGGTGATCCGTACTATCATCAGTACAATGTAACCTGCATGAACTTTGTACGCTCCGTACCGGCACCGACGGGTCATTTTGGTCCGCGGCAGCAACTTA-------CACGGCGTACATTGACGGCTCGGTTGTGTATGGTTCGGACGAGGAAC…	TTTCGGCGCCACGTGCTTCCGTCGACGGTACCGAGCTGCCCAGTGCCCGCCAAGTTTCGCTGGACATTCACCGCCCGTCGTACCACAGTGATCCGAACTTTAGCGTAATGCTGGCGGTGTGGGGACAGTTTCTCGATCATGACATTACTTCAACGGCACTGAACCAGGGCGTCGATGGGAAACCTATTGAGTGCTGTGATCCGGGGCAGCCCCAACACCCGGAATGTTTCCCAGTTCCGCTGGGTCCAGGTGATCCGTACTATCATCAGTACAATGTAACCTGCATGAACTTTGTACGCTCCGTACCGGCACCGACGGGTCATTTTGGTCCGCGGCAGCAACTTAATCAAGCCACGGCGTACATTGACGGCTCGGTTGTGTATGGTTCGGACGAGGAAC…	Reference	MODIFIED	7	0	0	11	0.0182005	0	0	1	11	0	0	0	0	0	0	0	0	0	0	0	0	0	0	0	0	0	0	0	0	0	0	0	0	0	0	1
TTTCGGCGCCACGTGCTTCCGTCGACGGTACCGAGCTGCCCAGTGCCCGCCAAGTTTCGCTGGACATTCACCGCCCGTCGTACCACAGTGATCCGAACTTTAGCGTAATGCTAGCGGTGTGGGGACAGTTTCTCGATCATGACATTACTTCAACGGCACTGAACCAGGGCGTCGATGGGAAACCTATTGAGTGCTGTGATCCGGGGCAGCCCCAACACCCGGAATGTTTCCCCGTTCCGCTGGGTCCGGGTGATCCGTACTATCATCAGTACAATGTAACCTGCATGAACTTTGTACGCTCCGTACCGGCACCGACGGGTCATTTTGGTCCGCGGCAGCAACTTAATCAAG--------TACATTGACGGCTCGGTTGTGTATGGTTCGGACGAGGAAC…	TTTCGGCGCCACGTGCTTCCGTCGACGGTACCGAGCTGCCCAGTGCCCGCCAAGTTTCGCTGGACATTCACCGCCCGTCGTACCACAGTGATCCGAACTTTAGCGTAATGCTGGCGGTGTGGGGACAGTTTCTCGATCATGACATTACTTCAACGGCACTGAACCAGGGCGTCGATGGGAAACCTATTGAGTGCTGTGATCCGGGGCAGCCCCAACACCCGGAATGTTTCCCAGTTCCGCTGGGTCCAGGTGATCCGTACTATCATCAGTACAATGTAACCTGCATGAACTTTGTACGCTCCGTACCGGCACCGACGGGTCATTTTGGTCCGCGGCAGCAACTTAATCAAGCCACGGCGTACATTGACGGCTCGGTTGTGTATGGTTCGGACGAGGAAC…	Reference	MODIFIED	8	0	0	11	0.0182005	0	0	1	11	0	0	0	0	0	0	0	0	0	0	0	0	0	0	0	0	0	0	0	0	0	0	0	0	0	0	1
TTTCGGCGCCACGTGCTTCCGTCGACGGTACCGAGCTGCCCAGTGCCCGCCAAGTTTCGCTGGACATTCACCGCCCGTCGTACCACAGTGATCCGAACTTTAGCGTAATGCTAGCGGTGTGGGGACAGTTTCTCGATCATGACATTACTTCAACGGCACTGAACCAGGGCGTCGATGGGAAACCTATTGAGTGCTGTGATCCGGGGCAGCCCCAACACCCGGAATGTTTCCCCGTTCCGCTGGGTCCGGGTGATCCGTACTATCATCAGTACAATGTAACCTGCATGAACTTTGTACGCTCCGTACCGGCACCGACGGGTCATTTTGGTCCGCGGCAGCAACTTAATCAAGCCACGGCGTACATTGACGGCTCGGTTGTGTATGGTTCGGACGAGGAAC…	TTTCGGCGCCACGTGCTTCCGTCGACGGTACCGAGCTGCCCAGTGCCCGCCAAGTTTCGCTGGACATTCACCGCCCGTCGTACCACAGTGATCCGAACTTTAGCGTAATGCTGGCGGTGTGGGGACAGTTTCTCGATCATGACATTACTTCAACGGCACTGAACCAGGGCGTCGATGGGAAACCTATTGAGTGCTGTGATCCGGGGCAGCCCCAACACCCGGAATGTTTCCCAGTTCCGCTGGGTCCAGGTGATCCGTACTATCATCAGTACAATGTAACCTGCATGAACTTTGTACGCTCCGTACCGGCACCGACGGGTCATTTTGGTCCGCGGCAGCAACTTAATCAAGCCACGGCGTACATTGACGGCTCGGTTGTGTATGGTTCGGACGAGGAAC…	Reference	UNMODIFIED	0	0	0	11	0.0182005	0	0	0	0	0	0	0	0	0	0	0	0	0	0	0	0	0	0	0	0	0	0	0	0	0	0	0	0	0	0	0
TTTCGGCGCCACGTGCTTCCGTCGACGGTACCGAGCTGCCCAGTGCCCGCCAAGTTTCGCTGGACATTCACCGCCCGTCGTACCACAGTGATCCGAACTTTAGCGTAATGCTAGCGGTGTGGGGACAGTTTCTCGATCATGACATTACTTCAACGGCACTGAACCAGGGCGTCGATGGGAAACCTATTGAGTGCTGTGATCCGGGGCAGCCCCAACACCCGGAATGTTTCCCCGTTCCGCTGGGTCCGGGTGATCCGTACTATCATCAGTACAATGTAACCTGCATGAACTTTGTACGCTCCGTACCGGCACCGACGGGTCATTTTGGTCCGCGGCAGCAACTTACATTGTACACGGCGTACATTGACGGCTCGGTTGTGTATGGTTCGGACGAGGAAC…	TTTCGGCGCCACGTGCTTCCGTCGACGGTACCGAGCTGCCCAGTGCCCGCCAAGTTTCGCTGGACATTCACCGCCCGTCGTACCACAGTGATCCGAACTTTAGCGTAATGCTGGCGGTGTGGGGACAGTTTCTCGATCATGACATTACTTCAACGGCACTGAACCAGGGCGTCGATGGGAAACCTATTGAGTGCTGTGATCCGGGGCAGCCCCAACACCCGGAATGTTTCCCAGTTCCGCTGGGTCCAGGTGATCCGTACTATCATCAGTACAATGTAACCTGCATGAACTTTGTACGCTCCGTACCGGCACCGACGGGTCATTTTGGTCCGCGGCAGCAACTTAATCAAGCCACGGCGTACATTGACGGCTCGGTTGTGTATGGTTCGGACGAGGAAC…	Reference	MODIFIED	0	0	2	11	0.0182005	0	0	1	11	0	0	0	0	0	0	0	0	0	0	0	0	0	0	0	0	0	0	0	0	0	0	0	0	0	0	1
TTTCGGCGCCACGTGCTTCCGTCGACGGTACCGAGCTGCCCAGTGCCCGCCAAGTTTCGCTGGACATTCACCGCCCGTCGTACCACAGTGATCCGAACTTTAGCGTAATGCTAGCGGTGTGGGGACAGTTTCTCGATCATGACATTACTTCAACGGCACTGAACCAGGGCGTCGATGGGAAACCTATTGAGTGCTGTGATCCGGGGCAGCCCCAACACCCGGAATGTTTCCCCGTTCCGCTGGGTCCGGGTGATCCGTACTATCATCAGTACAATGTAACCTGCATGAACTTTGTACGCTCCGTACCGGCACCGACGGGTCATTTTGGTCCGCGGCAGCAACTTACGTA---CACGGCGTACATTGACGGCTCGGTTGTGTATGGTTCGGACGAGGAAC…	TTTCGGCGCCACGTGCTTCCGTCGACGGTACCGAGCTGCCCAGTGCCCGCCAAGTTTCGCTGGACATTCACCGCCCGTCGTACCACAGTGATCCGAACTTTAGCGTAATGCTGGCGGTGTGGGGACAGTTTCTCGATCATGACATTACTTCAACGGCACTGAACCAGGGCGTCGATGGGAAACCTATTGAGTGCTGTGATCCGGGGCAGCCCCAACACCCGGAATGTTTCCCAGTTCCGCTGGGTCCAGGTGATCCGTACTATCATCAGTACAATGTAACCTGCATGAACTTTGTACGCTCCGTACCGGCACCGACGGGTCATTTTGGTCCGCGGCAGCAACTTAATCAAGCCACGGCGTACATTGACGGCTCGGTTGTGTATGGTTCGGACGAGGAAC…	Reference	MODIFIED	3	0	0	11	0.0182005	0	0	1	11	0	0	0	0	0	0	0	0	0	0	0	0	0	0	0	0	0	0	0	0	0	0	0	0	0	0	1
TTTCGGCGCCACGTGCTTCCGTCGACGGTACCGAGCTGCCCAGTGCCCGCCAAGTTTCGCTGGACATTCACCGCCCGTCGTACCACAGTGATCCGAACTTTAGCGTAATGCTAGCGGTGTGGGGACAGTTTCTCGATCATGACATTACTTCAACGGCACTGAACCAGGGCGTCGATGGGAAACCTATTGAGTGCTGTGATCCGGGGCAGCCCCAACACCCGGAATGTTTCCCCGTTCCGCTGGGTCCGGGTGATCCGTACTATCATCAGTACAATGTAACCTGCATGAACTTTGTACGCTCCGTACCGGCACCGACGGGTCATTTTGGTCCGCGGGTGTA--------------CGGCGTACATTGACGGCTCGGTTGTGTATGGTTCGGACGAGGAAC…	TTTCGGCGCCACGTGCTTCCGTCGACGGTACCGAGCTGCCCAGTGCCCGCCAAGTTTCGCTGGACATTCACCGCCCGTCGTACCACAGTGATCCGAACTTTAGCGTAATGCTGGCGGTGTGGGGACAGTTTCTCGATCATGACATTACTTCAACGGCACTGAACCAGGGCGTCGATGGGAAACCTATTGAGTGCTGTGATCCGGGGCAGCCCCAACACCCGGAATGTTTCCCAGTTCCGCTGGGTCCAGGTGATCCGTACTATCATCAGTACAATGTAACCTGCATGAACTTTGTACGCTCCGTACCGGCACCGACGGGTCATTTTGGTCCGCGGCAGCAACTTAATCAAGCCACGGCGTACATTGACGGCTCGGTTGTGTATGGTTCGGACGAGGAAC…	Reference	MODIFIED	14	0	0	11	0.0182005	0	0	1	11	0	0	0	0	0	0	0	0	0	0	0	0	0	0	0	0	0	0	0	0	0	0	0	0	0	0	1
[truncated: 29,078 more rows]

## Sheet: FigS1
relative_amp_pos_SDA500	percent_deletion_SDA500	percent_insertion_SDA500
1	0	0
2	0	0
3	0	0
4	0	0
5	0	0
6	0	0
7	0	0
8	0	0
9	0	0
10	0	0
11	0	0
12	0	0
13	0	0
14	0	0
15	0	0
16	0	0
17	0	0
18	0	0
19	0	0
20	0	0
21	0	0
22	0	0
23	0	0
24	0	0
25	0	0
26	0	0
27	0	0
28	0	0
29	0	0
30	0	0
31	0	0
32	0	0
33	0	0
34	0	0
35	0	0
36	0	0
37	0	0
[truncated: 434 more rows]

## Sheet: FigS2
Aligned_Sequence	Reference_Sequence	Reference_Name	Read_Status	n_deleted	n_inserted	n_mutated	#Reads	%Reads	Align lack 1,2,3,3m,4,4m	reads lack 1,2,3,3m,4,4m	align lack 1	reads lack 1	align lack 1,2	reads lack 1,2	align lack 1,3,3m	read lack 1,3,3m	align lack 1,4,4m	read lack 1,4,4m	align lack1,2,3,3m	read lack 1,2,3,3m	align lack 1,3,3m,4,4m	read lack 1,3,3m,4,4m	align lack 1,2,4,4m	read lack 1,2,4,4m	align lack 2	read lack 2	align lack 2,3,3m	read lack 2,3,3m	align lack 2,4,4m	read lack 2,4,4m	algin lack 2,3,3m,4,4m	read lack 2,3,3m,4,4m	align lack 3,3m	read lack 3,3m	align lack 3,3m,4,4m	read lack 3,3m,4,4m	align lack 4,4m	read lack 4,4m	Any lacking sgRNA (0=no, 1=yes)
[truncated: 10 more rows]

[truncated: 3 more sheets: FigS4, Table S4, Table S5]
